# Supplementary material for: Whole-exome sequencing analysis identifies risk genes for schizophrenia
Source: Nat Commun. 2025 Aug 2;16:7102. doi: 10.1038/s41467-025-62429-y (PMC12318047; doi:10.1038/s41467-025-62429-y)
Supplement: Supplementary file 4 — Supplementary Data 2 [file 41467_2025_62429_MOESM4_ESM.xlsx]

## Sheet: Supplementary Data 2
Gene ID	Gene Symbol	SCHEMA case-con variant counts						New case-con variant counts						Combined case-control statistics								De novo variant counts			De novo variant P values				Final case-control-de novo meta-analysis
		PTVs		MPC >3		MPC 2-3		PTV		MPC >3		MPC 2-3		PTV		PTV + MPC > 3		PTV + MPC > 2		MPC > 2		PTV	MPC >3	MPC 2-3	PTV	PTV + MPC >3	PTV + MPC >2	MPC >2
		Cases	Controls	Cases	Controls	Cases	Controls	Cases	Controls	Cases	Controls	Cases	Controls	OR (95% CI)	P-val	OR	P-val	OR	P-val	OR	P-val								Variant class	P-val	Q-val
ENSG00000099381	SETD1A	15	3	3	4	11	10	3	0	1	1	4	1	9.6 (3.2, 28.6)	1.02e-08	6.2 (2.8, 14)	1.05e-07	5.9 (3.2, 10.7)	2.4e-11	4.2 (2, 8.9)	0.000171	3	0	0	3.02e-06	7.67e-06	2.6e-05	1	PTV + MPC >2	2.25e-14	6.9e-10
ENSG00000130227	XPO7	12	1	1	1	10	32	4	0	0	0	0	1	64.6 (6.6, 627.7)	3.26e-09	34.7 (6.8, 177.6)	1.74e-09	3 (1.7, 5.2)	9.07e-05	1.3 (0.6, 2.6)	0.648	1	0	0	0.0281	0.0318	0.0871		PTV + MPC >3	1.36e-09	1.05e-05
ENSG00000103657	HERC1	28	31	NA	NA	2	8	4	1	NA	NA	0	2	4.2 (2.5, 7.1)	1.42e-08	NA (NA, NA)	NA	3.2 (2, 5.2)	1.09e-06	0.6 (0.1, 2.9)	0.742	0	NA	0	1		1		PTV	1.42e-08	7.24e-05
ENSG00000118007	STAG1	6	3	NA	NA	14	18	1	0	NA	NA	3	0	13.9 (2.9, 66.7)	0.000193	NA (NA, NA)	NA	5.6 (2.9, 10.6)	3.65e-08	4.4 (2.2, 9.1)	5.33e-05	0	NA	0	1		1	1	PTV + MPC >2	3.65e-08	0.00014
ENSG00000055130	CUL1	8	1	2	0	7	16	0	0	0	1	0	1	15.1 (2.3, 99)	8.77e-05	8.8 (2.2, 34.4)	6.48e-05	2.6 (1.4, 5)	0.00321	1.5 (0.7, 3.4)	0.398	3	0	0	1.97e-05	4.29e-05	0.000367		PTV	3.66e-08	0.00014
ENSG00000038382	TRIO	18	16	NA	NA	24	100	0	1	NA	NA	6	4	5 (2.5, 10.2)	1.59e-06	NA (NA, NA)	NA	1.5 (1, 2.1)	0.0496	1 (0.6, 1.5)	0.945	2	NA	0	0.00165				PTV	5.43e-08	0.000177
ENSG00000167978	SRRM2	16	9	NA	NA	NA	NA	5	0	NA	NA	NA	NA	6.4 (2.8, 14.7)	3.54e-07	NA (NA, NA)	NA	NA (NA, NA)	NA	NA (NA, NA)	NA	0	NA	NA	1				PTV	3.54e-07	0.000988
ENSG00000196646	ZNF136	23	25	NA	NA	NA	NA	3	0	NA	NA	NA	NA	4.4 (2.4, 8.1)	6.17e-07	NA (NA, NA)	NA	NA (NA, NA)	NA	NA (NA, NA)	NA	0	NA	NA	1				PTV	6.17e-07	0.00158
ENSG00000125675	GRIA3	5	0	3	2	10	24	0	0	0	0	2	4	Inf (NA, NA)	0.00179	17.5 (3.3, 91.7)	5.84e-05	2.2 (1.2, 3.9)	0.00651	1.7 (0.9, 3.1)	0.114	1	1	0	0.0225	0.000696	0.00327		PTV + MPC >3	7.32e-07	0.00173
ENSG00000023516	AKAP11	17	13	NA	NA	NA	NA	3	0	NA	NA	NA	NA	6.9 (3.1, 15.5)	1.07e-06	NA (NA, NA)	NA	NA (NA, NA)	NA	NA (NA, NA)	NA	0	NA	NA	1				PTV	1.07e-06	0.00223
ENSG00000105866	SP4	13	6	3	3	0	2	3	1	4	4	0	0	6.9 (2.6, 18.2)	1.04e-05	4 (2, 8.1)	1.65e-05	3.7 (1.9, 7.2)	4.74e-05	1.7 (0.6, 4.8)	0.404	1	0	0	0.0109	0.0207	0.0236		PTV	1.92e-06	0.00349
ENSG00000157103	SLC6A1	0	1	NA	NA	15	21	0	0	NA	NA	3	0	- (-, -)	-	NA (NA, NA)	NA	2.6 (1.4, 5.1)	0.00427	2.9 (1.5, 5.6)	0.0022	0	NA	3			7.89e-05	5.18e-05	MPC >2	1.93e-06	0.00349
ENSG00000183454	GRIN2A	9	2	3	0	13	22	1	0	0	0	2	2	18.3 (3, 112)	0.00044	25.5 (4.6, 140.4)	2.42e-06	3.6 (2, 6.3)	3.03e-06	2.6 (1.4, 4.9)	0.00169	0	0	0	1	1	1	1	PTV + MPC >3	2.42e-06	0.00412
ENSG00000186472	PCLO	20	20	NA	NA	NA	NA	7	1	NA	NA	NA	NA	4.5 (2.3, 8.6)	2.68e-06	NA (NA, NA)	NA	NA (NA, NA)	NA	NA (NA, NA)	NA	0	NA	NA	1				PTV	2.68e-06	0.00433
ENSG00000023287	RB1CC1	9	4	NA	NA	NA	NA	2	1	NA	NA	NA	NA	5.8 (2, 17.1)	0.00049	NA (NA, NA)	NA	NA (NA, NA)	NA	NA (NA, NA)	NA	2	NA	NA	0.000648				PTV	5.07e-06	0.00724
ENSG00000048828	FAM120A	7	1	8	11	2	13	0	0	0	0	3	3	30.8 (3.3, 284.6)	5.24e-05	5.5 (2.5, 12.3)	6.54e-06	2.1 (1.1, 3.7)	0.0169	1.3 (0.7, 2.6)	0.526	0	0	0	1	1			PTV + MPC >3	6.54e-06	0.00836
ENSG00000155495	MAGEC1	37	66	NA	NA	NA	NA	3	0	NA	NA	NA	NA	2.6 (1.7, 3.9)	7.84e-06	NA (NA, NA)	NA	NA (NA, NA)	NA	NA (NA, NA)	NA	0	NA	NA	1				PTV	7.84e-06	0.00962
ENSG00000121741	ZMYM2	16	14	1	1	2	3	4	1	0	0	0	0	4 (2, 8.4)	6.35e-05	4.2 (2.1, 8.5)	2.41e-05	3.8 (2, 7.3)	1.62e-05	2.9 (0.7, 13.1)	0.263	1	0	0	0.0272	0.0337	0.0439		PTV + MPC >2	1.07e-05	0.0127
ENSG00000015171	ZMYND11	8	3	3	5	5	13	1	0	0	0	1	0	7.8 (2, 29.5)	7.85e-05	4.9 (1.8, 12.9)	0.000622	2.7 (1.4, 5.2)	0.00302	1.5 (0.6, 3.6)	0.473	1	0	0	0.0138	0.0297	0.0637		PTV	1.6e-05	0.0174
ENSG00000168000	BSCL2	14	15	NA	NA	NA	NA	3	0	NA	NA	NA	NA	4.5 (2.1, 9.4)	1.94e-05	NA (NA, NA)	NA	NA (NA, NA)	NA	NA (NA, NA)	NA	0	NA	NA	1				PTV	1.94e-05	0.0192
ENSG00000168298	HIST1H1E	7	4	NA	NA	NA	NA	0	0	NA	NA	NA	NA	6 (1.7, 20.7)	0.00248	NA (NA, NA)	NA	NA (NA, NA)	NA	NA (NA, NA)	NA	1	NA	NA	0.000897				PTV	3.12e-05	0.029
ENSG00000101745	ANKRD12	23	26	NA	NA	NA	NA	2	1	NA	NA	NA	NA	3.3 (1.8, 5.9)	4.96e-05	NA (NA, NA)	NA	NA (NA, NA)	NA	NA (NA, NA)	NA	0	NA	NA	1				PTV	4.96e-05	0.0424
ENSG00000126214	KLC1	3	8	3	0	13	10	1	1	0	1	0	0	1 (0.3, 4.1)	0.981	1.7 (0.6, 5)	0.532	3.2 (1.6, 6.3)	0.000998	5 (2.1, 11.9)	4.97e-05	0	0	0			1	1	MPC >2	4.97e-05	0.0424
ENSG00000138028	CGREF1	20	33	NA	NA	NA	NA	2	0	NA	NA	NA	NA	3.2 (1.8, 5.6)	4.97e-05	NA (NA, NA)	NA	NA (NA, NA)	NA	NA (NA, NA)	NA	0	NA	NA	1				PTV	4.97e-05	0.0424
ENSG00000181927	OR4P4	10	4	NA	NA	NA	NA	0	0	NA	NA	NA	NA	6.6 (2, 21.8)	5.58e-05	NA (NA, NA)	NA	NA (NA, NA)	NA	NA (NA, NA)	NA	0	NA	NA	1				PTV	5.58e-05	0.0439
ENSG00000187391	MAGI2	11	5	0	1	13	48	1	0	0	0	0	3	10.4 (3, 35.5)	0.000117	9.4 (2.9, 30.8)	0.000166	1.6 (1, 2.6)	0.0987	0.9 (0.5, 1.7)	0.927	1	0	0	0.0373	0.0375			PTV	5.82e-05	0.0446
ENSG00000151623	NR3C2	7	3	NA	NA	8	11	1	1	NA	NA	1	1	7.9 (2.2, 28.1)	0.000129	NA (NA, NA)	NA	3.8 (1.8, 7.7)	7.43e-05	2.5 (1, 6.2)	0.065	0	NA	0	1		1		PTV + MPC >2	7.43e-05	0.0544
ENSG00000168065	SLC22A11	22	22	NA	NA	NA	NA	0	1	NA	NA	NA	NA	3.7 (1.9, 6.9)	7.45e-05	NA (NA, NA)	NA	NA (NA, NA)	NA	NA (NA, NA)	NA	0	NA	NA	1				PTV	7.45e-05	0.0544
ENSG00000160218	TRAPPC10	11	8	NA	NA	NA	NA	2	0	NA	NA	NA	NA	6.5 (2.4, 17.5)	9.15e-05	NA (NA, NA)	NA	NA (NA, NA)	NA	NA (NA, NA)	NA	0	NA	NA	1				PTV	9.15e-05	0.0623
ENSG00000138622	HCN4	8	0	NA	NA	0	0	0	1	NA	NA	0	0	12.9 (2.1, 79.6)	0.000103	NA (NA, NA)	NA	12.9 (2.1, 79.6)	0.000103	- (-, -)	-	0	NA	0	1		1		PTV	0.000103	0.0671
ENSG00000163444	TMEM183A	8	9	1	6	1	12	0	0	0	0	0	0	5.6 (2.1, 14.8)	0.000363	3 (1.3, 6.9)	0.00985	2 (0.9, 4.1)	0.107	0.5 (0.1, 2.2)	0.526	1	0	0	0.0233	0.0265			PTV	0.000107	0.0678
ENSG00000172660	TAF15	12	14	NA	NA	5	24	7	0	NA	NA	0	0	4.4 (2.1, 9.4)	0.00011	NA (NA, NA)	NA	1.9 (1.1, 3.2)	0.0317	0.6 (0.2, 1.6)	0.4	0	NA	0	1				PTV	0.00011	0.0678
ENSG00000197136	PCNXL3	12	12	NA	NA	NA	NA	2	0	NA	NA	NA	NA	4.3 (1.9, 9.7)	0.00011	NA (NA, NA)	NA	NA (NA, NA)	NA	NA (NA, NA)	NA	0	NA	NA	1				PTV	0.00011	0.0678
ENSG00000130741	EIF2S3	3	0	0	0	2	2	0	0	0	0	0	0	- (-, -)	-	- (-, -)	-	16.5 (3, 91.2)	0.000122	5.6 (0.6, 55.2)	0.379	0	0	0			1		PTV + MPC >2	0.000122	0.0736
ENSG00000103148	NPRL3	5	5	NA	NA	NA	NA	0	0	NA	NA	NA	NA	8.2 (2.2, 31.1)	0.00186	NA (NA, NA)	NA	NA (NA, NA)	NA	NA (NA, NA)	NA	1	NA	NA	0.00586				PTV	0.000135	0.0784
ENSG00000095321	CRAT	20	20	NA	NA	NA	NA	2	1	NA	NA	NA	NA	3.4 (1.8, 6.5)	0.000138	NA (NA, NA)	NA	NA (NA, NA)	NA	NA (NA, NA)	NA	0	NA	NA	1				PTV	0.000138	0.0784
ENSG00000126461	SCAF1	6	4	NA	NA	0	0	1	0	NA	NA	0	0	5.5 (1.7, 18.1)	0.00085	NA (NA, NA)	NA	5.5 (1.7, 18.1)	0.00085	- (-, -)	-	1	NA	0	0.0154		0.0163		PTV	0.000161	0.0896
ENSG00000211455	STK38L	4	10	NA	NA	12	18	3	0	NA	NA	4	0	2.8 (1, 8)	0.101	NA (NA, NA)	NA	3.3 (1.8, 6.1)	0.000166	3.6 (1.7, 7.6)	0.00121	0	NA	0			1	1	PTV + MPC >2	0.000166	0.0907
ENSG00000010810	FYN	7	3	1	0	19	59	2	0	0	0	4	3	17 (2.9, 101.1)	0.00101	19.5 (3.5, 110.3)	0.000191	2 (1.3, 3.2)	0.00401	1.6 (1, 2.6)	0.104	0	0	0	1	1	1		PTV + MPC >3	0.000191	0.0986
ENSG00000163993	S100P	5	3	NA	NA	NA	NA	0	0	NA	NA	NA	NA	8.7 (2.3, 32.6)	0.000208	NA (NA, NA)	NA	NA (NA, NA)	NA	NA (NA, NA)	NA	0	NA	NA	1				PTV	0.000208	0.105
ENSG00000117280	RAB7L1	4	1	NA	NA	NA	NA	0	0	NA	NA	NA	NA	40.5 (3.3, 500.9)	0.000223	NA (NA, NA)	NA	NA (NA, NA)	NA	NA (NA, NA)	NA	0	NA	NA	1				PTV	0.000223	0.108
ENSG00000146021	KLHL3	3	2	NA	NA	3	2	0	0	NA	NA	0	0	9.5 (1.4, 63.8)	0.0316	NA (NA, NA)	NA	11.8 (2.9, 48.5)	0.000236	15.6 (1.9, 126.4)	0.0161	0	NA	0			1		PTV + MPC >2	0.000236	0.113
ENSG00000198626	RYR2	20	41	NA	NA	17	30	6	3	NA	NA	1	1	2.1 (1.2, 3.5)	0.00973	NA (NA, NA)	NA	2.1 (1.4, 3.2)	0.000239	2.2 (1.2, 4)	0.0139	1	NA	0	0.268		0.319		PTV + MPC >2	0.000239	0.113
ENSG00000179915	NRXN1	10	8	NA	NA	1	8	3	0	NA	NA	0	1	5.9 (2.2, 15.8)	0.000291	NA (NA, NA)	NA	2.8 (1.3, 6.1)	0.0159	0.2 (0, 2.8)	0.481	0	NA	0	1				PTV	0.000291	0.133
ENSG00000006831	ADIPOR2	4	7	NA	NA	7	7	0	0	NA	NA	1	0	3.9 (1.1, 14)	0.0678	NA (NA, NA)	NA	4.4 (1.9, 10.2)	0.000346	4.8 (1.6, 14.3)	0.00569	0	NA	0			1	1	PTV + MPC >2	0.000346	0.154
ENSG00000114353	GNAI2	0	3	NA	NA	24	21	0	0	NA	NA	0	4	0 (NA, NA)	0.544	NA (NA, NA)	NA	2.7 (1.5, 4.9)	0.000653	2.9 (1.6, 5.3)	0.000346	0	NA	0			1	1	MPC >2	0.000346	0.154
ENSG00000006283	CACNA1G	10	11	8	4	55	134	0	3	0	1	3	6	2.2 (1, 5)	0.0766	3.1 (1.6, 5.9)	0.000387	1.6 (1.2, 2.1)	0.00279	1.5 (1.1, 2.1)	0.0137	0	0	1		1	0.271		PTV + MPC >3	0.000387	0.169
ENSG00000077713	SLC25A43	5	1	NA	NA	NA	NA	0	0	NA	NA	NA	NA	23.2 (2.6, 205.7)	0.000405	NA (NA, NA)	NA	NA (NA, NA)	NA	NA (NA, NA)	NA	0	NA	NA	1				PTV	0.000405	0.174
ENSG00000159164	SV2A	10	7	1	3	8	17	0	0	0	0	1	0	6.4 (2.2, 18.3)	0.000568	4.8 (1.9, 12.1)	0.00168	3.1 (1.7, 5.8)	0.000605	2 (0.9, 4.6)	0.153	0	0	1	1	1	0.06		PTV + MPC >2	0.000408	0.174
ENSG00000157087	ATP2B2	4	4	0	4	57	119	0	0	0	0	8	5	2.7 (0.7, 11.5)	0.279	1.3 (0.4, 4.4)	0.907	1.7 (1.3, 2.4)	0.000479	1.7 (1.2, 2.4)	0.00116	0	0	0			1	1	PTV + MPC >2	0.000479	0.193
ENSG00000173674	EIF1AX	0	0	0	0	3	0	0	0	0	0	0	0	- (-, -)	-	- (-, -)	-	Inf (NA, NA)	0.000483	Inf (NA, NA)	0.000483	0	0	0			1	1	PTV + MPC >2	0.000483	0.193
ENSG00000155330	C16orf87	4	1	NA	NA	1	0	1	0	NA	NA	0	0	21.1 (2, 223)	0.00388	NA (NA, NA)	NA	25.9 (2.6, 256.1)	0.000527	Inf (NA, NA)	0.385	0	NA	0	1		1		PTV + MPC >2	0.000527	0.207
ENSG00000197360	ZNF98	10	11	NA	NA	18	21	0	0	NA	NA	0	0	3.2 (1.3, 7.7)	0.0121	NA (NA, NA)	NA	2.6 (1.5, 4.4)	0.000544	2.3 (1.2, 4.5)	0.0229	0	NA	0			1		PTV + MPC >2	0.000544	0.21
ENSG00000078053	AMPH	11	20	0	3	2	11	3	0	1	1	1	2	3.2 (1.5, 6.8)	0.00235	2.6 (1.3, 5.3)	0.00885	1.7 (0.9, 3.1)	0.0878	0.6 (0.2, 1.9)	0.519	1	0	0	0.0216	0.0221			PTV	0.000553	0.21
ENSG00000132510	KDM6B	8	5	1	1	22	44	2	3	0	0	2	3	3.3 (1.2, 8.7)	0.0166	3.4 (1.4, 8.6)	0.00663	2.4 (1.5, 3.8)	0.000553	2.1 (1.2, 3.6)	0.0131	1	0	0		0.0399	0.13		PTV + MPC >2	0.000553	0.21
ENSG00000139636	LMBR1L	20	29	NA	NA	NA	NA	2	1	NA	NA	NA	NA	2.8 (1.6, 5)	0.00059	NA (NA, NA)	NA	NA (NA, NA)	NA	NA (NA, NA)	NA	0	NA	NA	1				PTV	0.00059	0.216
ENSG00000119906	FAM178A	19	25	NA	NA	NA	NA	0	1	NA	NA	NA	NA	3.1 (1.7, 5.8)	0.000592	NA (NA, NA)	NA	NA (NA, NA)	NA	NA (NA, NA)	NA	0	NA	NA	1				PTV	0.000592	0.216
ENSG00000169992	NLGN2	0	2	0	0	39	76	0	0	0	0	7	6	- (-, -)	-	- (-, -)	-	1.9 (1.3, 2.7)	0.00132	1.9 (1.3, 2.8)	0.000622	0	0	1			0.168	0.162	MPC >2	0.000622	0.223
ENSG00000170035	UBE2E3	1	1	5	2	4	4	0	0	0	0	0	0	3.5 (0.1, 94.9)	0.483	8.4 (1.9, 37.5)	0.00643	7.3 (2.4, 22.4)	0.000628	8.1 (2.5, 27)	0.000653	0	0	0		1	1	1	PTV + MPC >2	0.000628	0.223
ENSG00000009307	CSDE1	5	5	NA	NA	6	4	1	0	NA	NA	0	0	5.8 (1.4, 23.9)	0.0369	NA (NA, NA)	NA	5.3 (2, 13.9)	0.000636	5 (1.3, 18.2)	0.0176	0	NA	0			1		PTV + MPC >2	0.000636	0.223
ENSG00000173933	RBM4	5	3	0	2	10	12	0	0	0	0	0	0	5 (1.2, 21.8)	0.0397	3 (0.8, 10.9)	0.134	3.6 (1.7, 7.5)	0.00064	3.1 (1.3, 7.5)	0.0135	0	0	0			1		PTV + MPC >2	0.00064	0.223
ENSG00000166025	AMOTL1	11	15	NA	NA	NA	NA	0	0	NA	NA	NA	NA	4.3 (1.9, 9.8)	0.000732	NA (NA, NA)	NA	NA (NA, NA)	NA	NA (NA, NA)	NA	0	NA	NA	1				PTV	0.000732	0.247
ENSG00000090316	MAEA	4	3	NA	NA	9	20	1	0	NA	NA	0	0	6.9 (1.5, 32.3)	0.0248	NA (NA, NA)	NA	3 (1.5, 6)	0.00182	2.4 (1.1, 5.3)	0.0412	1	NA	0			0.0409		PTV + MPC >2	0.000784	0.261
ENSG00000107331	ABCA2	5	12	NA	NA	40	98	1	1	NA	NA	7	5	1.7 (0.6, 4.4)	0.452	NA (NA, NA)	NA	1.8 (1.3, 2.5)	0.00079	1.8 (1.2, 2.6)	0.0014	1	NA	0			0.218	1	PTV + MPC >2	0.00079	0.261
ENSG00000184611	KCNH7	7	13	1	2	21	45	1	0	0	0	2	2	2.9 (1.1, 7.7)	0.0677	2.9 (1.2, 7)	0.0416	2.3 (1.4, 3.6)	0.000818	2.1 (1.2, 3.6)	0.0077	0	0	0			1	1	PTV + MPC >2	0.000818	0.267
ENSG00000164104	HMGB2	3	0	NA	NA	2	1	0	0	NA	NA	0	0	Inf (NA, NA)	0.00243	NA (NA, NA)	NA	22.7 (2.4, 213.7)	0.000882	8.3 (0.6, 116.8)	0.293	0	NA	0	1		1		PTV + MPC >2	0.000882	0.285
ENSG00000134780	DAGLA	9	6	NA	NA	33	111	1	1	NA	NA	5	8	5.4 (1.9, 15.1)	0.000891	NA (NA, NA)	NA	1.3 (0.9, 1.8)	0.224	1 (0.7, 1.5)	0.934	0	NA	0	1				PTV	0.000891	0.285
ENSG00000085377	PREP	10	11	NA	NA	NA	NA	0	1	NA	NA	NA	NA	3.6 (1.5, 8.4)	0.00321	NA (NA, NA)	NA	NA (NA, NA)	NA	NA (NA, NA)	NA	1	NA	NA	0.0274				PTV	0.000908	0.287
ENSG00000160951	PTGER1	6	0	NA	NA	1	1	1	0	NA	NA	0	0	Inf (NA, NA)	0.000927	NA (NA, NA)	NA	46.6 (2.4, 910.1)	0.00135	4 (0.1, 313.9)	0.59	0	NA	0	1		1		PTV	0.000927	0.29
ENSG00000113161	HMGCR	10	9	NA	NA	9	51	1	0	NA	NA	0	1	4.9 (1.9, 12.5)	0.000943	NA (NA, NA)	NA	1.2 (0.7, 2)	0.618	0.6 (0.3, 1.2)	0.221	0	NA	1	1				PTV	0.000943	0.292
ENSG00000116254	CHD5	6	10	2	1	49	109	0	2	0	0	6	7	1.4 (0.5, 3.8)	0.687	1.9 (0.8, 4.6)	0.216	1.7 (1.2, 2.3)	0.000954	1.7 (1.3, 2.4)	0.00115	0	0	1			0.202	0.176	PTV + MPC >2	0.000954	0.293
ENSG00000148840	PPRC1	6	6	0	0	2	1	1	0	0	0	0	0	6.1 (1.9, 20.4)	0.00454	6.1 (1.9, 20.4)	0.00454	6.9 (2.2, 21.3)	0.00097	14.8 (0.5, 439.9)	0.333	0	0	0	1	1	1		PTV + MPC >2	0.00097	0.295
ENSG00000112320	SOBP	5	2	NA	NA	NA	NA	0	1	NA	NA	NA	NA	5.3 (1.4, 20.8)	0.00685	NA (NA, NA)	NA	NA (NA, NA)	NA	NA (NA, NA)	NA	1	NA	NA	0.0142				PTV	0.000998	0.297
ENSG00000100226	GTPBP1	3	4	0	0	22	44	1	0	0	0	4	2	3.1 (0.7, 13.3)	0.226	3.1 (0.7, 13.3)	0.226	2.2 (1.4, 3.6)	0.00104	2.1 (1.3, 3.5)	0.00373	0	0	0			1	1	PTV + MPC >2	0.00104	0.304
ENSG00000010818	HIVEP2	5	6	3	1	3	4	0	0	2	0	0	0	3.4 (0.9, 13.4)	0.182	5.5 (1.8, 16.9)	0.0071	4.3 (1.8, 10.3)	0.00206	4.9 (1.5, 16.2)	0.00976	0	1	0		0.0446	0.0503	0.0172	PTV + MPC >2	0.00105	0.305
ENSG00000133858	ZFC3H1	11	10	NA	NA	NA	NA	0	0	NA	NA	NA	NA	3.3 (1.4, 7.8)	0.00117	NA (NA, NA)	NA	NA (NA, NA)	NA	NA (NA, NA)	NA	0	NA	NA	1				PTV	0.00117	0.329
ENSG00000147526	TACC1	13	21	NA	NA	NA	NA	1	0	NA	NA	NA	NA	3.6 (1.7, 7.5)	0.00118	NA (NA, NA)	NA	NA (NA, NA)	NA	NA (NA, NA)	NA	0	NA	NA	1				PTV	0.00118	0.329
ENSG00000136002	ARHGEF4	10	15	NA	NA	16	29	0	0	NA	NA	2	2	2.8 (1.2, 6.4)	0.0188	NA (NA, NA)	NA	2.3 (1.4, 3.7)	0.0012	2 (1.1, 3.8)	0.0328	0	NA	0			1		PTV + MPC >2	0.0012	0.33
ENSG00000162441	LZIC	12	9	NA	NA	NA	NA	1	0	NA	NA	NA	NA	3.7 (1.5, 8.9)	0.00121	NA (NA, NA)	NA	NA (NA, NA)	NA	NA (NA, NA)	NA	0	NA	NA	1				PTV	0.00121	0.33
ENSG00000168959	GRM5	5	11	NA	NA	19	39	0	0	NA	NA	6	1	1.6 (0.5, 4.8)	0.607	NA (NA, NA)	NA	2.4 (1.4, 3.9)	0.00128	2.6 (1.5, 4.6)	0.00138	0	NA	0			1	1	PTV + MPC >2	0.00128	0.34
ENSG00000185627	PSMD13	3	1	NA	NA	NA	NA	4	0	NA	NA	NA	NA	27.2 (2.4, 309.7)	0.00128	NA (NA, NA)	NA	NA (NA, NA)	NA	NA (NA, NA)	NA	0	NA	NA	1				PTV	0.00128	0.34
ENSG00000167601	AXL	12	17	NA	NA	NA	NA	1	0	NA	NA	NA	NA	3.9 (1.7, 8.6)	0.00129	NA (NA, NA)	NA	NA (NA, NA)	NA	NA (NA, NA)	NA	0	NA	NA	1				PTV	0.00129	0.34
ENSG00000065000	AP3D1	8	9	NA	NA	10	38	2	0	NA	NA	1	2	5.8 (2, 17)	0.00131	NA (NA, NA)	NA	1.3 (0.8, 2.2)	0.4	0.7 (0.4, 1.5)	0.493	0	NA	0	1				PTV	0.00131	0.342
ENSG00000143603	KCNN3	6	4	NA	NA	8	43	1	1	NA	NA	0	0	6.5 (1.8, 23.4)	0.00136	NA (NA, NA)	NA	1.4 (0.8, 2.7)	0.302	0.8 (0.4, 1.8)	0.802	0	NA	0	1				PTV	0.00136	0.346
ENSG00000154229	PRKCA	4	9	0	1	9	9	2	2	0	0	0	0	1.7 (0.6, 5)	0.444	1.6 (0.6, 4.6)	0.517	2.9 (1.4, 5.8)	0.00286	4.7 (1.8, 12)	0.00137	0	0	0			1	1	MPC >2	0.00137	0.346
ENSG00000023191	RNH1	10	18	NA	NA	NA	NA	5	0	NA	NA	NA	NA	3.5 (1.6, 7.5)	0.00142	NA (NA, NA)	NA	NA (NA, NA)	NA	NA (NA, NA)	NA	0	NA	NA	1				PTV	0.00142	0.35
ENSG00000102038	SMARCA1	4	0	NA	NA	1	6	0	0	NA	NA	0	0	Inf (NA, NA)	0.00147	NA (NA, NA)	NA	5.1 (1.4, 18.7)	0.0283	1.1 (0.1, 9.4)	0.946	0	NA	0	1				PTV	0.00147	0.36
ENSG00000178591	DEFB125	5	3	NA	NA	NA	NA	2	0	NA	NA	NA	NA	11.8 (2.4, 56.7)	0.0015	NA (NA, NA)	NA	NA (NA, NA)	NA	NA (NA, NA)	NA	0	NA	NA	1				PTV	0.0015	0.365
ENSG00000105639	JAK3	17	22	0	0	9	15	1	1	0	0	0	2	2.4 (1.2, 4.9)	0.02	2.4 (1.2, 4.9)	0.02	2.4 (1.4, 4.2)	0.00152	2.4 (1, 5.7)	0.0531	0	0	0			1		PTV + MPC >2	0.00152	0.367
ENSG00000186260	MKL2	1	10	1	1	8	9	0	1	0	0	1	0	0.3 (0, 2.7)	0.473	0.5 (0.1, 2.6)	0.624	2.3 (1, 5)	0.071	5.1 (1.9, 13.4)	0.00156	0	0	0				1	MPC >2	0.00156	0.375
ENSG00000107551	RASSF4	2	38	NA	NA	NA	NA	0	6	NA	NA	NA	NA	0.1 (0, 0.6)	0.00161	NA (NA, NA)	NA	NA (NA, NA)	NA	NA (NA, NA)	NA	0	NA	NA	1				PTV	0.00161	0.381
ENSG00000214050	FBXO16	14	19	NA	NA	NA	NA	1	1	NA	NA	NA	NA	3.2 (1.6, 6.7)	0.00164	NA (NA, NA)	NA	NA (NA, NA)	NA	NA (NA, NA)	NA	0	NA	NA	1				PTV	0.00164	0.381
ENSG00000159259	CHAF1B	5	3	NA	NA	4	8	0	0	NA	NA	0	0	9.6 (2.2, 42.4)	0.00168	NA (NA, NA)	NA	2.7 (1.1, 6.7)	0.0377	1.3 (0.4, 4.6)	0.946	0	NA	0	1				PTV	0.00168	0.381
ENSG00000160882	CYP11B1	13	19	NA	NA	NA	NA	2	0	NA	NA	NA	NA	3.8 (1.8, 8.2)	0.00169	NA (NA, NA)	NA	NA (NA, NA)	NA	NA (NA, NA)	NA	0	NA	NA	1				PTV	0.00169	0.381
ENSG00000169750	RAC3	5	2	NA	NA	2	5	1	0	NA	NA	0	0	13.1 (2.3, 73.6)	0.00169	NA (NA, NA)	NA	3.8 (1.3, 11.3)	0.0229	1.1 (0.2, 6.5)	0.947	0	NA	0	1				PTV	0.00169	0.381
ENSG00000111199	TRPV4	16	38	NA	NA	18	36	5	3	NA	NA	1	3	2 (1.1, 3.6)	0.0354	NA (NA, NA)	NA	2 (1.3, 3)	0.00174	2 (1.1, 3.6)	0.0305	0	NA	0			1		PTV + MPC >2	0.00174	0.388
ENSG00000116539	ASH1L	9	2	NA	NA	10	66	2	3	NA	NA	2	5	4.3 (1.6, 11.9)	0.00178	NA (NA, NA)	NA	1 (0.6, 1.7)	0.961	0.6 (0.3, 1.1)	0.132	0	NA	0	1				PTV	0.00178	0.395
ENSG00000164434	FABP7	6	4	NA	NA	NA	NA	0	1	NA	NA	NA	NA	6.3 (1.7, 23.7)	0.00181	NA (NA, NA)	NA	NA (NA, NA)	NA	NA (NA, NA)	NA	0	NA	NA	1				PTV	0.00181	0.399
ENSG00000177462	OR2T8	6	2	NA	NA	NA	NA	0	1	NA	NA	NA	NA	6.3 (1.6, 23.9)	0.00182	NA (NA, NA)	NA	NA (NA, NA)	NA	NA (NA, NA)	NA	0	NA	NA	1				PTV	0.00182	0.399
ENSG00000146729	GBAS	12	17	NA	NA	NA	NA	3	0	NA	NA	NA	NA	3.5 (1.6, 7.4)	0.00185	NA (NA, NA)	NA	NA (NA, NA)	NA	NA (NA, NA)	NA	0	NA	NA	1				PTV	0.00185	0.399
ENSG00000197535	MYO5A	15	20	NA	NA	11	57	5	1	NA	NA	2	2	2.9 (1.5, 5.7)	0.00194	NA (NA, NA)	NA	1.4 (0.9, 2.2)	0.167	0.8 (0.4, 1.5)	0.55	0	NA	0	1				PTV	0.00194	0.412
ENSG00000137504	CREBZF	0	6	NA	NA	3	0	2	0	NA	NA	1	0	1.5 (0.2, 10.6)	0.748	NA (NA, NA)	NA	5.5 (1.4, 20.9)	0.0325	Inf (NA, NA)	0.00197	0	NA	0				1	MPC >2	0.00197	0.417
ENSG00000072071	LPHN1	9	7	NA	NA	19	68	2	0	NA	NA	6	2	5.1 (1.8, 14.8)	0.002	NA (NA, NA)	NA	1.7 (1.1, 2.6)	0.0229	1.3 (0.8, 2.1)	0.351	0	NA	0	1				PTV	0.002	0.419
ENSG00000109674	NEIL3	20	37	NA	NA	NA	NA	0	0	NA	NA	NA	NA	2.4 (1.4, 4.3)	0.00203	NA (NA, NA)	NA	NA (NA, NA)	NA	NA (NA, NA)	NA	0	NA	NA	1				PTV	0.00203	0.419
ENSG00000080802	CNOT4	3	0	0	0	7	14	1	0	0	0	0	0	Inf (NA, NA)	0.00204	Inf (NA, NA)	0.00204	2.7 (1.2, 6.1)	0.0257	1.7 (0.6, 4.3)	0.424	0	0	0	1	1			PTV	0.00204	0.419
ENSG00000099821	POLRMT	3	54	NA	NA	6	19	0	2	NA	NA	0	0	0.2 (0.1, 0.6)	0.00205	NA (NA, NA)	NA	0.4 (0.2, 0.9)	0.0302	1.8 (0.6, 5.2)	0.478	0	NA	0	1				PTV	0.00205	0.419
ENSG00000171467	ZNF318	18	30	NA	NA	NA	NA	5	3	NA	NA	NA	NA	2.2 (1.2, 3.8)	0.00637	NA (NA, NA)	NA	NA (NA, NA)	NA	NA (NA, NA)	NA	1	NA	NA	0.0344				PTV	0.00206	0.419
ENSG00000186665	C17orf58	5	4	NA	NA	NA	NA	0	0	NA	NA	NA	NA	8.3 (2.1, 32.9)	0.0022	NA (NA, NA)	NA	NA (NA, NA)	NA	NA (NA, NA)	NA	0	NA	NA	1				PTV	0.0022	0.444
ENSG00000198909	MAP3K3	3	5	0	0	7	6	0	0	0	0	0	0	3.9 (0.8, 19.3)	0.246	3.9 (0.8, 19.3)	0.246	4.9 (1.9, 12.7)	0.00227	5.5 (1.6, 18.3)	0.0102	0	0	0			1		PTV + MPC >2	0.00227	0.456
ENSG00000162378	ZYG11B	6	7	NA	NA	12	28	3	0	NA	NA	4	0	6 (1.9, 19.1)	0.00231	NA (NA, NA)	NA	2.6 (1.4, 4.6)	0.00274	1.9 (0.9, 3.8)	0.133	0	NA	0	1		1		PTV	0.00231	0.46
ENSG00000126368	NR1D1	3	3	NA	NA	18	31	0	0	NA	NA	5	4	5.4 (0.7, 42.4)	0.306	NA (NA, NA)	NA	2.3 (1.3, 3.9)	0.00237	2.1 (1.2, 3.7)	0.00686	0	NA	0			1	1	PTV + MPC >2	0.00237	0.462
ENSG00000010017	RANBP9	3	0	NA	NA	6	30	0	0	NA	NA	0	2	Inf (NA, NA)	0.00238	NA (NA, NA)	NA	1.3 (0.6, 2.7)	0.65	0.8 (0.3, 2)	0.855	0	NA	0	1				PTV	0.00238	0.462
ENSG00000084731	KIF3C	7	3	NA	NA	0	0	1	0	NA	NA	0	0	10.5 (2.3, 48)	0.0024	NA (NA, NA)	NA	10.5 (2.3, 48)	0.0024	- (-, -)	-	0	NA	0	1		1		PTV	0.0024	0.462
ENSG00000112249	ASCC3	14	102	NA	NA	NA	NA	3	8	NA	NA	NA	NA	0.4 (0.3, 0.7)	0.0024	NA (NA, NA)	NA	NA (NA, NA)	NA	NA (NA, NA)	NA	0	NA	NA	1				PTV	0.0024	0.462
ENSG00000125823	CSTL1	7	7	NA	NA	NA	NA	0	0	NA	NA	NA	NA	7.8 (2.2, 27.5)	0.00245	NA (NA, NA)	NA	NA (NA, NA)	NA	NA (NA, NA)	NA	0	NA	NA	1				PTV	0.00245	0.462
ENSG00000205085	FAM71F2	10	8	NA	NA	NA	NA	1	1	NA	NA	NA	NA	4.8 (1.8, 13.1)	0.00249	NA (NA, NA)	NA	NA (NA, NA)	NA	NA (NA, NA)	NA	0	NA	NA	1				PTV	0.00249	0.466
ENSG00000149346	SLX4IP	18	26	NA	NA	NA	NA	1	1	NA	NA	NA	NA	2.7 (1.4, 5.1)	0.00254	NA (NA, NA)	NA	NA (NA, NA)	NA	NA (NA, NA)	NA	0	NA	NA	1				PTV	0.00254	0.472
ENSG00000117877	CD3EAP	12	20	NA	NA	NA	NA	4	0	NA	NA	NA	NA	3.3 (1.6, 6.9)	0.00259	NA (NA, NA)	NA	NA (NA, NA)	NA	NA (NA, NA)	NA	0	NA	NA	1				PTV	0.00259	0.476
ENSG00000172171	TEFM	14	16	NA	NA	NA	NA	1	1	NA	NA	NA	NA	3.3 (1.6, 7.1)	0.00259	NA (NA, NA)	NA	NA (NA, NA)	NA	NA (NA, NA)	NA	0	NA	NA	1				PTV	0.00259	0.476
ENSG00000153234	NR4A2	4	0	0	3	1	0	1	1	0	0	0	1	8.8 (1.4, 55.7)	0.00267	4.3 (1.1, 16)	0.0327	3.5 (1.1, 11)	0.0298	0.9 (0.1, 7.5)	0.908	0	0	0	1				PTV	0.00267	0.487
ENSG00000089486	CDIP1	4	1	NA	NA	NA	NA	3	0	NA	NA	NA	NA	12 (1.7, 86.7)	0.00271	NA (NA, NA)	NA	NA (NA, NA)	NA	NA (NA, NA)	NA	0	NA	NA	1				PTV	0.00271	0.489
ENSG00000173575	CHD2	2	1	1	2	16	34	0	0	0	0	2	0	10.2 (1.1, 98.1)	0.0691	5.6 (1, 31.1)	0.109	2.4 (1.4, 4.3)	0.00274	2.2 (1.2, 4)	0.0121	0	0	0			1		PTV + MPC >2	0.00274	0.489
ENSG00000072518	MARK2	3	6	2	2	19	29	1	2	0	0	0	1	1 (0.3, 3.3)	0.986	1.3 (0.5, 3.5)	0.78	1.9 (1.2, 3.2)	0.0082	2.3 (1.3, 4)	0.00276	0	0	0			1	1	MPC >2	0.00276	0.489
ENSG00000138814	PPP3CA	3	2	0	0	8	29	1	0	0	0	1	1	19 (2.6, 141.1)	0.00278	19 (2.6, 141.1)	0.00278	1.5 (0.8, 2.9)	0.23	1.1 (0.5, 2.3)	0.972	0	0	0	1	1			PTV	0.00278	0.489
ENSG00000054793	ATP9A	15	11	NA	NA	11	36	0	2	NA	NA	2	2	3.2 (1.5, 6.9)	0.00287	NA (NA, NA)	NA	1.6 (1, 2.6)	0.0652	1 (0.5, 2)	0.979	0	NA	0	1				PTV	0.00287	0.495
ENSG00000196455	PIK3R4	10	11	1	5	2	4	0	1	0	0	0	0	3.7 (1.5, 9)	0.00289	3.1 (1.4, 6.9)	0.00578	3 (1.5, 6.2)	0.00336	1.8 (0.5, 7.2)	0.649	0	0	0	1	1	1		PTV	0.00289	0.495
ENSG00000126070	AGO3	1	4	1	7	21	37	0	1	0	0	4	1	0.7 (0.1, 5.9)	0.752	0.6 (0.1, 2.7)	0.716	2 (1.2, 3.3)	0.00562	2.2 (1.3, 3.7)	0.0029	0	0	0			1	1	MPC >2	0.0029	0.495
ENSG00000100105	PATZ1	5	0	NA	NA	9	38	0	0	NA	NA	2	1	Inf (NA, NA)	0.00294	NA (NA, NA)	NA	1.4 (0.7, 2.8)	0.401	0.9 (0.4, 2)	0.999	0	NA	0	1				PTV	0.00294	0.498
ENSG00000018625	ATP1A2	10	10	3	3	13	50	1	2	1	0	0	3	3.1 (1.3, 7.2)	0.0118	2.9 (1.4, 6)	0.00299	1.4 (0.9, 2.2)	0.123	1.1 (0.6, 1.9)	0.868	0	0	0		1			PTV + MPC >3	0.00299	0.503
ENSG00000159650	UROC1	6	65	NA	NA	NA	NA	0	4	NA	NA	NA	NA	0.3 (0.1, 0.7)	0.00318	NA (NA, NA)	NA	NA (NA, NA)	NA	NA (NA, NA)	NA	0	NA	NA	1				PTV	0.00318	0.533
ENSG00000141639	MAPK4	7	4	NA	NA	2	1	1	0	NA	NA	0	0	5.6 (1.5, 21.2)	0.0141	NA (NA, NA)	NA	6 (1.8, 19.6)	0.00327	7.8 (0.6, 108.3)	0.331	0	NA	0			1		PTV + MPC >2	0.00327	0.545
ENSG00000171587	DSCAM	7	6	NA	NA	NA	NA	1	0	NA	NA	NA	NA	6.2 (1.9, 19.8)	0.00333	NA (NA, NA)	NA	NA (NA, NA)	NA	NA (NA, NA)	NA	0	NA	NA	1				PTV	0.00333	0.546
ENSG00000186732	MPPED1	5	3	NA	NA	1	10	0	0	NA	NA	0	0	11.5 (2.2, 59.7)	0.00333	NA (NA, NA)	NA	2.5 (0.9, 7.1)	0.168	0.4 (0, 4)	0.743	0	NA	1	1				PTV	0.00333	0.546
ENSG00000108468	CBX1	1	2	0	0	4	2	0	0	0	0	0	0	1.5 (0.2, 14.2)	0.718	1.5 (0.2, 14.2)	0.718	5 (1.3, 18.4)	0.0127	12.3 (2.1, 71.7)	0.00336	0	0	0				1	MPC >2	0.00336	0.546
ENSG00000053371	AKR7A2	8	11	0	0	0	0	1	0	0	0	0	0	4 (1.6, 10.2)	0.00344	4 (1.6, 10.2)	0.00344	4 (1.6, 10.2)	0.00344	- (-, -)	-	0	0	0	1	1	1		PTV	0.00344	0.546
ENSG00000157765	SLC34A2	19	29	NA	NA	NA	NA	2	4	NA	NA	NA	NA	2.3 (1.3, 4.2)	0.00344	NA (NA, NA)	NA	NA (NA, NA)	NA	NA (NA, NA)	NA	0	NA	NA	1				PTV	0.00344	0.546
ENSG00000105388	CEACAM5	8	9	NA	NA	NA	NA	1	0	NA	NA	NA	NA	5.2 (1.8, 14.7)	0.00345	NA (NA, NA)	NA	NA (NA, NA)	NA	NA (NA, NA)	NA	0	NA	NA	1				PTV	0.00345	0.546
ENSG00000187266	EPOR	6	12	NA	NA	2	6	7	0	NA	NA	0	0	5.3 (1.9, 14.3)	0.00345	NA (NA, NA)	NA	4 (1.7, 9.2)	0.00426	1.7 (0.3, 9.7)	0.935	0	NA	0	1		1		PTV	0.00345	0.546
ENSG00000164794	KCNV1	1	1	5	1	11	31	0	0	2	0	1	2	3.5 (0.1, 94.9)	0.483	9.2 (1.8, 47.3)	0.00355	1.8 (1, 3.1)	0.0738	1.7 (1, 3.1)	0.0928	0	0	0		1			PTV + MPC >3	0.00355	0.558
ENSG00000163995	ABLIM2	13	15	NA	NA	NA	NA	2	0	NA	NA	NA	NA	3.6 (1.6, 8.2)	0.00359	NA (NA, NA)	NA	NA (NA, NA)	NA	NA (NA, NA)	NA	0	NA	NA	1				PTV	0.00359	0.562
ENSG00000092978	GPATCH2	2	33	NA	NA	NA	NA	0	6	NA	NA	NA	NA	0.1 (0, 0.5)	0.00364	NA (NA, NA)	NA	NA (NA, NA)	NA	NA (NA, NA)	NA	0	NA	NA	1				PTV	0.00364	0.563
ENSG00000149485	FADS1	3	9	3	1	16	30	2	0	0	0	3	4	1.6 (0.5, 5)	0.556	2.4 (0.9, 6.4)	0.101	2.1 (1.3, 3.5)	0.00364	2.2 (1.3, 3.9)	0.00517	0	0	0			1	1	PTV + MPC >2	0.00364	0.563
ENSG00000153956	CACNA2D1	8	7	0	0	2	12	1	1	0	0	0	0	4.4 (1.6, 11.9)	0.00367	4.4 (1.6, 11.9)	0.00367	1.9 (0.9, 4)	0.128	0.5 (0.1, 2.3)	0.569	0	0	0	1	1			PTV	0.00367	0.563
ENSG00000162909	CAPN2	6	54	0	0	0	3	0	0	0	2	0	0	0.3 (0.1, 0.8)	0.0169	0.3 (0.1, 0.7)	0.00881	0.3 (0.1, 0.7)	0.00677	0 (NA, NA)	0.373	0	0	1		1	0.0622		PTV + MPC >2	0.0037	0.564
ENSG00000242259	C22orf39	4	1	NA	NA	NA	NA	1	0	NA	NA	NA	NA	21.1 (2, 222.9)	0.00384	NA (NA, NA)	NA	NA (NA, NA)	NA	NA (NA, NA)	NA	0	NA	NA	1				PTV	0.00384	0.58
ENSG00000055917	PUM2	12	15	NA	NA	NA	NA	1	2	NA	NA	NA	NA	3 (1.4, 6.5)	0.00388	NA (NA, NA)	NA	NA (NA, NA)	NA	NA (NA, NA)	NA	0	NA	NA	1				PTV	0.00388	0.58
ENSG00000184271	POU6F1	2	2	0	0	10	17	0	0	0	0	3	0	4.2 (0.5, 35.3)	0.469	4.2 (0.5, 35.3)	0.469	3 (1.4, 6.2)	0.00392	2.9 (1.3, 6.2)	0.00989	0	0	0			1	1	PTV + MPC >2	0.00392	0.582
ENSG00000187240	DYNC2H1	50	120	NA	NA	NA	NA	9	5	NA	NA	NA	NA	1.7 (1.2, 2.3)	0.00393	NA (NA, NA)	NA	NA (NA, NA)	NA	NA (NA, NA)	NA	0	NA	NA	1				PTV	0.00393	0.582
ENSG00000178974	FBXO34	10	10	NA	NA	NA	NA	1	0	NA	NA	NA	NA	4.6 (1.8, 12.1)	0.00398	NA (NA, NA)	NA	NA (NA, NA)	NA	NA (NA, NA)	NA	0	NA	NA	1				PTV	0.00398	0.585
ENSG00000100567	PSMA3	4	1	NA	NA	4	8	0	0	NA	NA	3	2	39.2 (2.2, 702.6)	0.00399	NA (NA, NA)	NA	3.3 (1.3, 8.2)	0.0162	2 (0.7, 5.9)	0.318	0	NA	0	1				PTV	0.00399	0.585
ENSG00000142784	WDTC1	4	2	NA	NA	20	42	1	0	NA	NA	3	3	11.2 (2, 62.4)	0.00406	NA (NA, NA)	NA	1.9 (1.1, 3)	0.0118	1.6 (0.9, 2.6)	0.113	0	NA	0	1				PTV	0.00406	0.585
ENSG00000116698	SMG7	7	3	NA	NA	7	14	0	0	NA	NA	1	0	10.5 (2, 56.3)	0.00863	NA (NA, NA)	NA	3.5 (1.6, 7.7)	0.00407	2.2 (0.8, 5.9)	0.176	0	NA	0	1		1		PTV + MPC >2	0.00407	0.585
ENSG00000176102	CSTF3	6	8	2	2	9	23	2	0	0	0	0	0	4.9 (1.5, 15.5)	0.0109	4.2 (1.6, 11.3)	0.00407	2.3 (1.2, 4.2)	0.0111	1.6 (0.8, 3.5)	0.256	0	0	0		1			PTV + MPC >3	0.00407	0.585
ENSG00000087245	MMP2	9	12	NA	NA	NA	NA	1	1	NA	NA	NA	NA	3.5 (1.5, 8.4)	0.00408	NA (NA, NA)	NA	NA (NA, NA)	NA	NA (NA, NA)	NA	0	NA	NA	1				PTV	0.00408	0.585
ENSG00000130382	MLLT1	2	0	2	0	8	13	0	0	0	0	1	0	Inf (NA, NA)	0.129	Inf (NA, NA)	0.0203	3.3 (1.5, 7.5)	0.00414	2.8 (1.2, 6.6)	0.0224	0	0	0			1		PTV + MPC >2	0.00414	0.588
ENSG00000184451	CCR10	1	1	NA	NA	0	13	0	0	NA	NA	0	1	4.9 (0, 509)	0.559	NA (NA, NA)	NA	0.1 (0, 0.7)	0.012	0 (NA, NA)	0.00414	0	NA	0				1	MPC >2	0.00414	0.588
ENSG00000198216	CACNA1E	6	8	0	1	34	73	0	1	0	0	4	5	1.8 (0.6, 5.5)	0.426	1.7 (0.6, 5)	0.501	1.8 (1.2, 2.6)	0.00439	1.8 (1.2, 2.7)	0.00857	0	0	0			1	1	PTV + MPC >2	0.00439	0.617
ENSG00000177694	NAALADL2	10	21	NA	NA	NA	NA	1	0	NA	NA	NA	NA	3 (1.4, 6.3)	0.00444	NA (NA, NA)	NA	NA (NA, NA)	NA	NA (NA, NA)	NA	0	NA	NA	1				PTV	0.00444	0.619
ENSG00000139990	DCAF5	3	1	0	0	20	33	0	0	0	0	3	5	12 (1, 145.6)	0.0878	12 (1, 145.6)	0.0878	2.1 (1.3, 3.6)	0.00445	1.9 (1.1, 3.3)	0.0193	0	0	0			1		PTV + MPC >2	0.00445	0.619
ENSG00000122557	HERPUD2	6	0	NA	NA	NA	NA	0	0	NA	NA	NA	NA	Inf (NA, NA)	0.00446	NA (NA, NA)	NA	NA (NA, NA)	NA	NA (NA, NA)	NA	0	NA	NA	1				PTV	0.00446	0.619
ENSG00000099822	HCN2	2	3	1	4	26	55	0	0	0	0	2	2	3.2 (0.4, 23.3)	0.577	1.5 (0.4, 6)	0.841	2 (1.2, 3.1)	0.00478	1.9 (1.2, 3.1)	0.00852	0	0	0			1	1	PTV + MPC >2	0.00478	0.653
ENSG00000197153	HIST1H3J	0	13	0	3	2	28	0	0	0	0	0	0	0 (NA, NA)	0.0301	0 (NA, NA)	0.0263	0.2 (0, 0.7)	0.00479	0.3 (0.1, 1.2)	0.101	0	0	0			1		PTV + MPC >2	0.00479	0.653
ENSG00000197959	DNM3	11	13	1	0	0	11	0	2	0	0	3	3	3 (1.3, 6.6)	0.00951	3.2 (1.4, 7)	0.00485	1.7 (0.9, 3.2)	0.152	0.6 (0.2, 2.1)	0.672	0	0	0	1	1			PTV + MPC >3	0.00485	0.658
ENSG00000038219	BOD1L1	17	23	1	4	0	2	0	1	0	0	0	0	2.6 (1.3, 5)	0.00491	2.4 (1.3, 4.6)	0.00588	2.3 (1.2, 4.3)	0.0101	0.9 (0.1, 7.2)	0.889	0	0	0	1	1			PTV	0.00491	0.66
ENSG00000163960	UBXN7	2	1	3	1	5	15	1	0	0	0	0	1	9.1 (0.5, 175.9)	0.335	15.8 (2.2, 115.7)	0.00492	2.3 (1, 5.1)	0.0602	1.9 (0.8, 4.6)	0.174	0	0	0		1			PTV + MPC >3	0.00492	0.66
ENSG00000132702	HAPLN2	6	6	NA	NA	3	14	2	0	NA	NA	0	0	5.2 (1.5, 18.2)	0.00493	NA (NA, NA)	NA	1.9 (0.9, 4.2)	0.12	0.8 (0.2, 2.6)	0.883	0	NA	0	1				PTV	0.00493	0.66
ENSG00000132334	PTPRE	12	23	NA	NA	7	38	0	0	NA	NA	2	5	3.1 (1.5, 6.4)	0.00498	NA (NA, NA)	NA	1.3 (0.7, 2.1)	0.461	0.6 (0.3, 1.4)	0.336	0	NA	0	1				PTV	0.00498	0.665
ENSG00000115694	STK25	10	16	NA	NA	0	1	3	0	NA	NA	0	0	3.6 (1.6, 8.1)	0.00522	NA (NA, NA)	NA	3.3 (1.5, 7.5)	0.00757	0 (NA, NA)	0.648	0	NA	0	1		1		PTV	0.00522	0.687
ENSG00000165916	PSMC3	2	7	0	0	18	24	0	0	0	0	2	0	1.3 (0.2, 7.3)	0.744	1.3 (0.2, 7.3)	0.744	2.4 (1.3, 4.3)	0.00674	2.6 (1.4, 4.9)	0.00522	0	0	0			1	1	MPC >2	0.00522	0.687
ENSG00000166960	CCDC178	21	33	NA	NA	NA	NA	2	2	NA	NA	NA	NA	2.3 (1.3, 4.1)	0.00528	NA (NA, NA)	NA	NA (NA, NA)	NA	NA (NA, NA)	NA	0	NA	NA	1				PTV	0.00528	0.692
ENSG00000116882	HAO2	12	25	NA	NA	NA	NA	1	0	NA	NA	NA	NA	3.3 (1.5, 7)	0.00533	NA (NA, NA)	NA	NA (NA, NA)	NA	NA (NA, NA)	NA	0	NA	NA	1				PTV	0.00533	0.694
ENSG00000215271	HOMEZ	6	7	NA	NA	NA	NA	1	0	NA	NA	NA	NA	6.2 (1.9, 20.7)	0.00534	NA (NA, NA)	NA	NA (NA, NA)	NA	NA (NA, NA)	NA	0	NA	NA	1				PTV	0.00534	0.694
ENSG00000007062	PROM1	22	35	NA	NA	NA	NA	0	2	NA	NA	NA	NA	2.1 (1.2, 3.6)	0.00541	NA (NA, NA)	NA	NA (NA, NA)	NA	NA (NA, NA)	NA	0	NA	NA	1				PTV	0.00541	0.698
ENSG00000248383	PCDHAC1	22	40	NA	NA	NA	NA	0	1	NA	NA	NA	NA	2.3 (1.3, 4.1)	0.00541	NA (NA, NA)	NA	NA (NA, NA)	NA	NA (NA, NA)	NA	0	NA	NA	1				PTV	0.00541	0.698
ENSG00000183617	MRPL54	6	9	NA	NA	NA	NA	1	0	NA	NA	NA	NA	4.1 (1.5, 11.2)	0.00545	NA (NA, NA)	NA	NA (NA, NA)	NA	NA (NA, NA)	NA	0	NA	NA	1				PTV	0.00545	0.7
ENSG00000198793	MTOR	6	25	1	4	42	98	1	2	0	0	10	7	0.8 (0.3, 2.1)	0.882	0.9 (0.4, 2)	0.921	1.5 (1.1, 2.1)	0.0181	1.7 (1.2, 2.4)	0.00561	0	0	0				1	MPC >2	0.00561	0.712
ENSG00000072858	SIDT1	15	27	NA	NA	NA	NA	3	1	NA	NA	NA	NA	2.5 (1.3, 4.7)	0.00565	NA (NA, NA)	NA	NA (NA, NA)	NA	NA (NA, NA)	NA	0	NA	NA	1				PTV	0.00565	0.712
ENSG00000240184	PCDHGC3	10	13	NA	NA	0	2	1	0	NA	NA	0	0	3.3 (1.4, 7.5)	0.00569	NA (NA, NA)	NA	3 (1.3, 6.7)	0.0104	0 (NA, NA)	0.584	0	NA	0	1				PTV	0.00569	0.712
ENSG00000092820	EZR	10	13	NA	NA	NA	NA	2	1	NA	NA	NA	NA	3.2 (1.4, 7.2)	0.00574	NA (NA, NA)	NA	NA (NA, NA)	NA	NA (NA, NA)	NA	0	NA	NA	1				PTV	0.00574	0.712
ENSG00000116106	EPHA4	5	4	NA	NA	3	3	0	0	NA	NA	0	0	5 (1.2, 21.7)	0.0682	NA (NA, NA)	NA	5 (1.7, 14.6)	0.00574	4.9 (1, 23.8)	0.101	0	NA	0			1		PTV + MPC >2	0.00574	0.712
ENSG00000113712	CSNK1A1	2	0	3	3	3	7	0	0	0	0	0	0	Inf (NA, NA)	0.0305	11.7 (2.1, 65.1)	0.00577	3.2 (1.1, 9.2)	0.047	2.3 (0.7, 7.3)	0.288	0	0	0		1			PTV + MPC >3	0.00577	0.712
ENSG00000153820	SPHKAP	2	36	NA	NA	NA	NA	0	3	NA	NA	NA	NA	0.2 (0, 0.7)	0.00577	NA (NA, NA)	NA	NA (NA, NA)	NA	NA (NA, NA)	NA	0	NA	NA	1				PTV	0.00577	0.712
ENSG00000105568	PPP2R1A	5	1	2	3	14	22	0	0	0	0	0	0	- (-, -)	-	5.8 (1.3, 26.7)	0.0428	2.6 (1.4, 4.9)	0.00601	2.2 (1.1, 4.4)	0.0438	0	0	0			1		PTV + MPC >2	0.00601	0.734
ENSG00000102786	INTS6	3	0	1	1	10	33	0	0	0	0	1	0	Inf (NA, NA)	0.00629	17.2 (1.6, 182.2)	0.0126	2 (1.1, 3.9)	0.0603	1.6 (0.8, 3.2)	0.301	0	0	0	1				PTV	0.00629	0.765
ENSG00000078142	PIK3C3	12	36	NA	NA	19	30	2	5	NA	NA	2	1	1 (0.5, 1.9)	0.996	NA (NA, NA)	NA	1.6 (1, 2.4)	0.0598	2.4 (1.3, 4.3)	0.00632	0	NA	0				1	MPC >2	0.00632	0.767
ENSG00000198720	ANKRD13B	4	4	NA	NA	5	50	1	1	NA	NA	0	1	2.9 (0.8, 10.3)	0.159	NA (NA, NA)	NA	0.5 (0.3, 1.1)	0.078	0.3 (0.1, 0.8)	0.00637	0	NA	0				1	MPC >2	0.00637	0.769
ENSG00000182108	DEXI	2	0	NA	NA	4	9	0	0	NA	NA	0	0	Inf (NA, NA)	0.0064	NA (NA, NA)	NA	2.9 (1, 8.3)	0.0746	1.8 (0.5, 6.2)	0.544	0	NA	0	1				PTV	0.0064	0.77
ENSG00000177169	ULK1	8	9	NA	NA	9	28	3	0	NA	NA	1	1	3.9 (1.5, 10.3)	0.00646	NA (NA, NA)	NA	1.9 (1, 3.4)	0.0608	1.1 (0.5, 2.5)	0.934	0	NA	0	1				PTV	0.00646	0.771
ENSG00000197409	HIST1H3D	5	12	NA	NA	12	23	0	0	NA	NA	4	0	1.9 (0.6, 5.9)	0.453	NA (NA, NA)	NA	2.5 (1.3, 4.5)	0.00652	2.7 (1.3, 5.5)	0.0113	0	NA	0			1		PTV + MPC >2	0.00652	0.775
ENSG00000175003	SLC22A1	5	54	NA	NA	NA	NA	0	1	NA	NA	NA	NA	0.3 (0.1, 0.7)	0.00658	NA (NA, NA)	NA	NA (NA, NA)	NA	NA (NA, NA)	NA	0	NA	NA	1				PTV	0.00658	0.775
ENSG00000169398	PTK2	8	6	0	1	4	11	3	2	0	0	0	0	3.6 (1.4, 9.4)	0.00661	3.3 (1.3, 8.5)	0.0102	2.6 (1.2, 5.3)	0.0131	1.5 (0.4, 4.9)	0.786	0	0	0	1				PTV	0.00661	0.775
ENSG00000107485	GATA3	2	0	NA	NA	1	2	0	0	NA	NA	1	0	Inf (NA, NA)	0.00662	NA (NA, NA)	NA	10.6 (1.4, 81.2)	0.041	3.8 (0.2, 59)	0.803	0	NA	0	1				PTV	0.00662	0.775
ENSG00000185651	UBE2L3	0	0	2	0	0	7	0	0	0	0	0	1	- (-, -)	-	Inf (NA, NA)	0.00662	1.1 (0.3, 5)	0.868	1.1 (0.3, 5)	0.868	0	0	0		1			PTV + MPC >3	0.00662	0.775
ENSG00000133958	UNC79	7	13	NA	NA	23	61	2	0	NA	NA	5	5	3 (1.2, 7.6)	0.0239	NA (NA, NA)	NA	1.8 (1.2, 2.8)	0.0067	1.6 (1, 2.6)	0.0718	0	NA	0			1		PTV + MPC >2	0.0067	0.777
ENSG00000139826	ABHD13	6	2	NA	NA	NA	NA	0	1	NA	NA	NA	NA	6.5 (1.5, 28.5)	0.0067	NA (NA, NA)	NA	NA (NA, NA)	NA	NA (NA, NA)	NA	0	NA	NA	1				PTV	0.0067	0.777
ENSG00000198933	TBKBP1	10	10	NA	NA	NA	NA	0	0	NA	NA	NA	NA	3 (1.3, 7.2)	0.00673	NA (NA, NA)	NA	NA (NA, NA)	NA	NA (NA, NA)	NA	0	NA	NA	1				PTV	0.00673	0.777
ENSG00000146242	TPBG	9	13	NA	NA	3	1	0	0	NA	NA	0	0	2.2 (0.9, 5.6)	0.132	NA (NA, NA)	NA	3 (1.3, 7)	0.00915	32.8 (2.1, 521.1)	0.00686	0	NA	0			1	1	MPC >2	0.00686	0.785
ENSG00000105492	SIGLEC6	1	26	NA	NA	NA	NA	0	3	NA	NA	NA	NA	0.1 (0, 0.8)	0.00694	NA (NA, NA)	NA	NA (NA, NA)	NA	NA (NA, NA)	NA	0	NA	NA	1				PTV	0.00694	0.786
ENSG00000104853	CLPTM1	9	8	NA	NA	4	18	1	1	NA	NA	0	0	3.6 (1.4, 9.1)	0.00695	NA (NA, NA)	NA	1.8 (0.9, 3.4)	0.1	0.8 (0.3, 2.4)	0.953	0	NA	0	1				PTV	0.00695	0.786
ENSG00000130340	SNX9	8	9	NA	NA	1	33	0	1	NA	NA	0	2	3 (1.2, 7.4)	0.0186	NA (NA, NA)	NA	0.7 (0.4, 1.5)	0.46	0.1 (0, 0.7)	0.00696	0	NA	0				1	MPC >2	0.00696	0.786
ENSG00000165209	STRBP	6	2	NA	NA	6	17	1	0	NA	NA	0	1	6.4 (1.3, 30.7)	0.00697	NA (NA, NA)	NA	1.8 (0.9, 3.6)	0.126	1 (0.4, 2.5)	0.972	0	NA	0	1				PTV	0.00697	0.786
ENSG00000109063	MYH3	7	67	NA	NA	8	60	5	7	NA	NA	1	2	0.4 (0.2, 0.8)	0.0159	NA (NA, NA)	NA	0.5 (0.3, 0.8)	0.007	0.6 (0.3, 1.3)	0.245	0	NA	0			1		PTV + MPC >2	0.007	0.786
ENSG00000171502	COL24A1	18	136	NA	NA	NA	NA	2	6	NA	NA	NA	NA	0.5 (0.3, 0.8)	0.00703	NA (NA, NA)	NA	NA (NA, NA)	NA	NA (NA, NA)	NA	0	NA	NA	1				PTV	0.00703	0.787
ENSG00000134389	CFHR5	6	43	NA	NA	NA	NA	1	8	NA	NA	NA	NA	0.3 (0.1, 0.7)	0.00711	NA (NA, NA)	NA	NA (NA, NA)	NA	NA (NA, NA)	NA	0	NA	NA	1				PTV	0.00711	0.792
ENSG00000124201	ZNFX1	18	32	NA	NA	NA	NA	4	1	NA	NA	NA	NA	2.3 (1.3, 4.1)	0.00713	NA (NA, NA)	NA	NA (NA, NA)	NA	NA (NA, NA)	NA	0	NA	NA	1				PTV	0.00713	0.792
ENSG00000101126	ADNP	4	1	NA	NA	NA	NA	0	0	NA	NA	NA	NA	17.9 (1.8, 180.4)	0.00722	NA (NA, NA)	NA	NA (NA, NA)	NA	NA (NA, NA)	NA	0	NA	NA	1				PTV	0.00722	0.797
ENSG00000129292	PHF20L1	8	9	0	0	7	18	1	0	0	0	0	0	3.2 (1.2, 8.5)	0.0189	3.2 (1.2, 8.5)	0.0189	2.5 (1.3, 4.7)	0.00722	1.9 (0.8, 4.8)	0.232	0	0	0			1		PTV + MPC >2	0.00722	0.797
ENSG00000111783	RFX4	4	2	NA	NA	NA	NA	0	0	NA	NA	NA	NA	9.7 (1.8, 53.2)	0.00734	NA (NA, NA)	NA	NA (NA, NA)	NA	NA (NA, NA)	NA	0	NA	NA	1				PTV	0.00734	0.805
ENSG00000102053	ZC3H12B	4	1	NA	NA	NA	NA	1	0	NA	NA	NA	NA	39.9 (1.8, 884.7)	0.00738	NA (NA, NA)	NA	NA (NA, NA)	NA	NA (NA, NA)	NA	0	NA	NA	1				PTV	0.00738	0.805
ENSG00000174307	PHLDA3	0	1	NA	NA	9	13	0	1	NA	NA	1	0	0 (NA, NA)	0.93	NA (NA, NA)	NA	2.9 (1.2, 7)	0.0234	3.8 (1.5, 9.3)	0.00738	0	NA	0				1	MPC >2	0.00738	0.805
ENSG00000075415	SLC25A3	7	10	NA	NA	NA	NA	1	0	NA	NA	NA	NA	4.1 (1.5, 11.3)	0.0074	NA (NA, NA)	NA	NA (NA, NA)	NA	NA (NA, NA)	NA	0	NA	NA	1				PTV	0.0074	0.805
ENSG00000137441	FGFBP2	11	14	NA	NA	NA	NA	0	0	NA	NA	NA	NA	3.4 (1.4, 8)	0.00749	NA (NA, NA)	NA	NA (NA, NA)	NA	NA (NA, NA)	NA	0	NA	NA	1				PTV	0.00749	0.805
ENSG00000104689	TNFRSF10A	3	33	NA	NA	NA	NA	0	2	NA	NA	NA	NA	0.2 (0.1, 0.7)	0.00751	NA (NA, NA)	NA	NA (NA, NA)	NA	NA (NA, NA)	NA	0	NA	NA	1				PTV	0.00751	0.805
ENSG00000119969	HELLS	2	1	NA	NA	3	1	0	0	NA	NA	0	0	9.9 (1, 101.4)	0.0997	NA (NA, NA)	NA	13.8 (2, 96.9)	0.00751	22 (0.8, 634.2)	0.131	0	NA	0			1		PTV + MPC >2	0.00751	0.805
ENSG00000153563	CD8A	5	15	NA	NA	3	1	1	0	NA	NA	0	0	0.9 (0.3, 2.6)	0.856	NA (NA, NA)	NA	1.5 (0.6, 3.7)	0.461	29.6 (2, 434.1)	0.00751	0	NA	0				1	MPC >2	0.00751	0.805
ENSG00000160961	ZNF333	15	27	NA	NA	NA	NA	4	2	NA	NA	NA	NA	2.4 (1.3, 4.5)	0.00754	NA (NA, NA)	NA	NA (NA, NA)	NA	NA (NA, NA)	NA	0	NA	NA	1				PTV	0.00754	0.805
ENSG00000105835	NAMPT	6	4	1	0	8	17	0	0	0	0	1	1	4.2 (1.1, 15.2)	0.0321	5 (1.4, 17.3)	0.00771	2.7 (1.3, 5.4)	0.0097	2.2 (0.9, 5.1)	0.14	0	0	0		1	1		PTV + MPC >3	0.00771	0.814
ENSG00000165861	ZFYVE1	4	10	NA	NA	11	20	0	0	NA	NA	3	0	1.2 (0.3, 4.5)	0.836	NA (NA, NA)	NA	2.2 (1.2, 4.3)	0.0206	2.8 (1.4, 5.9)	0.00772	0	NA	0				1	MPC >2	0.00772	0.814
ENSG00000087128	TMPRSS11E	11	14	NA	NA	NA	NA	2	1	NA	NA	NA	NA	3.3 (1.4, 7.4)	0.00779	NA (NA, NA)	NA	NA (NA, NA)	NA	NA (NA, NA)	NA	0	NA	NA	1				PTV	0.00779	0.816
ENSG00000127585	FBXL16	1	0	0	0	3	3	0	0	0	0	0	0	Inf (NA, NA)	0.385	Inf (NA, NA)	0.385	6.8 (1.6, 28.4)	0.00779	5.2 (1.1, 23.6)	0.0526	0	0	0			1		PTV + MPC >2	0.00779	0.816
ENSG00000173230	GOLGB1	37	81	NA	NA	NA	NA	4	5	NA	NA	NA	NA	1.7 (1.1, 2.4)	0.00786	NA (NA, NA)	NA	NA (NA, NA)	NA	NA (NA, NA)	NA	0	NA	NA	1				PTV	0.00786	0.818
ENSG00000170004	CHD3	7	16	2	4	37	88	1	0	1	0	1	1	1.9 (0.8, 4.6)	0.263	2 (0.9, 4.4)	0.135	1.7 (1.2, 2.4)	0.00788	1.6 (1.1, 2.4)	0.0214	0	0	0			1		PTV + MPC >2	0.00788	0.818
ENSG00000162407	PPAP2B	2	0	NA	NA	2	3	0	0	NA	NA	0	0	Inf (NA, NA)	0.00793	NA (NA, NA)	NA	2.3 (0.6, 9.6)	0.363	0.9 (0.1, 5.7)	0.882	0	NA	0	1				PTV	0.00793	0.818
ENSG00000112941	PAPD7	1	2	NA	NA	18	32	2	0	NA	NA	2	3	3 (0.4, 22.1)	0.543	NA (NA, NA)	NA	2.2 (1.2, 3.8)	0.00795	2.1 (1.2, 3.8)	0.0151	0	NA	0			1		PTV + MPC >2	0.00795	0.818
ENSG00000139549	DHH	0	6	NA	NA	21	41	0	0	NA	NA	3	3	0 (NA, NA)	0.799	NA (NA, NA)	NA	2 (1.2, 3.4)	0.0178	2.2 (1.3, 3.8)	0.00795	0	NA	0				1	MPC >2	0.00795	0.818
ENSG00000076382	SPAG5	23	45	NA	NA	NA	NA	3	4	NA	NA	NA	NA	2 (1.2, 3.4)	0.00813	NA (NA, NA)	NA	NA (NA, NA)	NA	NA (NA, NA)	NA	0	NA	NA	1				PTV	0.00813	0.83
ENSG00000164164	OTUD4	6	6	NA	NA	NA	NA	0	0	NA	NA	NA	NA	4.4 (1.4, 13.5)	0.00813	NA (NA, NA)	NA	NA (NA, NA)	NA	NA (NA, NA)	NA	0	NA	NA	1				PTV	0.00813	0.83
ENSG00000180901	KCTD2	2	1	NA	NA	12	17	0	0	NA	NA	1	2	9.6 (0.9, 106)	0.133	NA (NA, NA)	NA	2.6 (1.3, 5.1)	0.00816	2.3 (1.1, 4.7)	0.0349	0	NA	0			1		PTV + MPC >2	0.00816	0.83
ENSG00000107954	NEURL1	0	11	NA	NA	1	12	0	0	NA	NA	1	8	0 (NA, NA)	0.203	NA (NA, NA)	NA	0.2 (0, 0.7)	0.00818	0.2 (0.1, 0.9)	0.0379	0	NA	0			1		PTV + MPC >2	0.00818	0.83
ENSG00000179979	CRIPAK	25	47	NA	NA	NA	NA	2	3	NA	NA	NA	NA	2 (1.2, 3.4)	0.00828	NA (NA, NA)	NA	NA (NA, NA)	NA	NA (NA, NA)	NA	0	NA	NA	1				PTV	0.00828	0.834
ENSG00000154553	PDLIM3	9	16	NA	NA	NA	NA	0	0	NA	NA	NA	NA	3.6 (1.5, 8.8)	0.00831	NA (NA, NA)	NA	NA (NA, NA)	NA	NA (NA, NA)	NA	0	NA	NA	1				PTV	0.00831	0.834
ENSG00000102984	ZNF821	3	11	NA	NA	26	47	0	0	NA	NA	1	4	1.3 (0.3, 5.2)	0.717	NA (NA, NA)	NA	1.9 (1.2, 2.9)	0.00959	1.9 (1.2, 3.2)	0.00839	0	NA	0			1	1	MPC >2	0.00839	0.834
ENSG00000170370	EMX2	3	0	NA	NA	NA	NA	1	0	NA	NA	NA	NA	Inf (NA, NA)	0.00845	NA (NA, NA)	NA	NA (NA, NA)	NA	NA (NA, NA)	NA	0	NA	NA	1				PTV	0.00845	0.834
ENSG00000213901	SLC23A3	10	17	NA	NA	NA	NA	4	0	NA	NA	NA	NA	3.7 (1.6, 8.6)	0.00845	NA (NA, NA)	NA	NA (NA, NA)	NA	NA (NA, NA)	NA	0	NA	NA	1				PTV	0.00845	0.834
ENSG00000127125	PPCS	10	8	NA	NA	0	2	1	0	NA	NA	0	0	4 (1.5, 10.8)	0.00849	NA (NA, NA)	NA	3.1 (1.2, 7.7)	0.0266	0 (NA, NA)	0.914	0	NA	0	1				PTV	0.00849	0.834
ENSG00000158486	DNAH3	47	243	NA	NA	NA	NA	6	15	NA	NA	NA	NA	0.7 (0.5, 0.9)	0.00849	NA (NA, NA)	NA	NA (NA, NA)	NA	NA (NA, NA)	NA	0	NA	NA	1				PTV	0.00849	0.834
ENSG00000154252	GAL3ST2	11	11	NA	NA	NA	NA	0	1	NA	NA	NA	NA	3.5 (1.4, 8.4)	0.00854	NA (NA, NA)	NA	NA (NA, NA)	NA	NA (NA, NA)	NA	0	NA	NA	1				PTV	0.00854	0.834
ENSG00000007237	GAS7	7	5	0	0	4	10	1	0	0	0	0	1	6.2 (1.8, 22)	0.00856	6.2 (1.8, 22)	0.00856	2.5 (1.1, 5.7)	0.0345	1.2 (0.4, 3.9)	0.991	0	0	0	1	1			PTV	0.00856	0.834
ENSG00000163684	RPP14	6	5	NA	NA	NA	NA	0	0	NA	NA	NA	NA	6.7 (1.8, 25.1)	0.00869	NA (NA, NA)	NA	NA (NA, NA)	NA	NA (NA, NA)	NA	0	NA	NA	1				PTV	0.00869	0.841
ENSG00000151164	RAD9B	12	20	NA	NA	NA	NA	1	0	NA	NA	NA	NA	2.9 (1.4, 6)	0.00885	NA (NA, NA)	NA	NA (NA, NA)	NA	NA (NA, NA)	NA	0	NA	NA	1				PTV	0.00885	0.851
ENSG00000001631	KRIT1	0	22	NA	NA	NA	NA	0	2	NA	NA	NA	NA	0 (NA, NA)	0.00894	NA (NA, NA)	NA	NA (NA, NA)	NA	NA (NA, NA)	NA	0	NA	NA	1				PTV	0.00894	0.851
ENSG00000147601	TERF1	8	5	NA	NA	NA	NA	0	0	NA	NA	NA	NA	4.5 (1.4, 14)	0.00894	NA (NA, NA)	NA	NA (NA, NA)	NA	NA (NA, NA)	NA	0	NA	NA	1				PTV	0.00894	0.851
ENSG00000182568	SATB1	7	2	NA	NA	16	52	0	0	NA	NA	0	2	6.2 (1.3, 29.8)	0.00895	NA (NA, NA)	NA	1.7 (1, 2.8)	0.0702	1.3 (0.7, 2.3)	0.476	0	NA	0	1				PTV	0.00895	0.851
ENSG00000125484	GTF3C4	5	2	NA	NA	3	16	0	0	NA	NA	2	2	6.6 (1.4, 31.9)	0.00897	NA (NA, NA)	NA	1.9 (0.9, 4.1)	0.161	1.1 (0.4, 3)	0.906	0	NA	0	1				PTV	0.00897	0.851
ENSG00000183196	CHST6	3	36	NA	NA	NA	NA	0	0	NA	NA	NA	NA	0.2 (0.1, 0.8)	0.00899	NA (NA, NA)	NA	NA (NA, NA)	NA	NA (NA, NA)	NA	0	NA	NA	1				PTV	0.00899	0.851
ENSG00000164061	BSN	17	16	NA	NA	NA	NA	0	1	NA	NA	NA	NA	2.6 (1.3, 5.1)	0.00911	NA (NA, NA)	NA	NA (NA, NA)	NA	NA (NA, NA)	NA	0	NA	NA	1				PTV	0.00911	0.86
ENSG00000185379	RAD51D	16	29	NA	NA	NA	NA	4	3	NA	NA	NA	NA	2.2 (1.2, 3.8)	0.00927	NA (NA, NA)	NA	NA (NA, NA)	NA	NA (NA, NA)	NA	0	NA	NA	1				PTV	0.00927	0.867
ENSG00000139133	ALG10	13	25	NA	NA	NA	NA	4	1	NA	NA	NA	NA	2.6 (1.3, 5.1)	0.0093	NA (NA, NA)	NA	NA (NA, NA)	NA	NA (NA, NA)	NA	0	NA	NA	1				PTV	0.0093	0.867
ENSG00000186191	BPIFB4	16	36	NA	NA	NA	NA	3	1	NA	NA	NA	NA	2.3 (1.3, 4.1)	0.00932	NA (NA, NA)	NA	NA (NA, NA)	NA	NA (NA, NA)	NA	0	NA	NA	1				PTV	0.00932	0.867
ENSG00000158417	EIF5B	3	16	NA	NA	13	15	0	0	NA	NA	1	0	0.6 (0.2, 2.4)	0.706	NA (NA, NA)	NA	1.9 (1, 3.9)	0.104	3.6 (1.5, 8.7)	0.00933	0	NA	0				1	MPC >2	0.00933	0.867
ENSG00000196604	POTEF	16	27	NA	NA	NA	NA	2	4	NA	NA	NA	NA	2.3 (1.3, 4.3)	0.00939	NA (NA, NA)	NA	NA (NA, NA)	NA	NA (NA, NA)	NA	0	NA	NA	1				PTV	0.00939	0.871
ENSG00000166167	BTRC	10	17	NA	NA	1	1	1	1	NA	NA	0	0	2.6 (1.2, 5.9)	0.021	NA (NA, NA)	NA	2.8 (1.3, 6.1)	0.0096	8.1 (0.4, 166.1)	0.642	0	NA	0			1		PTV + MPC >2	0.0096	0.88
ENSG00000171462	DLK2	6	5	1	4	0	7	1	0	0	0	0	0	6.3 (1.7, 23.2)	0.00961	2.8 (1, 8.1)	0.0835	1.8 (0.7, 4.6)	0.342	0.2 (0, 2.1)	0.334	0	0	0	1				PTV	0.00961	0.88
ENSG00000130640	TUBGCP2	13	20	NA	NA	NA	NA	4	2	NA	NA	NA	NA	2.7 (1.3, 5.4)	0.00981	NA (NA, NA)	NA	NA (NA, NA)	NA	NA (NA, NA)	NA	0	NA	NA	1				PTV	0.00981	0.891
ENSG00000150768	DLAT	15	23	NA	NA	NA	NA	2	1	NA	NA	NA	NA	2.4 (1.2, 4.6)	0.00984	NA (NA, NA)	NA	NA (NA, NA)	NA	NA (NA, NA)	NA	0	NA	NA	1				PTV	0.00984	0.891
ENSG00000118307	CASC1	26	56	NA	NA	NA	NA	2	1	NA	NA	NA	NA	1.9 (1.2, 3.1)	0.0101	NA (NA, NA)	NA	NA (NA, NA)	NA	NA (NA, NA)	NA	0	NA	NA					PTV	0.0101	0.902
ENSG00000152291	TGOLN2	12	15	NA	NA	NA	NA	1	0	NA	NA	NA	NA	3.5 (1.5, 8)	0.0101	NA (NA, NA)	NA	NA (NA, NA)	NA	NA (NA, NA)	NA	0	NA	NA					PTV	0.0101	0.902
ENSG00000101384	JAG1	0	8	0	1	5	46	0	1	0	0	0	2	0 (NA, NA)	0.186	0 (NA, NA)	0.162	0.3 (0.1, 0.8)	0.0102	0.4 (0.1, 0.9)	0.0402	0	0	0					PTV + MPC >2	0.0102	0.902
ENSG00000108018	SORCS1	12	14	NA	NA	6	21	2	1	NA	NA	1	0	2.8 (1.3, 6.1)	0.0102	NA (NA, NA)	NA	2 (1.1, 3.6)	0.0202	1.3 (0.5, 3.2)	0.706	0	NA	0					PTV	0.0102	0.905
ENSG00000160714	UBE2Q1	1	0	1	0	4	4	1	0	0	0	2	0	Inf (NA, NA)	0.346	Inf (NA, NA)	0.138	5.5 (1.5, 20.2)	0.0104	4.4 (1.2, 16.7)	0.0405	0	0	0					PTV + MPC >2	0.0104	0.913
ENSG00000006756	ARSD	7	6	NA	NA	NA	NA	0	0	NA	NA	NA	NA	4 (1.3, 12)	0.0105	NA (NA, NA)	NA	NA (NA, NA)	NA	NA (NA, NA)	NA	0	NA	NA					PTV	0.0105	0.913
ENSG00000085274	MYNN	8	12	NA	NA	NA	NA	3	1	NA	NA	NA	NA	3.5 (1.4, 8.7)	0.0105	NA (NA, NA)	NA	NA (NA, NA)	NA	NA (NA, NA)	NA	0	NA	NA					PTV	0.0105	0.913
ENSG00000103429	BFAR	10	13	NA	NA	NA	NA	1	1	NA	NA	NA	NA	3.4 (1.4, 8)	0.0105	NA (NA, NA)	NA	NA (NA, NA)	NA	NA (NA, NA)	NA	0	NA	NA					PTV	0.0105	0.913
ENSG00000112144	ICK	14	17	NA	NA	NA	NA	0	1	NA	NA	NA	NA	2.6 (1.3, 5.4)	0.0105	NA (NA, NA)	NA	NA (NA, NA)	NA	NA (NA, NA)	NA	0	NA	NA					PTV	0.0105	0.913
ENSG00000204480	PRAMEF19	1	3	4	11	4	4	0	0	0	0	6	0	- (-, -)	-	1.4 (0.5, 3.9)	0.71	2.8 (1.3, 6)	0.0105	3 (1.4, 6.8)	0.0106	0	0	0					PTV + MPC >2	0.0105	0.913
ENSG00000178171	AMER3	11	13	NA	NA	NA	NA	1	1	NA	NA	NA	NA	3.3 (1.4, 7.7)	0.0106	NA (NA, NA)	NA	NA (NA, NA)	NA	NA (NA, NA)	NA	0	NA	NA					PTV	0.0106	0.914
ENSG00000064651	SLC12A2	12	16	NA	NA	2	10	1	1	NA	NA	1	1	2.7 (1.3, 5.7)	0.0107	NA (NA, NA)	NA	1.7 (0.9, 3.2)	0.118	0.6 (0.1, 2.2)	0.597	0	NA	0					PTV	0.0107	0.914
ENSG00000087085	ACHE	2	1	NA	NA	19	35	1	0	NA	NA	2	0	11.6 (0.8, 162.5)	0.134	NA (NA, NA)	NA	2.4 (1.3, 4.3)	0.0107	2.1 (1.1, 3.9)	0.0391	0	NA	0					PTV + MPC >2	0.0107	0.914
ENSG00000182866	LCK	0	2	NA	NA	4	44	1	0	NA	NA	1	6	2.2 (0.1, 45.7)	0.666	NA (NA, NA)	NA	0.3 (0.1, 0.8)	0.0169	0.3 (0.1, 0.7)	0.0107	0	NA	0					MPC >2	0.0107	0.914
ENSG00000006530	AGK	2	31	NA	NA	NA	NA	1	5	NA	NA	NA	NA	0.2 (0.1, 0.7)	0.0108	NA (NA, NA)	NA	NA (NA, NA)	NA	NA (NA, NA)	NA	0	NA	NA					PTV	0.0108	0.914
ENSG00000168398	BDKRB2	7	8	NA	NA	NA	NA	0	0	NA	NA	NA	NA	4 (1.4, 11.2)	0.0108	NA (NA, NA)	NA	NA (NA, NA)	NA	NA (NA, NA)	NA	0	NA	NA					PTV	0.0108	0.914
ENSG00000100890	KIAA0391	15	23	NA	NA	NA	NA	0	1	NA	NA	NA	NA	2.5 (1.3, 5)	0.0111	NA (NA, NA)	NA	NA (NA, NA)	NA	NA (NA, NA)	NA	0	NA	NA					PTV	0.0111	0.931
ENSG00000114841	DNAH1	62	131	NA	NA	NA	NA	10	9	NA	NA	NA	NA	1.5 (1.1, 2)	0.0111	NA (NA, NA)	NA	NA (NA, NA)	NA	NA (NA, NA)	NA	0	NA	NA					PTV	0.0111	0.931
ENSG00000158863	FAM160B2	14	25	NA	NA	NA	NA	3	1	NA	NA	NA	NA	2.3 (1.2, 4.3)	0.0111	NA (NA, NA)	NA	NA (NA, NA)	NA	NA (NA, NA)	NA	0	NA	NA					PTV	0.0111	0.931
ENSG00000212864	RNF208	2	0	NA	NA	NA	NA	0	0	NA	NA	NA	NA	Inf (NA, NA)	0.0111	NA (NA, NA)	NA	NA (NA, NA)	NA	NA (NA, NA)	NA	0	NA	NA					PTV	0.0111	0.931
ENSG00000132005	RFX1	5	2	NA	NA	4	27	0	0	NA	NA	1	1	10.3 (1.7, 61.3)	0.0113	NA (NA, NA)	NA	1.3 (0.6, 2.7)	0.702	0.7 (0.3, 1.8)	0.564	0	NA	0					PTV	0.0113	0.939
ENSG00000156804	FBXO32	4	5	NA	NA	2	2	0	0	NA	NA	0	0	4.9 (1.1, 21.6)	0.0824	NA (NA, NA)	NA	5 (1.6, 16)	0.0113	5.1 (0.8, 33.6)	0.201	0	NA	0					PTV + MPC >2	0.0113	0.939
ENSG00000196092	PAX5	1	1	0	4	13	13	0	0	0	0	1	1	2 (0.2, 24.9)	0.556	0.7 (0.1, 6.1)	0.755	2.7 (1.3, 5.6)	0.0114	2.8 (1.3, 6)	0.0137	0	0	0					PTV + MPC >2	0.0114	0.939
ENSG00000222040	ADRA2B	12	16	NA	NA	NA	NA	2	1	NA	NA	NA	NA	2.7 (1.3, 5.6)	0.0114	NA (NA, NA)	NA	NA (NA, NA)	NA	NA (NA, NA)	NA	0	NA	NA					PTV	0.0114	0.942
ENSG00000179046	TRIML2	13	20	NA	NA	NA	NA	2	1	NA	NA	NA	NA	2.9 (1.4, 6.2)	0.0115	NA (NA, NA)	NA	NA (NA, NA)	NA	NA (NA, NA)	NA	0	NA	NA					PTV	0.0115	0.944
ENSG00000196950	SLC39A10	1	2	1	0	13	21	0	3	0	0	1	1	0.5 (0.1, 3.8)	0.794	1 (0.2, 4.8)	0.96	2 (1, 3.9)	0.0435	2.6 (1.3, 5.3)	0.0115	0	0	0					MPC >2	0.0115	0.942
ENSG00000110076	NRXN2	10	9	NA	NA	11	43	0	0	NA	NA	0	1	3.9 (1.5, 10.3)	0.0116	NA (NA, NA)	NA	1.3 (0.8, 2.2)	0.445	0.8 (0.4, 1.6)	0.623	0	NA	0					PTV	0.0116	0.947
ENSG00000196850	PPTC7	3	1	0	0	6	18	1	0	0	0	3	0	16.5 (1.4, 193.8)	0.0247	16.5 (1.4, 193.8)	0.0247	2.9 (1.4, 6.3)	0.0117	2.2 (0.9, 5.1)	0.138	0	0	0					PTV + MPC >2	0.0117	0.95
ENSG00000241685	ARPC1A	1	2	NA	NA	3	0	0	0	NA	NA	1	0	2.4 (0.1, 45.4)	0.603	NA (NA, NA)	NA	13.2 (1.7, 105)	0.02	Inf (NA, NA)	0.0117	0	NA	0					MPC >2	0.0117	0.95
ENSG00000080224	EPHA6	1	23	NA	NA	NA	NA	0	3	NA	NA	NA	NA	0.1 (0, 0.7)	0.0119	NA (NA, NA)	NA	NA (NA, NA)	NA	NA (NA, NA)	NA	0	NA	NA					PTV	0.0119	0.958
ENSG00000101158	NELFCD	12	15	NA	NA	2	9	0	1	NA	NA	0	0	2.7 (1.2, 5.9)	0.0119	NA (NA, NA)	NA	1.9 (1, 3.8)	0.0705	0.6 (0.1, 3.3)	0.865	0	NA	0					PTV	0.0119	0.958
ENSG00000189050	RNFT1	14	23	NA	NA	NA	NA	1	0	NA	NA	NA	NA	2.6 (1.2, 5.2)	0.012	NA (NA, NA)	NA	NA (NA, NA)	NA	NA (NA, NA)	NA	0	NA	NA					PTV	0.012	0.96
ENSG00000111052	LIN7A	7	7	NA	NA	NA	NA	0	0	NA	NA	NA	NA	6.3 (1.7, 23.1)	0.0122	NA (NA, NA)	NA	NA (NA, NA)	NA	NA (NA, NA)	NA	0	NA	NA					PTV	0.0122	0.973
ENSG00000162739	SLAMF6	6	7	NA	NA	NA	NA	1	0	NA	NA	NA	NA	4.8 (1.5, 15.7)	0.0124	NA (NA, NA)	NA	NA (NA, NA)	NA	NA (NA, NA)	NA	0	NA	NA					PTV	0.0124	0.977
ENSG00000182771	GRID1	3	7	NA	NA	7	4	0	0	NA	NA	1	1	1.4 (0.3, 6)	0.903	NA (NA, NA)	NA	2.9 (1.2, 6.9)	0.0244	4.6 (1.4, 15.7)	0.0124	0	NA	0					MPC >2	0.0124	0.977
ENSG00000108753	HNF1B	2	1	1	0	5	16	2	0	0	0	2	2	14.7 (1.1, 203.4)	0.0647	19.5 (1.6, 234)	0.0125	2.2 (1, 4.8)	0.0789	1.6 (0.7, 3.8)	0.428	0	0	0					PTV + MPC >3	0.0125	0.977
ENSG00000114646	CSPG5	6	1	NA	NA	0	1	0	1	NA	NA	0	0	6.8 (1.4, 34.5)	0.0125	NA (NA, NA)	NA	5.4 (1.3, 22.8)	0.0239	0 (NA, NA)	0.648	0	NA	0					PTV	0.0125	0.977
ENSG00000143799	PARP1	13	24	NA	NA	NA	NA	2	0	NA	NA	NA	NA	2.4 (1.2, 4.7)	0.0125	NA (NA, NA)	NA	NA (NA, NA)	NA	NA (NA, NA)	NA	0	NA	NA					PTV	0.0125	0.977
ENSG00000166788	SAAL1	13	19	NA	NA	NA	NA	1	1	NA	NA	NA	NA	2.5 (1.2, 5)	0.0125	NA (NA, NA)	NA	NA (NA, NA)	NA	NA (NA, NA)	NA	0	NA	NA					PTV	0.0125	0.977
ENSG00000176884	GRIN1	3	21	9	8	20	44	0	0	2	1	2	4	0.5 (0.2, 1.6)	0.328	1.2 (0.6, 2.4)	0.683	1.4 (1, 2.2)	0.0962	1.8 (1.1, 2.9)	0.0125	0	0	0					MPC >2	0.0125	0.977
ENSG00000165322	ARHGAP12	9	9	NA	NA	NA	NA	0	1	NA	NA	NA	NA	3.4 (1.3, 8.6)	0.0126	NA (NA, NA)	NA	NA (NA, NA)	NA	NA (NA, NA)	NA	0	NA	NA					PTV	0.0126	0.978
ENSG00000167105	TMEM92	4	0	NA	NA	NA	NA	0	0	NA	NA	NA	NA	Inf (NA, NA)	0.0127	NA (NA, NA)	NA	NA (NA, NA)	NA	NA (NA, NA)	NA	0	NA	NA					PTV	0.0127	0.978
ENSG00000172845	SP3	0	0	2	3	3	2	0	1	0	0	0	0	- (-, -)	-	1.9 (0.3, 11.6)	0.864	3.8 (1.1, 13.9)	0.0541	6.9 (1.7, 27.8)	0.0127	0	0	0					MPC >2	0.0127	0.978
ENSG00000186111	PIP5K1C	3	14	0	0	30	69	1	1	0	0	3	4	0.7 (0.2, 2.1)	0.661	0.7 (0.2, 2.1)	0.661	1.5 (1, 2.3)	0.0473	1.8 (1.1, 2.7)	0.0127	0	0	0					MPC >2	0.0127	0.978
ENSG00000108509	CAMTA2	11	16	0	0	10	23	5	2	0	0	1	2	2.7 (1.3, 5.8)	0.0141	2.7 (1.3, 5.8)	0.0141	2 (1.2, 3.3)	0.0128	1.4 (0.7, 3)	0.402	0	0	0					PTV + MPC >2	0.0128	0.98
ENSG00000123643	SLC36A1	11	15	NA	NA	NA	NA	2	3	NA	NA	NA	NA	2.8 (1.3, 6.3)	0.0128	NA (NA, NA)	NA	NA (NA, NA)	NA	NA (NA, NA)	NA	0	NA	NA					PTV	0.0128	0.98
ENSG00000157764	BRAF	0	3	NA	NA	2	36	0	0	NA	NA	2	2	0 (NA, NA)	0.742	NA (NA, NA)	NA	0.3 (0.1, 0.7)	0.0128	0.3 (0.1, 0.8)	0.0214	0	NA	0					PTV + MPC >2	0.0128	0.98
ENSG00000075290	WNT8B	3	2	NA	NA	10	14	0	1	NA	NA	0	0	2.2 (0.5, 10.3)	0.487	NA (NA, NA)	NA	2.6 (1.2, 5.5)	0.0131	2.7 (1.2, 6.5)	0.0283	0	NA	0					PTV + MPC >2	0.0131	0.992
ENSG00000198218	QRICH1	4	2	NA	NA	2	11	0	0	NA	NA	0	0	17.6 (2, 156)	0.0131	NA (NA, NA)	NA	2.6 (0.9, 7.8)	0.201	0.8 (0.1, 4.8)	0.856	0	NA	0					PTV	0.0131	0.992
ENSG00000147804	SLC39A4	7	9	NA	NA	NA	NA	1	0	NA	NA	NA	NA	4.5 (1.5, 13.1)	0.0132	NA (NA, NA)	NA	NA (NA, NA)	NA	NA (NA, NA)	NA	0	NA	NA					PTV	0.0132	0.993
ENSG00000058056	USP13	16	27	NA	NA	NA	NA	1	1	NA	NA	NA	NA	2.3 (1.2, 4.5)	0.0134	NA (NA, NA)	NA	NA (NA, NA)	NA	NA (NA, NA)	NA	0	NA	NA					PTV	0.0134	1
ENSG00000112511	PHF1	2	6	NA	NA	1	26	0	0	NA	NA	0	2	1.5 (0.3, 7.5)	0.956	NA (NA, NA)	NA	0.3 (0.1, 1)	0.0493	0.1 (0, 0.7)	0.0134	0	NA	0					MPC >2	0.0134	1
ENSG00000082269	FAM135A	2	36	NA	NA	NA	NA	0	2	NA	NA	NA	NA	0.2 (0, 0.8)	0.0135	NA (NA, NA)	NA	NA (NA, NA)	NA	NA (NA, NA)	NA	1	NA	NA					PTV	0.0135	1
ENSG00000116649	SRM	1	5	NA	NA	9	17	0	0	NA	NA	2	0	1.1 (0.1, 9.5)	0.943	NA (NA, NA)	NA	2.5 (1.2, 5.3)	0.0218	2.9 (1.3, 6.5)	0.0135	0	NA	0					MPC >2	0.0135	1
ENSG00000141905	NFIC	5	4	0	2	12	25	0	0	0	0	1	2	6.6 (1.6, 26.8)	0.0135	3.1 (0.9, 10.8)	0.0911	1.9 (1, 3.6)	0.0489	1.5 (0.7, 3)	0.388	0	0	0					PTV	0.0135	1
ENSG00000162244	RPL29	3	1	NA	NA	4	4	0	0	NA	NA	0	0	6.2 (0.8, 45.1)	0.066	NA (NA, NA)	NA	4.7 (1.4, 15.7)	0.0135	3.9 (0.8, 18.3)	0.198	0	NA	0					PTV + MPC >2	0.0135	1
ENSG00000115665	SLC5A7	0	18	NA	NA	2	20	0	0	NA	NA	0	3	0 (NA, NA)	0.101	NA (NA, NA)	NA	0.2 (0.1, 0.8)	0.0137	0.3 (0.1, 1.3)	0.114	0	NA	0					PTV + MPC >2	0.0137	1
ENSG00000124571	XPO5	3	23	0	0	11	12	1	1	0	0	0	1	0.6 (0.2, 1.8)	0.49	0.6 (0.2, 1.8)	0.49	1.5 (0.8, 2.7)	0.289	2.9 (1.3, 6.8)	0.0137	0	0	0					MPC >2	0.0137	1
ENSG00000163872	YEATS2	15	35	NA	NA	NA	NA	5	0	NA	NA	NA	NA	2.3 (1.3, 4.4)	0.0137	NA (NA, NA)	NA	NA (NA, NA)	NA	NA (NA, NA)	NA	0	NA	NA					PTV	0.0137	1
ENSG00000171735	CAMTA1	5	4	NA	NA	NA	NA	0	0	NA	NA	NA	NA	6.5 (1.6, 26.7)	0.0138	NA (NA, NA)	NA	NA (NA, NA)	NA	NA (NA, NA)	NA	0	NA	NA					PTV	0.0138	1
ENSG00000146938	NLGN4X	4	1	NA	NA	32	82	0	0	NA	NA	5	5	7.3 (1, 55.3)	0.0487	NA (NA, NA)	NA	1.6 (1.1, 2.4)	0.0139	1.5 (1, 2.2)	0.0495	0	NA	0					PTV + MPC >2	0.0139	1
ENSG00000178175	ZNF366	0	21	0	1	3	27	0	0	0	0	0	1	0 (NA, NA)	0.0297	0 (NA, NA)	0.0264	0.2 (0.1, 0.8)	0.0139	0.4 (0.1, 1.4)	0.242	0	0	0					PTV + MPC >2	0.0139	1
ENSG00000180543	TSPYL5	6	1	NA	NA	1	2	0	0	NA	NA	0	0	21.5 (1.6, 291.9)	0.0139	NA (NA, NA)	NA	6.7 (1.3, 33.5)	0.0279	1.3 (0.1, 18.2)	0.854	0	NA	0					PTV	0.0139	1
ENSG00000096063	SRPK1	11	14	NA	NA	NA	NA	1	3	NA	NA	NA	NA	2.6 (1.2, 5.7)	0.014	NA (NA, NA)	NA	NA (NA, NA)	NA	NA (NA, NA)	NA	0	NA	NA					PTV	0.014	1
ENSG00000112212	TSPO2	10	14	NA	NA	NA	NA	0	0	NA	NA	NA	NA	3.6 (1.4, 9)	0.014	NA (NA, NA)	NA	NA (NA, NA)	NA	NA (NA, NA)	NA	0	NA	NA					PTV	0.014	1
ENSG00000174718	KIAA1551	33	57	NA	NA	NA	NA	6	5	NA	NA	NA	NA	1.7 (1.1, 2.6)	0.014	NA (NA, NA)	NA	NA (NA, NA)	NA	NA (NA, NA)	NA	0	NA	NA					PTV	0.014	1
ENSG00000072201	LNX1	19	43	NA	NA	NA	NA	1	0	NA	NA	NA	NA	2.2 (1.2, 3.8)	0.0143	NA (NA, NA)	NA	NA (NA, NA)	NA	NA (NA, NA)	NA	0	NA	NA					PTV	0.0143	1
ENSG00000104892	KLC3	17	35	NA	NA	NA	NA	4	5	NA	NA	NA	NA	2 (1.2, 3.5)	0.0143	NA (NA, NA)	NA	NA (NA, NA)	NA	NA (NA, NA)	NA	0	NA	NA					PTV	0.0143	1
ENSG00000144410	CPO	10	21	NA	NA	NA	NA	7	3	NA	NA	NA	NA	2.4 (1.2, 4.7)	0.0143	NA (NA, NA)	NA	NA (NA, NA)	NA	NA (NA, NA)	NA	0	NA	NA					PTV	0.0143	1
ENSG00000008083	JARID2	6	5	0	0	21	85	4	2	0	0	6	3	3.9 (1.4, 11.3)	0.0144	3.9 (1.4, 11.3)	0.0144	1.4 (0.9, 2.1)	0.182	1.1 (0.7, 1.8)	0.765	0	0	1					PTV	0.0144	1
ENSG00000130182	ZSCAN10	7	9	NA	NA	4	31	0	0	NA	NA	0	1	3.7 (1.3, 10.3)	0.0144	NA (NA, NA)	NA	1.3 (0.6, 2.5)	0.638	0.6 (0.2, 1.6)	0.393	0	NA	0					PTV	0.0144	1
ENSG00000163092	XIRP2	62	161	NA	NA	NA	NA	15	18	NA	NA	NA	NA	1.4 (1.1, 1.9)	0.0144	NA (NA, NA)	NA	NA (NA, NA)	NA	NA (NA, NA)	NA	0	NA	NA					PTV	0.0144	1
ENSG00000058404	CAMK2B	3	2	1	7	13	18	0	0	2	1	3	1	3.6 (0.4, 29.3)	0.516	1.5 (0.5, 4.8)	0.734	2.3 (1.2, 4.2)	0.0145	2.2 (1.1, 4.2)	0.0287	0	0	0					PTV + MPC >2	0.0145	1
ENSG00000070882	OSBPL3	14	32	NA	NA	NA	NA	3	1	NA	NA	NA	NA	2.3 (1.2, 4.2)	0.0146	NA (NA, NA)	NA	NA (NA, NA)	NA	NA (NA, NA)	NA	0	NA	NA					PTV	0.0146	1
ENSG00000106683	LIMK1	3	0	NA	NA	NA	NA	0	0	NA	NA	NA	NA	Inf (NA, NA)	0.0146	NA (NA, NA)	NA	NA (NA, NA)	NA	NA (NA, NA)	NA	0	NA	NA					PTV	0.0146	1
ENSG00000159173	TNNI1	5	7	NA	NA	2	1	1	0	NA	NA	0	0	4.2 (1.2, 15)	0.0646	NA (NA, NA)	NA	4.9 (1.6, 15.1)	0.0146	8.3 (0.6, 116.6)	0.291	0	NA	0					PTV + MPC >2	0.0146	1
ENSG00000164576	SAP30L	3	4	NA	NA	NA	NA	1	0	NA	NA	NA	NA	9.8 (1.9, 50.8)	0.0146	NA (NA, NA)	NA	NA (NA, NA)	NA	NA (NA, NA)	NA	0	NA	NA					PTV	0.0146	1
ENSG00000116750	UCHL5	7	12	NA	NA	0	2	1	0	NA	NA	0	0	3.8 (1.4, 10)	0.0147	NA (NA, NA)	NA	3.1 (1.2, 7.9)	0.0339	0 (NA, NA)	0.519	0	NA	0					PTV	0.0147	1
ENSG00000171044	XKR6	5	0	NA	NA	14	54	0	0	NA	NA	7	5	Inf (NA, NA)	0.0147	NA (NA, NA)	NA	1 (0.6, 1.7)	0.989	0.8 (0.5, 1.4)	0.599	0	NA	2					PTV	0.0147	1
ENSG00000149930	TAOK2	13	20	0	0	9	20	1	1	0	0	0	1	2.2 (1, 4.7)	0.0503	2.2 (1, 4.7)	0.0503	2.1 (1.2, 3.6)	0.0148	1.9 (0.8, 4.4)	0.22	0	0	0					PTV + MPC >2	0.0148	1
ENSG00000162419	GMEB1	2	0	1	0	2	4	0	0	0	0	0	0	Inf (NA, NA)	0.129	Inf (NA, NA)	0.0148	7.2 (1.6, 32.9)	0.0204	4.4 (0.8, 23.5)	0.202	0	0	0					PTV + MPC >3	0.0148	1
ENSG00000176994	SMCR8	9	11	NA	NA	NA	NA	3	2	NA	NA	NA	NA	2.9 (1.3, 6.7)	0.0148	NA (NA, NA)	NA	NA (NA, NA)	NA	NA (NA, NA)	NA	0	NA	NA					PTV	0.0148	1
ENSG00000070831	CDC42	3	0	0	0	1	1	0	0	0	0	0	0	Inf (NA, NA)	0.015	Inf (NA, NA)	0.015	6.8 (0.9, 53.5)	0.0756	1.1 (0, 22.9)	0.976	0	0	0					PTV	0.015	1
ENSG00000082482	KCNK2	3	6	NA	NA	3	0	0	0	NA	NA	0	0	2.1 (0.5, 8.8)	0.569	NA (NA, NA)	NA	4.1 (1.2, 13.9)	0.0331	Inf (NA, NA)	0.015	0	NA	0					MPC >2	0.015	1
ENSG00000065243	PKN2	5	4	NA	NA	NA	NA	0	0	NA	NA	NA	NA	6.3 (1.6, 25.5)	0.0151	NA (NA, NA)	NA	NA (NA, NA)	NA	NA (NA, NA)	NA	0	NA	NA					PTV	0.0151	1
ENSG00000112232	KHDRBS2	8	9	NA	NA	NA	NA	0	1	NA	NA	NA	NA	3.4 (1.3, 8.7)	0.0151	NA (NA, NA)	NA	NA (NA, NA)	NA	NA (NA, NA)	NA	0	NA	NA					PTV	0.0151	1
ENSG00000111642	CHD4	8	9	5	14	36	101	0	0	0	0	5	7	3.4 (1.3, 9.1)	0.0152	2.1 (1, 4.2)	0.0458	1.3 (0.9, 1.9)	0.115	1.2 (0.8, 1.7)	0.42	1	0	1					PTV	0.0152	1
ENSG00000163873	GRIK3	5	2	NA	NA	0	4	0	0	NA	NA	0	0	7.5 (1.3, 43.4)	0.0152	NA (NA, NA)	NA	2.4 (0.7, 8.2)	0.236	0 (NA, NA)	0.499	0	NA	0					PTV	0.0152	1
ENSG00000171988	JMJD1C	5	7	2	2	10	37	0	0	0	0	0	0	3.6 (1.2, 11.4)	0.0427	3.8 (1.4, 10.3)	0.0152	1.3 (0.7, 2.4)	0.401	1 (0.5, 2)	0.984	0	0	0					PTV + MPC >3	0.0152	1
ENSG00000180974	OR52E4	7	9	NA	NA	NA	NA	1	1	NA	NA	NA	NA	3.3 (1.3, 8.4)	0.0152	NA (NA, NA)	NA	NA (NA, NA)	NA	NA (NA, NA)	NA	0	NA	NA					PTV	0.0152	1
ENSG00000127452	FBXL12	7	8	NA	NA	NA	NA	0	0	NA	NA	NA	NA	4.6 (1.5, 14.3)	0.0153	NA (NA, NA)	NA	NA (NA, NA)	NA	NA (NA, NA)	NA	0	NA	NA					PTV	0.0153	1
ENSG00000105755	ETHE1	6	11	NA	NA	1	0	3	0	NA	NA	0	0	3 (1.1, 7.9)	0.0441	NA (NA, NA)	NA	3.4 (1.3, 8.7)	0.0154	Inf (NA, NA)	0.385	0	NA	0					PTV + MPC >2	0.0154	1
ENSG00000106302	HYAL4	11	14	NA	NA	NA	NA	0	0	NA	NA	NA	NA	3.3 (1.3, 8.2)	0.0154	NA (NA, NA)	NA	NA (NA, NA)	NA	NA (NA, NA)	NA	0	NA	NA					PTV	0.0154	1
ENSG00000163071	SPATA18	16	33	NA	NA	NA	NA	1	0	NA	NA	NA	NA	2.3 (1.2, 4.2)	0.0154	NA (NA, NA)	NA	NA (NA, NA)	NA	NA (NA, NA)	NA	0	NA	NA					PTV	0.0154	1
ENSG00000198759	EGFL6	11	22	NA	NA	NA	NA	1	1	NA	NA	NA	NA	2.6 (1.2, 5.3)	0.0155	NA (NA, NA)	NA	NA (NA, NA)	NA	NA (NA, NA)	NA	0	NA	NA					PTV	0.0155	1
ENSG00000120210	INSL6	8	9	NA	NA	NA	NA	2	0	NA	NA	NA	NA	3.5 (1.3, 9.3)	0.0156	NA (NA, NA)	NA	NA (NA, NA)	NA	NA (NA, NA)	NA	0	NA	NA					PTV	0.0156	1
ENSG00000142733	MAP3K6	11	90	NA	NA	3	16	0	2	NA	NA	1	0	0.4 (0.2, 0.8)	0.0156	NA (NA, NA)	NA	0.6 (0.3, 1)	0.045	1.5 (0.5, 4.9)	0.727	0	NA	0					PTV	0.0156	1
ENSG00000154654	NCAM2	4	2	NA	NA	0	0	1	0	NA	NA	0	0	7.8 (1.3, 46)	0.0156	NA (NA, NA)	NA	7.8 (1.3, 46)	0.0156	- (-, -)	-	0	NA	0					PTV	0.0156	1
ENSG00000198133	TMEM229B	0	4	NA	NA	3	2	0	0	NA	NA	1	0	0 (NA, NA)	0.901	NA (NA, NA)	NA	3.6 (0.9, 14.2)	0.15	11.9 (1.7, 82.6)	0.0156	0	NA	0					MPC >2	0.0156	1
ENSG00000161513	FDXR	0	20	NA	NA	NA	NA	0	2	NA	NA	NA	NA	0 (NA, NA)	0.0157	NA (NA, NA)	NA	NA (NA, NA)	NA	NA (NA, NA)	NA	1	NA	NA					PTV	0.0157	1
ENSG00000165804	ZNF219	1	1	NA	NA	12	23	1	0	NA	NA	0	0	13.8 (0.3, 581.3)	0.443	NA (NA, NA)	NA	2.7 (1.3, 5.7)	0.0157	2.4 (1.1, 5.3)	0.0386	0	NA	0					PTV + MPC >2	0.0157	1
ENSG00000128594	LRRC4	3	1	NA	NA	NA	NA	2	0	NA	NA	NA	NA	19.2 (1.5, 238.2)	0.0158	NA (NA, NA)	NA	NA (NA, NA)	NA	NA (NA, NA)	NA	0	NA	NA					PTV	0.0158	1
ENSG00000166800	LDHAL6A	4	45	NA	NA	NA	NA	0	2	NA	NA	NA	NA	0.2 (0.1, 0.7)	0.0158	NA (NA, NA)	NA	NA (NA, NA)	NA	NA (NA, NA)	NA	0	NA	NA					PTV	0.0158	1
ENSG00000172915	NBEA	4	6	0	1	13	18	0	0	0	0	1	3	2.7 (0.6, 12.8)	0.424	2.4 (0.5, 10.9)	0.484	2.3 (1.2, 4.4)	0.0158	2.2 (1.1, 4.6)	0.0358	1	0	0					PTV + MPC >2	0.0158	1
ENSG00000128923	FAM63B	8	15	NA	NA	NA	NA	1	0	NA	NA	NA	NA	3.4 (1.3, 8.4)	0.0159	NA (NA, NA)	NA	NA (NA, NA)	NA	NA (NA, NA)	NA	0	NA	NA					PTV	0.0159	1
ENSG00000134001	EIF2S1	3	1	NA	NA	1	17	0	0	NA	NA	0	0	14.4 (1.5, 138.1)	0.0159	NA (NA, NA)	NA	1.2 (0.4, 3.5)	0.994	0.3 (0, 2.4)	0.381	0	NA	0					PTV	0.0159	1
ENSG00000123384	LRP1	10	13	NA	NA	NA	NA	5	1	NA	NA	NA	NA	2.7 (1.2, 5.7)	0.016	NA (NA, NA)	NA	NA (NA, NA)	NA	NA (NA, NA)	NA	1	NA	NA					PTV	0.016	1
ENSG00000144567	FAM134A	0	16	NA	NA	NA	NA	0	3	NA	NA	NA	NA	0 (NA, NA)	0.016	NA (NA, NA)	NA	NA (NA, NA)	NA	NA (NA, NA)	NA	0	NA	NA					PTV	0.016	1
ENSG00000111962	UST	4	3	NA	NA	NA	NA	0	0	NA	NA	NA	NA	6.5 (1.5, 28.5)	0.0161	NA (NA, NA)	NA	NA (NA, NA)	NA	NA (NA, NA)	NA	0	NA	NA					PTV	0.0161	1
ENSG00000120693	SMAD9	13	17	NA	NA	NA	NA	3	4	NA	NA	NA	NA	2.5 (1.2, 5.1)	0.0161	NA (NA, NA)	NA	NA (NA, NA)	NA	NA (NA, NA)	NA	0	NA	NA					PTV	0.0161	1
ENSG00000186471	AKAP14	3	1	NA	NA	NA	NA	0	0	NA	NA	NA	NA	14.4 (1.5, 138.5)	0.0163	NA (NA, NA)	NA	NA (NA, NA)	NA	NA (NA, NA)	NA	0	NA	NA					PTV	0.0163	1
ENSG00000198589	LRBA	30	67	NA	NA	NA	NA	1	2	NA	NA	NA	NA	1.7 (1.1, 2.7)	0.0163	NA (NA, NA)	NA	NA (NA, NA)	NA	NA (NA, NA)	NA	0	NA	NA					PTV	0.0163	1
ENSG00000206560	ANKRD28	5	5	NA	NA	NA	NA	2	0	NA	NA	NA	NA	4.7 (1.4, 15.7)	0.0163	NA (NA, NA)	NA	NA (NA, NA)	NA	NA (NA, NA)	NA	0	NA	NA					PTV	0.0163	1
ENSG00000141076	CIRH1A	9	15	NA	NA	NA	NA	3	0	NA	NA	NA	NA	2.7 (1.2, 6.1)	0.0164	NA (NA, NA)	NA	NA (NA, NA)	NA	NA (NA, NA)	NA	0	NA	NA					PTV	0.0164	1
ENSG00000140564	FURIN	4	6	NA	NA	13	29	1	0	NA	NA	1	1	3 (0.8, 10.7)	0.15	NA (NA, NA)	NA	2.2 (1.2, 4)	0.0165	2 (1, 4)	0.0785	0	NA	0					PTV + MPC >2	0.0165	1
ENSG00000172534	HCFC1	2	4	6	20	35	61	0	0	1	0	0	2	1.1 (0.2, 8.2)	0.915	1.1 (0.5, 2.4)	0.984	1.6 (1.1, 2.3)	0.0184	1.6 (1.1, 2.4)	0.0165	0	0	0					MPC >2	0.0165	1
ENSG00000170561	IRX2	2	1	1	1	4	21	0	0	0	0	1	2	18.2 (0.9, 354.3)	0.134	14.5 (1.9, 112.7)	0.0166	1.3 (0.6, 3)	0.697	1 (0.4, 2.5)	0.966	0	0	0					PTV + MPC >3	0.0166	1
ENSG00000166847	DCTN5	13	10	NA	NA	1	12	0	2	NA	NA	2	0	3.2 (1.3, 8)	0.017	NA (NA, NA)	NA	2 (1, 4.1)	0.0999	0.7 (0.2, 3)	0.902	0	NA	0					PTV	0.017	1
ENSG00000186881	OR13F1	9	14	NA	NA	NA	NA	1	0	NA	NA	NA	NA	2.9 (1.2, 6.6)	0.017	NA (NA, NA)	NA	NA (NA, NA)	NA	NA (NA, NA)	NA	0	NA	NA					PTV	0.017	1
ENSG00000173611	SCAI	3	2	NA	NA	3	12	0	0	NA	NA	0	1	14.8 (1.9, 117.1)	0.0171	NA (NA, NA)	NA	1.4 (0.5, 3.8)	0.722	0.6 (0.1, 2.4)	0.693	0	NA	0					PTV	0.0171	1
ENSG00000182261	NLRP10	17	38	NA	NA	NA	NA	1	0	NA	NA	NA	NA	2.2 (1.2, 4.1)	0.0171	NA (NA, NA)	NA	NA (NA, NA)	NA	NA (NA, NA)	NA	0	NA	NA					PTV	0.0171	1
ENSG00000138336	TET1	7	14	0	0	8	9	0	0	0	0	1	1	1.3 (0.5, 3.2)	0.823	1.3 (0.5, 3.2)	0.823	2 (1, 3.8)	0.0517	3.3 (1.3, 8.5)	0.0172	0	0	0					MPC >2	0.0172	1
ENSG00000198513	ATL1	6	3	NA	NA	1	0	2	1	NA	NA	1	1	5.5 (1.4, 21.6)	0.0172	NA (NA, NA)	NA	4.4 (1.3, 14.5)	0.0175	2.2 (0.2, 25.8)	0.984	0	NA	0					PTV	0.0172	1
ENSG00000116688	MFN2	9	13	NA	NA	1	9	2	0	NA	NA	1	1	3.1 (1.3, 7.3)	0.0173	NA (NA, NA)	NA	2.1 (1, 4.3)	0.075	0.7 (0.1, 3.7)	0.708	0	NA	0					PTV	0.0173	1
ENSG00000174672	BRSK2	3	2	NA	NA	9	40	0	0	NA	NA	2	0	10 (1.6, 63.7)	0.0173	NA (NA, NA)	NA	1.3 (0.7, 2.5)	0.5	1 (0.5, 2.1)	0.97	0	NA	0					PTV	0.0173	1
ENSG00000204542	C6orf15	11	18	NA	NA	NA	NA	1	2	NA	NA	NA	NA	2.6 (1.2, 5.5)	0.0173	NA (NA, NA)	NA	NA (NA, NA)	NA	NA (NA, NA)	NA	0	NA	NA					PTV	0.0173	1
ENSG00000273439	ZNF8	8	10	NA	NA	NA	NA	0	0	NA	NA	NA	NA	3.1 (1.2, 7.9)	0.0173	NA (NA, NA)	NA	NA (NA, NA)	NA	NA (NA, NA)	NA	0	NA	NA					PTV	0.0173	1
ENSG00000205436	EXOC3L4	5	14	NA	NA	6	5	0	0	NA	NA	0	0	1.9 (0.6, 5.7)	0.462	NA (NA, NA)	NA	2.8 (1.2, 6.2)	0.0206	4.6 (1.3, 15.8)	0.0174	0	NA	0					MPC >2	0.0174	1
ENSG00000122687	FTSJ2	0	18	NA	NA	NA	NA	0	3	NA	NA	NA	NA	0 (NA, NA)	0.0176	NA (NA, NA)	NA	NA (NA, NA)	NA	NA (NA, NA)	NA	0	NA	NA					PTV	0.0176	1
ENSG00000159217	IGF2BP1	3	0	NA	NA	12	32	0	0	NA	NA	3	1	Inf (NA, NA)	0.0506	NA (NA, NA)	NA	2.2 (1.2, 4)	0.0176	1.8 (1, 3.5)	0.0863	0	NA	0					PTV + MPC >2	0.0176	1
ENSG00000102606	ARHGEF7	7	4	NA	NA	1	2	1	0	NA	NA	0	0	5 (1.4, 18.5)	0.0177	NA (NA, NA)	NA	4.2 (1.3, 13.3)	0.0213	1.8 (0.1, 28.2)	0.718	0	NA	0					PTV	0.0177	1
ENSG00000164107	HAND2	0	0	NA	NA	6	9	0	0	NA	NA	0	0	- (-, -)	-	NA (NA, NA)	NA	3.9 (1.4, 11.1)	0.0177	3.9 (1.4, 11.1)	0.0177	0	NA	0					PTV + MPC >2	0.0177	1
ENSG00000167522	ANKRD11	6	3	5	18	23	79	0	0	2	0	1	4	5.8 (1.4, 24.7)	0.0177	1.8 (0.9, 3.8)	0.158	1.2 (0.8, 1.8)	0.432	1 (0.7, 1.6)	0.967	0	0	0					PTV	0.0177	1
ENSG00000138698	RAP1GDS1	11	18	NA	NA	NA	NA	1	1	NA	NA	NA	NA	2.5 (1.2, 5.3)	0.0178	NA (NA, NA)	NA	NA (NA, NA)	NA	NA (NA, NA)	NA	0	NA	NA					PTV	0.0178	1
ENSG00000163596	ICA1L	14	18	NA	NA	NA	NA	5	3	NA	NA	NA	NA	2.5 (1.2, 4.9)	0.0178	NA (NA, NA)	NA	NA (NA, NA)	NA	NA (NA, NA)	NA	0	NA	NA					PTV	0.0178	1
ENSG00000175600	SUGCT	6	17	NA	NA	NA	NA	7	1	NA	NA	NA	NA	2.8 (1.3, 6.3)	0.0178	NA (NA, NA)	NA	NA (NA, NA)	NA	NA (NA, NA)	NA	0	NA	NA					PTV	0.0178	1
ENSG00000186106	ANKRD46	0	3	NA	NA	6	5	0	0	NA	NA	0	0	0 (NA, NA)	0.743	NA (NA, NA)	NA	2.8 (0.9, 8.5)	0.111	5.2 (1.5, 18.4)	0.0178	0	NA	0					MPC >2	0.0178	1
ENSG00000147669	POLR2K	6	4	NA	NA	NA	NA	1	1	NA	NA	NA	NA	3.9 (1.2, 12.2)	0.018	NA (NA, NA)	NA	NA (NA, NA)	NA	NA (NA, NA)	NA	0	NA	NA					PTV	0.018	1
ENSG00000087095	NLK	3	3	NA	NA	9	16	0	0	NA	NA	1	0	1.7 (0.3, 10.3)	0.86	NA (NA, NA)	NA	2.7 (1.2, 5.8)	0.0185	3 (1.3, 7)	0.0182	0	NA	0					MPC >2	0.0182	1
ENSG00000101438	SLC32A1	6	3	NA	NA	NA	NA	0	0	NA	NA	NA	NA	5 (1.2, 20.4)	0.0182	NA (NA, NA)	NA	NA (NA, NA)	NA	NA (NA, NA)	NA	0	NA	NA					PTV	0.0182	1
ENSG00000132604	TERF2	3	3	0	1	5	13	2	0	0	0	4	0	6.1 (1.1, 33)	0.087	4.6 (1, 21.3)	0.132	2.9 (1.3, 6.6)	0.0182	2.3 (0.9, 5.9)	0.147	0	0	0					PTV + MPC >2	0.0182	1
ENSG00000107242	PIP5K1B	15	28	NA	NA	5	37	1	1	NA	NA	3	5	2.3 (1.2, 4.4)	0.0183	NA (NA, NA)	NA	1.2 (0.7, 1.9)	0.575	0.6 (0.3, 1.3)	0.223	0	NA	0					PTV	0.0183	1
ENSG00000169418	NPR1	8	16	NA	NA	4	16	4	0	NA	NA	1	1	2.9 (1.3, 6.7)	0.0184	NA (NA, NA)	NA	1.6 (0.9, 3)	0.159	0.8 (0.3, 2.2)	0.853	0	NA	0					PTV	0.0184	1
ENSG00000007545	CRAMP1L	7	7	NA	NA	1	4	1	1	NA	NA	0	0	4.3 (1.4, 13.4)	0.0185	NA (NA, NA)	NA	3.1 (1.2, 8.3)	0.0446	0.9 (0.1, 10.5)	0.929	0	NA	0					PTV	0.0185	1
ENSG00000013306	SLC25A39	12	23	NA	NA	NA	NA	1	0	NA	NA	NA	NA	2.5 (1.2, 5.2)	0.0185	NA (NA, NA)	NA	NA (NA, NA)	NA	NA (NA, NA)	NA	0	NA	NA					PTV	0.0185	1
ENSG00000135018	UBQLN1	3	2	4	2	2	3	0	0	0	0	0	0	9.7 (0.6, 157.4)	0.305	8 (1.6, 41.2)	0.0307	4.5 (1.4, 14.3)	0.0185	3.7 (1, 13.3)	0.0735	0	0	0					PTV + MPC >2	0.0185	1
ENSG00000040199	PHLPP2	23	44	NA	NA	NA	NA	0	0	NA	NA	NA	NA	2 (1.2, 3.4)	0.0186	NA (NA, NA)	NA	NA (NA, NA)	NA	NA (NA, NA)	NA	0	NA	NA					PTV	0.0186	1
ENSG00000119596	YLPM1	7	23	NA	NA	15	34	4	0	NA	NA	1	1	1.6 (0.7, 3.6)	0.361	NA (NA, NA)	NA	1.8 (1.1, 3)	0.019	2 (1.1, 3.7)	0.0333	1	NA	0					PTV + MPC >2	0.019	1
ENSG00000196230	TUBB	0	1	6	5	4	4	0	0	1	0	0	1	- (-, -)	-	2.8 (0.9, 9.1)	0.126	2.8 (1.1, 6.9)	0.0372	3.3 (1.3, 8.4)	0.019	0	0	0					MPC >2	0.019	1
ENSG00000203724	C1orf53	3	7	NA	NA	NA	NA	5	0	NA	NA	NA	NA	4.8 (1.5, 15.4)	0.019	NA (NA, NA)	NA	NA (NA, NA)	NA	NA (NA, NA)	NA	0	NA	NA					PTV	0.019	1
ENSG00000091583	APOH	12	24	NA	NA	NA	NA	1	0	NA	NA	NA	NA	2.5 (1.2, 5.1)	0.0191	NA (NA, NA)	NA	NA (NA, NA)	NA	NA (NA, NA)	NA	0	NA	NA					PTV	0.0191	1
ENSG00000140471	LINS	16	30	NA	NA	NA	NA	2	2	NA	NA	NA	NA	2.2 (1.2, 4.2)	0.0192	NA (NA, NA)	NA	NA (NA, NA)	NA	NA (NA, NA)	NA	0	NA	NA					PTV	0.0192	1
ENSG00000164749	HNF4G	5	7	NA	NA	NA	NA	1	0	NA	NA	NA	NA	4 (1.4, 12.1)	0.0193	NA (NA, NA)	NA	NA (NA, NA)	NA	NA (NA, NA)	NA	0	NA	NA					PTV	0.0193	1
ENSG00000135801	TAF5L	7	6	NA	NA	7	15	0	0	NA	NA	0	1	4.6 (1.4, 15.6)	0.0194	NA (NA, NA)	NA	2.2 (1.1, 4.6)	0.0403	1.5 (0.6, 3.7)	0.581	0	NA	0					PTV	0.0194	1
ENSG00000092201	SUPT16H	2	16	1	5	5	35	0	1	0	0	0	1	0.2 (0.1, 1)	0.062	0.3 (0.1, 1.1)	0.0837	0.4 (0.2, 0.8)	0.0195	0.5 (0.2, 1.2)	0.18	0	0	0					PTV + MPC >2	0.0195	1
ENSG00000182827	ACBD3	7	8	NA	NA	0	0	0	0	NA	NA	0	0	3.6 (1.3, 10.3)	0.0195	NA (NA, NA)	NA	3.6 (1.3, 10.3)	0.0195	- (-, -)	-	0	NA	0					PTV	0.0195	1
ENSG00000181652	ATG9B	2	40	2	0	3	2	2	3	0	0	0	1	0.3 (0.1, 0.8)	0.0196	0.4 (0.2, 1)	0.0684	0.5 (0.2, 1.1)	0.0995	2.2 (0.5, 10.3)	0.513	0	0	0					PTV	0.0196	1
ENSG00000108671	PSMD11	7	4	NA	NA	2	10	1	1	NA	NA	0	0	5.1 (1.4, 18.7)	0.0197	NA (NA, NA)	NA	2.3 (0.9, 5.8)	0.123	0.7 (0.1, 4)	0.724	0	NA	0					PTV	0.0197	1
ENSG00000033627	ATP6V0A1	8	13	NA	NA	18	50	1	1	NA	NA	2	1	2.1 (0.8, 5.5)	0.194	NA (NA, NA)	NA	1.9 (1.1, 3)	0.0198	1.8 (1, 3.1)	0.0749	0	NA	0					PTV + MPC >2	0.0198	1
ENSG00000111674	ENO2	7	6	NA	NA	2	2	0	0	NA	NA	0	0	3.9 (1.1, 14.1)	0.0691	NA (NA, NA)	NA	4.4 (1.4, 13.9)	0.0199	7.8 (0.6, 96.4)	0.357	0	NA	0					PTV + MPC >2	0.0199	1
ENSG00000165271	NOL6	16	11	NA	NA	NA	NA	2	3	NA	NA	NA	NA	2.7 (1.2, 5.9)	0.0199	NA (NA, NA)	NA	NA (NA, NA)	NA	NA (NA, NA)	NA	0	NA	NA					PTV	0.0199	1
ENSG00000196437	ZNF569	16	26	NA	NA	NA	NA	1	0	NA	NA	NA	NA	2.2 (1.1, 4.1)	0.0199	NA (NA, NA)	NA	NA (NA, NA)	NA	NA (NA, NA)	NA	0	NA	NA					PTV	0.0199	1
ENSG00000162775	RBM15	6	10	NA	NA	7	11	2	1	NA	NA	0	1	2.3 (0.8, 6.1)	0.153	NA (NA, NA)	NA	2.5 (1.2, 5.1)	0.02	2.7 (0.9, 7.7)	0.115	0	NA	0					PTV + MPC >2	0.02	1
ENSG00000126890	CTAG2	4	3	NA	NA	NA	NA	0	0	NA	NA	NA	NA	7.6 (1.5, 37.6)	0.0201	NA (NA, NA)	NA	NA (NA, NA)	NA	NA (NA, NA)	NA	0	NA	NA					PTV	0.0201	1
ENSG00000188227	ZNF793	12	16	NA	NA	NA	NA	3	3	NA	NA	NA	NA	2.5 (1.2, 5.1)	0.0202	NA (NA, NA)	NA	NA (NA, NA)	NA	NA (NA, NA)	NA	0	NA	NA					PTV	0.0202	1
ENSG00000165675	ENOX2	6	6	NA	NA	NA	NA	0	0	NA	NA	NA	NA	4.9 (1.4, 17.9)	0.0203	NA (NA, NA)	NA	NA (NA, NA)	NA	NA (NA, NA)	NA	0	NA	NA					PTV	0.0203	1
ENSG00000123810	B9D2	8	10	NA	NA	NA	NA	0	0	NA	NA	NA	NA	3.2 (1.3, 8.3)	0.0204	NA (NA, NA)	NA	NA (NA, NA)	NA	NA (NA, NA)	NA	0	NA	NA					PTV	0.0204	1
ENSG00000127511	SIN3B	4	11	NA	NA	11	25	0	0	NA	NA	3	0	1.1 (0.3, 4.3)	0.918	NA (NA, NA)	NA	2.1 (1.1, 4.1)	0.0454	2.7 (1.3, 5.8)	0.0204	0	NA	0					MPC >2	0.0204	1
ENSG00000136531	SCN2A	1	2	2	1	28	81	1	0	1	0	8	10	4 (0.5, 34.9)	0.515	8 (1.6, 40.5)	0.0205	1.6 (1.1, 2.3)	0.023	1.5 (1, 2.3)	0.0375	2	0	1					PTV + MPC >3	0.0205	1
ENSG00000144306	SCRN3	12	18	NA	NA	NA	NA	2	0	NA	NA	NA	NA	2.7 (1.3, 5.9)	0.0205	NA (NA, NA)	NA	NA (NA, NA)	NA	NA (NA, NA)	NA	0	NA	NA					PTV	0.0205	1
ENSG00000078295	ADCY2	5	13	1	0	10	27	0	0	1	0	2	0	2 (0.7, 5.5)	0.275	2.6 (1, 6.7)	0.0633	2 (1.1, 3.6)	0.0206	2 (1, 4.1)	0.0651	0	0	0					PTV + MPC >2	0.0206	1
ENSG00000254726	MEX3A	0	1	0	3	24	52	0	0	0	0	4	3	0 (NA, NA)	0.648	0 (NA, NA)	0.615	1.9 (1.1, 3)	0.0244	1.9 (1.1, 3.1)	0.0208	0	0	0					MPC >2	0.0208	1
ENSG00000187758	ADH1A	4	32	NA	NA	NA	NA	0	4	NA	NA	NA	NA	0.2 (0.1, 0.8)	0.0211	NA (NA, NA)	NA	NA (NA, NA)	NA	NA (NA, NA)	NA	0	NA	NA					PTV	0.0211	1
ENSG00000119915	ELOVL3	6	7	NA	NA	NA	NA	2	0	NA	NA	NA	NA	5.1 (1.5, 17.2)	0.0213	NA (NA, NA)	NA	NA (NA, NA)	NA	NA (NA, NA)	NA	0	NA	NA					PTV	0.0213	1
ENSG00000019169	MARCO	18	44	NA	NA	NA	NA	8	3	NA	NA	NA	NA	1.9 (1.1, 3.2)	0.0215	NA (NA, NA)	NA	NA (NA, NA)	NA	NA (NA, NA)	NA	0	NA	NA					PTV	0.0215	1
ENSG00000180190	TDRP	0	19	NA	NA	NA	NA	0	0	NA	NA	NA	NA	0 (NA, NA)	0.0218	NA (NA, NA)	NA	NA (NA, NA)	NA	NA (NA, NA)	NA	0	NA	NA					PTV	0.0218	1
ENSG00000131437	KIF3A	6	6	NA	NA	2	4	0	0	NA	NA	0	1	3.9 (1.3, 12.4)	0.0219	NA (NA, NA)	NA	2.5 (1, 6.1)	0.0561	1.2 (0.2, 5.8)	0.826	0	NA	0					PTV	0.0219	1
ENSG00000170442	KRT86	9	13	NA	NA	7	11	0	0	NA	NA	0	0	2.1 (0.8, 5.5)	0.224	NA (NA, NA)	NA	2.6 (1.2, 5.4)	0.0219	3.5 (1.2, 10.5)	0.0665	0	NA	0					PTV + MPC >2	0.0219	1
ENSG00000183036	PCP4	4	4	NA	NA	NA	NA	0	0	NA	NA	NA	NA	6.5 (1.5, 28.1)	0.022	NA (NA, NA)	NA	NA (NA, NA)	NA	NA (NA, NA)	NA	0	NA	NA					PTV	0.022	1
ENSG00000177051	FBXO46	4	4	NA	NA	0	4	0	0	NA	NA	0	0	5.1 (1.3, 19.1)	0.0221	NA (NA, NA)	NA	2.9 (0.9, 9.6)	0.135	0 (NA, NA)	0.995	0	NA	0					PTV	0.0221	1
ENSG00000164849	GPR146	6	7	NA	NA	NA	NA	0	0	NA	NA	NA	NA	4.1 (1.3, 12.3)	0.0222	NA (NA, NA)	NA	NA (NA, NA)	NA	NA (NA, NA)	NA	0	NA	NA					PTV	0.0222	1
ENSG00000103510	KAT8	8	7	NA	NA	11	28	0	2	NA	NA	1	0	2.3 (0.8, 6.3)	0.164	NA (NA, NA)	NA	2 (1.1, 3.6)	0.0223	1.9 (0.9, 3.9)	0.109	0	NA	0					PTV + MPC >2	0.0223	1
ENSG00000137054	POLR1E	12	20	NA	NA	NA	NA	2	2	NA	NA	NA	NA	2.4 (1.2, 5.1)	0.0223	NA (NA, NA)	NA	NA (NA, NA)	NA	NA (NA, NA)	NA	0	NA	NA					PTV	0.0223	1
ENSG00000171496	OR1L8	9	12	NA	NA	NA	NA	0	0	NA	NA	NA	NA	3.2 (1.3, 7.9)	0.0223	NA (NA, NA)	NA	NA (NA, NA)	NA	NA (NA, NA)	NA	0	NA	NA					PTV	0.0223	1
ENSG00000213859	KCTD11	7	7	NA	NA	3	1	0	0	NA	NA	0	0	2.5 (0.8, 8)	0.184	NA (NA, NA)	NA	3.4 (1.2, 9.5)	0.0223	12.8 (1.1, 151.6)	0.0665	0	NA	0					PTV + MPC >2	0.0223	1
ENSG00000115307	AUP1	10	14	NA	NA	NA	NA	0	0	NA	NA	NA	NA	3.2 (1.3, 8.1)	0.0224	NA (NA, NA)	NA	NA (NA, NA)	NA	NA (NA, NA)	NA	0	NA	NA					PTV	0.0224	1
ENSG00000121753	BAI2	4	15	NA	NA	13	20	0	2	NA	NA	1	0	0.6 (0.2, 1.9)	0.567	NA (NA, NA)	NA	1.5 (0.8, 2.7)	0.213	2.4 (1.2, 4.9)	0.0224	0	NA	0					MPC >2	0.0224	1
ENSG00000168118	RAB4A	6	8	NA	NA	0	0	0	0	NA	NA	0	0	4 (1.3, 12)	0.0225	NA (NA, NA)	NA	4 (1.3, 12)	0.0225	- (-, -)	-	0	NA	0					PTV	0.0225	1
ENSG00000004399	PLXND1	2	20	0	0	14	22	0	1	0	0	2	2	0.3 (0.1, 1.2)	0.0894	0.3 (0.1, 1.2)	0.0894	1.2 (0.7, 2.2)	0.564	2.4 (1.2, 4.7)	0.0228	0	0	0					MPC >2	0.0228	1
ENSG00000181396	OGFOD3	1	25	NA	NA	1	5	0	0	NA	NA	0	0	0.1 (0, 0.9)	0.0228	NA (NA, NA)	NA	0.2 (0.1, 0.9)	0.0282	0.8 (0.1, 6)	0.767	0	NA	0					PTV	0.0228	1
ENSG00000161920	MED11	7	7	NA	NA	0	0	0	0	NA	NA	0	0	4.3 (1.4, 13.2)	0.0229	NA (NA, NA)	NA	4.3 (1.4, 13.2)	0.0229	- (-, -)	-	0	NA	0					PTV	0.0229	1
ENSG00000163291	PAQR3	10	15	NA	NA	NA	NA	0	0	NA	NA	NA	NA	2.6 (1.1, 5.9)	0.0229	NA (NA, NA)	NA	NA (NA, NA)	NA	NA (NA, NA)	NA	0	NA	NA					PTV	0.0229	1
ENSG00000112038	OPRM1	3	26	NA	NA	NA	NA	0	4	NA	NA	NA	NA	0.3 (0.1, 0.9)	0.0231	NA (NA, NA)	NA	NA (NA, NA)	NA	NA (NA, NA)	NA	0	NA	NA					PTV	0.0231	1
ENSG00000171608	PIK3CD	5	10	NA	NA	30	71	0	1	NA	NA	8	4	1.4 (0.4, 4.3)	0.801	NA (NA, NA)	NA	1.6 (1.1, 2.4)	0.0231	1.7 (1.1, 2.5)	0.0266	0	NA	0					PTV + MPC >2	0.0231	1
ENSG00000196263	ZNF471	9	76	NA	NA	NA	NA	0	1	NA	NA	NA	NA	0.4 (0.2, 0.9)	0.0232	NA (NA, NA)	NA	NA (NA, NA)	NA	NA (NA, NA)	NA	0	NA	NA					PTV	0.0232	1
ENSG00000110697	PITPNM1	9	19	NA	NA	9	26	0	2	NA	NA	3	1	1.9 (0.8, 4.2)	0.179	NA (NA, NA)	NA	1.9 (1.1, 3.2)	0.0233	1.9 (0.9, 3.9)	0.104	0	NA	0					PTV + MPC >2	0.0233	1
ENSG00000137309	HMGA1	0	1	NA	NA	4	2	2	3	NA	NA	2	0	0.7 (0.1, 4.2)	0.725	NA (NA, NA)	NA	2.4 (0.8, 7.2)	0.151	7 (1.3, 37.8)	0.0233	0	NA	0					MPC >2	0.0233	1
ENSG00000039987	BEST2	12	22	0	0	1	5	0	0	0	0	0	1	2.4 (1.2, 4.9)	0.0234	2.4 (1.2, 4.9)	0.0234	1.8 (0.9, 3.4)	0.12	0.3 (0, 3)	0.556	0	0	0					PTV	0.0234	1
ENSG00000091181	IL5RA	0	20	NA	NA	NA	NA	0	2	NA	NA	NA	NA	0 (NA, NA)	0.0234	NA (NA, NA)	NA	NA (NA, NA)	NA	NA (NA, NA)	NA	0	NA	NA					PTV	0.0234	1
ENSG00000118492	ADGB	1	4	NA	NA	NA	NA	2	12	NA	NA	NA	NA	0.2 (0.1, 0.8)	0.0234	NA (NA, NA)	NA	NA (NA, NA)	NA	NA (NA, NA)	NA	0	NA	NA					PTV	0.0234	1
ENSG00000143322	ABL2	13	29	NA	NA	13	40	1	2	NA	NA	1	1	2.2 (1.1, 4.3)	0.0234	NA (NA, NA)	NA	1.6 (1, 2.5)	0.0736	1.2 (0.6, 2.3)	0.785	0	NA	0					PTV	0.0234	1
ENSG00000196591	HDAC2	0	1	2	5	5	10	1	0	0	0	3	0	3.2 (0.1, 100.1)	0.541	2.3 (0.5, 10.3)	0.54	2.9 (1.2, 6.6)	0.0234	2.8 (1.2, 6.7)	0.029	0	0	0					PTV + MPC >2	0.0234	1
ENSG00000251322	SHANK3	7	2	NA	NA	NA	NA	1	0	NA	NA	NA	NA	5.9 (1.3, 27.6)	0.0234	NA (NA, NA)	NA	NA (NA, NA)	NA	NA (NA, NA)	NA	0	NA	NA					PTV	0.0234	1
ENSG00000157703	SVOPL	4	33	NA	NA	NA	NA	0	4	NA	NA	NA	NA	0.3 (0.1, 0.9)	0.0235	NA (NA, NA)	NA	NA (NA, NA)	NA	NA (NA, NA)	NA	0	NA	NA					PTV	0.0235	1
ENSG00000196338	NLGN3	3	1	1	9	6	16	0	0	0	1	2	1	14.2 (1.4, 144)	0.0235	1.3 (0.4, 4)	0.877	1.5 (0.7, 3.2)	0.34	1.1 (0.5, 2.6)	0.962	0	0	0					PTV	0.0235	1
ENSG00000165917	RAPSN	7	11	NA	NA	NA	NA	5	3	NA	NA	NA	NA	2.8 (1.2, 6.5)	0.0237	NA (NA, NA)	NA	NA (NA, NA)	NA	NA (NA, NA)	NA	0	NA	NA					PTV	0.0237	1
ENSG00000111726	CMAS	0	6	NA	NA	2	24	0	0	NA	NA	1	4	0 (NA, NA)	0.518	NA (NA, NA)	NA	0.2 (0.1, 0.8)	0.0238	0.3 (0.1, 1)	0.0503	0	NA	0					PTV + MPC >2	0.0238	1
ENSG00000142949	PTPRF	7	16	NA	NA	16	47	2	0	NA	NA	9	1	1.9 (0.8, 4.8)	0.268	NA (NA, NA)	NA	1.8 (1.1, 2.9)	0.0238	1.8 (1, 3)	0.0679	0	NA	0					PTV + MPC >2	0.0238	1
ENSG00000204231	RXRB	4	3	1	5	14	34	0	0	2	1	0	0	11.5 (1.8, 75.2)	0.0238	3.1 (1, 9.9)	0.0974	1.9 (1.1, 3.4)	0.0387	1.6 (0.9, 2.9)	0.201	0	0	0					PTV	0.0238	1
ENSG00000137462	TLR2	15	31	NA	NA	NA	NA	2	1	NA	NA	NA	NA	2.1 (1.1, 3.8)	0.0239	NA (NA, NA)	NA	NA (NA, NA)	NA	NA (NA, NA)	NA	0	NA	NA					PTV	0.0239	1
ENSG00000203859	HSD3B2	9	12	NA	NA	NA	NA	1	0	NA	NA	NA	NA	3.3 (1.3, 8.5)	0.0239	NA (NA, NA)	NA	NA (NA, NA)	NA	NA (NA, NA)	NA	0	NA	NA					PTV	0.0239	1
ENSG00000240682	ISY1	1	1	NA	NA	5	9	0	0	NA	NA	0	0	9.9 (0.4, 228.6)	0.599	NA (NA, NA)	NA	4 (1.4, 11.9)	0.024	3.6 (1.1, 11.5)	0.0678	0	NA	0					PTV + MPC >2	0.024	1
ENSG00000133226	SRRM1	3	2	1	1	1	7	0	0	0	0	0	0	8.8 (1.1, 68.4)	0.0809	8.6 (1.6, 47.1)	0.0241	2.8 (0.9, 8.8)	0.15	1.5 (0.3, 7.1)	0.982	0	0	0					PTV + MPC >3	0.0241	1
ENSG00000141376	BCAS3	2	25	NA	NA	NA	NA	0	6	NA	NA	NA	NA	0.2 (0.1, 0.9)	0.0241	NA (NA, NA)	NA	NA (NA, NA)	NA	NA (NA, NA)	NA	0	NA	NA					PTV	0.0241	1
ENSG00000168575	SLC20A2	0	11	NA	NA	0	9	0	1	NA	NA	0	1	0 (NA, NA)	0.17	NA (NA, NA)	NA	0 (NA, NA)	0.0242	0 (NA, NA)	0.153	0	NA	0					PTV + MPC >2	0.0242	1
ENSG00000215305	VPS16	6	48	NA	NA	NA	NA	0	3	NA	NA	NA	NA	0.3 (0.1, 0.8)	0.0242	NA (NA, NA)	NA	NA (NA, NA)	NA	NA (NA, NA)	NA	0	NA	NA					PTV	0.0242	1
ENSG00000109956	B3GAT1	2	5	NA	NA	7	11	0	0	NA	NA	1	0	1.5 (0.3, 7.6)	0.942	NA (NA, NA)	NA	2.8 (1.2, 6.5)	0.0287	3.6 (1.3, 10)	0.0244	0	NA	0					MPC >2	0.0244	1
ENSG00000118985	ELL2	5	4	NA	NA	NA	NA	0	0	NA	NA	NA	NA	7.9 (1.6, 39.2)	0.0244	NA (NA, NA)	NA	NA (NA, NA)	NA	NA (NA, NA)	NA	0	NA	NA					PTV	0.0244	1
ENSG00000128268	MGAT3	4	4	0	0	12	38	1	0	0	0	0	2	10.2 (1.8, 59)	0.0244	10.2 (1.8, 59)	0.0244	1.5 (0.8, 2.8)	0.234	1.1 (0.6, 2.2)	0.857	0	0	0					PTV	0.0244	1
ENSG00000113916	BCL6	3	2	3	2	5	15	0	1	0	0	0	1	2.9 (0.6, 14.7)	0.353	4.7 (1.2, 17.9)	0.0247	1.7 (0.8, 3.6)	0.257	1.4 (0.6, 3.4)	0.567	0	0	0					PTV + MPC >3	0.0247	1
ENSG00000127337	YEATS4	6	4	NA	NA	6	9	1	1	NA	NA	0	0	3 (1, 9.1)	0.0602	NA (NA, NA)	NA	2.6 (1.2, 5.7)	0.0249	2.2 (0.7, 6.9)	0.316	0	NA	0					PTV + MPC >2	0.0249	1
ENSG00000143195	ILDR2	7	8	0	0	2	1	1	0	0	0	0	0	3.6 (1.2, 10.4)	0.037	3.6 (1.2, 10.4)	0.037	3.7 (1.3, 10.3)	0.0251	4.8 (0.2, 139.2)	0.843	0	0	0					PTV + MPC >2	0.0251	1
ENSG00000151461	UPF2	3	1	NA	NA	2	3	1	0	NA	NA	1	1	16.3 (1.4, 190.7)	0.0251	NA (NA, NA)	NA	3.5 (1.1, 11.7)	0.0534	1.7 (0.4, 7.8)	0.801	0	NA	0					PTV	0.0251	1
ENSG00000110911	SLC11A2	11	13	NA	NA	NA	NA	1	0	NA	NA	NA	NA	2.9 (1.2, 6.7)	0.0252	NA (NA, NA)	NA	NA (NA, NA)	NA	NA (NA, NA)	NA	0	NA	NA					PTV	0.0252	1
ENSG00000124217	MOCS3	1	23	NA	NA	NA	NA	0	0	NA	NA	NA	NA	0.1 (0, 0.9)	0.0252	NA (NA, NA)	NA	NA (NA, NA)	NA	NA (NA, NA)	NA	0	NA	NA					PTV	0.0252	1
ENSG00000198570	RD3	0	10	NA	NA	NA	NA	0	4	NA	NA	NA	NA	0 (NA, NA)	0.0252	NA (NA, NA)	NA	NA (NA, NA)	NA	NA (NA, NA)	NA	0	NA	NA					PTV	0.0252	1
ENSG00000181284	TMEM102	7	12	NA	NA	NA	NA	2	0	NA	NA	NA	NA	3.1 (1.2, 7.6)	0.0253	NA (NA, NA)	NA	NA (NA, NA)	NA	NA (NA, NA)	NA	0	NA	NA					PTV	0.0253	1
ENSG00000102804	TSC22D1	7	2	NA	NA	NA	NA	1	2	NA	NA	NA	NA	4.4 (1.2, 16)	0.0255	NA (NA, NA)	NA	NA (NA, NA)	NA	NA (NA, NA)	NA	0	NA	NA					PTV	0.0255	1
ENSG00000106331	PAX4	9	5	NA	NA	NA	NA	1	2	NA	NA	NA	NA	3.7 (1.3, 11.1)	0.0255	NA (NA, NA)	NA	NA (NA, NA)	NA	NA (NA, NA)	NA	0	NA	NA					PTV	0.0255	1
ENSG00000230453	ANKRD18B	11	9	NA	NA	NA	NA	2	1	NA	NA	NA	NA	3.2 (1.2, 8.6)	0.0255	NA (NA, NA)	NA	NA (NA, NA)	NA	NA (NA, NA)	NA	0	NA	NA					PTV	0.0255	1
ENSG00000107187	LHX3	2	4	NA	NA	7	6	2	0	NA	NA	1	2	2 (0.5, 8.7)	0.534	NA (NA, NA)	NA	2.7 (1.1, 6.2)	0.0258	3.1 (1.1, 8.6)	0.0428	0	NA	0					PTV + MPC >2	0.0258	1
ENSG00000135525	MAP7	11	14	NA	NA	NA	NA	1	1	NA	NA	NA	NA	3.1 (1.3, 7.4)	0.0259	NA (NA, NA)	NA	NA (NA, NA)	NA	NA (NA, NA)	NA	0	NA	NA					PTV	0.0259	1
ENSG00000134684	YARS	3	28	NA	NA	NA	NA	0	4	NA	NA	NA	NA	0.2 (0.1, 0.8)	0.0261	NA (NA, NA)	NA	NA (NA, NA)	NA	NA (NA, NA)	NA	0	NA	NA					PTV	0.0261	1
ENSG00000159905	ZNF221	17	29	NA	NA	NA	NA	0	1	NA	NA	NA	NA	2.1 (1.1, 4)	0.0261	NA (NA, NA)	NA	NA (NA, NA)	NA	NA (NA, NA)	NA	0	NA	NA					PTV	0.0261	1
ENSG00000141540	TTYH2	10	19	NA	NA	NA	NA	0	0	NA	NA	NA	NA	2.5 (1.2, 5.5)	0.0262	NA (NA, NA)	NA	NA (NA, NA)	NA	NA (NA, NA)	NA	0	NA	NA					PTV	0.0262	1
ENSG00000021645	NRXN3	5	3	NA	NA	2	15	0	0	NA	NA	1	2	5.7 (1.2, 26.4)	0.0263	NA (NA, NA)	NA	1 (0.5, 2.4)	0.901	0.4 (0.1, 1.5)	0.236	2	NA	0					PTV	0.0263	1
ENSG00000164024	METAP1	5	4	NA	NA	NA	NA	1	0	NA	NA	NA	NA	6.8 (1.5, 30.5)	0.0263	NA (NA, NA)	NA	NA (NA, NA)	NA	NA (NA, NA)	NA	0	NA	NA					PTV	0.0263	1
ENSG00000148229	POLE3	4	7	NA	NA	NA	NA	5	0	NA	NA	NA	NA	3.9 (1.3, 12)	0.0264	NA (NA, NA)	NA	NA (NA, NA)	NA	NA (NA, NA)	NA	0	NA	NA					PTV	0.0264	1
ENSG00000231213	PLSCR5	12	8	NA	NA	NA	NA	0	0	NA	NA	NA	NA	4.2 (1.4, 12.8)	0.0264	NA (NA, NA)	NA	NA (NA, NA)	NA	NA (NA, NA)	NA	0	NA	NA					PTV	0.0264	1
ENSG00000100191	SLC5A4	6	47	NA	NA	NA	NA	3	4	NA	NA	NA	NA	0.4 (0.2, 0.8)	0.0265	NA (NA, NA)	NA	NA (NA, NA)	NA	NA (NA, NA)	NA	0	NA	NA					PTV	0.0265	1
ENSG00000131016	AKAP12	1	35	NA	NA	NA	NA	1	2	NA	NA	NA	NA	0.2 (0, 0.9)	0.0265	NA (NA, NA)	NA	NA (NA, NA)	NA	NA (NA, NA)	NA	0	NA	NA					PTV	0.0265	1
ENSG00000144119	C1QL2	0	5	NA	NA	11	17	1	0	NA	NA	2	1	0.8 (0.1, 9.4)	0.84	NA (NA, NA)	NA	2.4 (1.1, 5)	0.0469	2.7 (1.2, 6.1)	0.0265	0	NA	0					MPC >2	0.0265	1
ENSG00000171346	KRT15	16	20	NA	NA	NA	NA	1	1	NA	NA	NA	NA	2.6 (1.2, 5.6)	0.0266	NA (NA, NA)	NA	NA (NA, NA)	NA	NA (NA, NA)	NA	0	NA	NA					PTV	0.0266	1
ENSG00000167858	TEKT1	9	16	NA	NA	NA	NA	4	1	NA	NA	NA	NA	2.5 (1.2, 5.4)	0.0267	NA (NA, NA)	NA	NA (NA, NA)	NA	NA (NA, NA)	NA	0	NA	NA					PTV	0.0267	1
ENSG00000165983	PTER	10	23	NA	NA	NA	NA	1	0	NA	NA	NA	NA	2.7 (1.2, 5.8)	0.0268	NA (NA, NA)	NA	NA (NA, NA)	NA	NA (NA, NA)	NA	0	NA	NA					PTV	0.0268	1
ENSG00000187258	NPSR1	12	17	NA	NA	NA	NA	0	3	NA	NA	NA	NA	2.3 (1.1, 4.8)	0.0268	NA (NA, NA)	NA	NA (NA, NA)	NA	NA (NA, NA)	NA	0	NA	NA					PTV	0.0268	1
ENSG00000205220	PSMB10	8	17	NA	NA	3	2	0	0	NA	NA	0	0	2 (0.9, 4.8)	0.152	NA (NA, NA)	NA	2.5 (1.1, 5.3)	0.0268	6.6 (1, 44.5)	0.112	0	NA	0					PTV + MPC >2	0.0268	1
ENSG00000101191	DIDO1	10	12	NA	NA	NA	NA	0	0	NA	NA	NA	NA	3.1 (1.2, 7.7)	0.0269	NA (NA, NA)	NA	NA (NA, NA)	NA	NA (NA, NA)	NA	0	NA	NA					PTV	0.0269	1
ENSG00000165300	SLITRK5	5	3	NA	NA	NA	NA	1	0	NA	NA	NA	NA	4.9 (1.2, 20.5)	0.0269	NA (NA, NA)	NA	NA (NA, NA)	NA	NA (NA, NA)	NA	0	NA	NA					PTV	0.0269	1
ENSG00000177103	DSCAML1	8	12	NA	NA	0	2	1	0	NA	NA	0	0	3.2 (1.3, 8.3)	0.0269	NA (NA, NA)	NA	2.9 (1.1, 7.1)	0.0449	0 (NA, NA)	0.584	1	NA	0					PTV	0.0269	1
ENSG00000074657	ZNF532	6	8	NA	NA	0	1	1	0	NA	NA	0	0	3.1 (1.1, 8.6)	0.027	NA (NA, NA)	NA	2.8 (1, 7.7)	0.0422	0 (NA, NA)	0.648	0	NA	0					PTV	0.027	1
ENSG00000246705	H2AFJ	3	4	NA	NA	10	16	0	0	NA	NA	0	1	1.8 (0.4, 8.4)	0.729	NA (NA, NA)	NA	2.2 (1.1, 4.5)	0.0271	2.4 (1.1, 5.2)	0.0347	0	NA	0					PTV + MPC >2	0.0271	1
ENSG00000116117	PARD3B	7	63	NA	NA	NA	NA	2	5	NA	NA	NA	NA	0.4 (0.2, 0.9)	0.0273	NA (NA, NA)	NA	NA (NA, NA)	NA	NA (NA, NA)	NA	0	NA	NA					PTV	0.0273	1
ENSG00000139641	ESYT1	22	46	NA	NA	NA	NA	2	1	NA	NA	NA	NA	1.9 (1.1, 3.1)	0.0273	NA (NA, NA)	NA	NA (NA, NA)	NA	NA (NA, NA)	NA	0	NA	NA					PTV	0.0273	1
ENSG00000150361	KLHL1	0	31	NA	NA	NA	NA	1	3	NA	NA	NA	NA	0.1 (0, 0.8)	0.0273	NA (NA, NA)	NA	NA (NA, NA)	NA	NA (NA, NA)	NA	0	NA	NA					PTV	0.0273	1
ENSG00000006652	IFRD1	7	12	NA	NA	NA	NA	2	1	NA	NA	NA	NA	3 (1.2, 7.3)	0.0274	NA (NA, NA)	NA	NA (NA, NA)	NA	NA (NA, NA)	NA	0	NA	NA					PTV	0.0274	1
ENSG00000173372	C1QA	6	7	NA	NA	1	1	1	0	NA	NA	0	0	3.6 (1.1, 12.1)	0.0565	NA (NA, NA)	NA	3.8 (1.2, 11.4)	0.0274	4.8 (0.3, 76.6)	0.768	0	NA	0					PTV + MPC >2	0.0274	1
ENSG00000130159	ECSIT	8	14	NA	NA	NA	NA	3	3	NA	NA	NA	NA	2.5 (1.1, 5.6)	0.0275	NA (NA, NA)	NA	NA (NA, NA)	NA	NA (NA, NA)	NA	0	NA	NA					PTV	0.0275	1
ENSG00000197885	NKIRAS1	2	24	NA	NA	NA	NA	0	1	NA	NA	NA	NA	0.2 (0, 0.9)	0.0275	NA (NA, NA)	NA	NA (NA, NA)	NA	NA (NA, NA)	NA	0	NA	NA					PTV	0.0275	1
ENSG00000103550	KNOP1	12	27	NA	NA	NA	NA	3	1	NA	NA	NA	NA	2.3 (1.2, 4.5)	0.0276	NA (NA, NA)	NA	NA (NA, NA)	NA	NA (NA, NA)	NA	0	NA	NA					PTV	0.0276	1
ENSG00000113296	THBS4	8	73	NA	NA	NA	NA	1	3	NA	NA	NA	NA	0.4 (0.2, 0.9)	0.0276	NA (NA, NA)	NA	NA (NA, NA)	NA	NA (NA, NA)	NA	0	NA	NA					PTV	0.0276	1
ENSG00000159082	SYNJ1	6	34	NA	NA	0	3	1	3	NA	NA	0	0	0.3 (0.1, 0.9)	0.0377	NA (NA, NA)	NA	0.3 (0.1, 0.8)	0.0276	0 (NA, NA)	0.979	0	NA	0					PTV + MPC >2	0.0276	1
ENSG00000183496	MEX3B	5	4	NA	NA	1	2	0	0	NA	NA	0	0	5.4 (1.3, 22)	0.0388	NA (NA, NA)	NA	4.5 (1.4, 15)	0.0276	2.6 (0.2, 29.8)	0.984	0	NA	0					PTV + MPC >2	0.0276	1
ENSG00000171931	FBXW10	25	66	NA	NA	NA	NA	6	6	NA	NA	NA	NA	1.7 (1.1, 2.6)	0.0277	NA (NA, NA)	NA	NA (NA, NA)	NA	NA (NA, NA)	NA	0	NA	NA					PTV	0.0277	1
ENSG00000174276	ZNHIT2	8	5	NA	NA	NA	NA	0	0	NA	NA	NA	NA	4.6 (1.2, 17.5)	0.028	NA (NA, NA)	NA	NA (NA, NA)	NA	NA (NA, NA)	NA	0	NA	NA					PTV	0.028	1
ENSG00000196226	HIST1H2BB	0	19	NA	NA	NA	NA	0	3	NA	NA	NA	NA	0 (NA, NA)	0.028	NA (NA, NA)	NA	NA (NA, NA)	NA	NA (NA, NA)	NA	0	NA	NA					PTV	0.028	1
ENSG00000127838	PNKD	2	24	NA	NA	NA	NA	0	4	NA	NA	NA	NA	0.2 (0, 0.9)	0.0281	NA (NA, NA)	NA	NA (NA, NA)	NA	NA (NA, NA)	NA	0	NA	NA					PTV	0.0281	1
ENSG00000233412	OR5H15	8	17	NA	NA	NA	NA	4	1	NA	NA	NA	NA	2.8 (1.2, 6.3)	0.0282	NA (NA, NA)	NA	NA (NA, NA)	NA	NA (NA, NA)	NA	0	NA	NA					PTV	0.0282	1
ENSG00000142235	LMTK3	4	0	NA	NA	NA	NA	1	0	NA	NA	NA	NA	Inf (NA, NA)	0.0283	NA (NA, NA)	NA	NA (NA, NA)	NA	NA (NA, NA)	NA	0	NA	NA					PTV	0.0283	1
ENSG00000143093	STRIP1	6	27	NA	NA	14	22	4	1	NA	NA	1	1	1.5 (0.6, 3.3)	0.537	NA (NA, NA)	NA	1.9 (1.1, 3.3)	0.0319	2.3 (1.1, 4.8)	0.0283	0	NA	0					MPC >2	0.0283	1
ENSG00000087303	NID2	23	48	NA	NA	0	0	2	2	NA	NA	0	0	1.9 (1.1, 3.3)	0.0284	NA (NA, NA)	NA	1.9 (1.1, 3.3)	0.0284	- (-, -)	-	0	NA	0					PTV	0.0284	1
ENSG00000111554	MDM1	17	41	NA	NA	NA	NA	4	1	NA	NA	NA	NA	1.9 (1.1, 3.3)	0.0284	NA (NA, NA)	NA	NA (NA, NA)	NA	NA (NA, NA)	NA	0	NA	NA					PTV	0.0284	1
ENSG00000111785	RIC8B	4	3	NA	NA	1	0	0	0	NA	NA	0	0	4.5 (0.9, 22.7)	0.117	NA (NA, NA)	NA	5.8 (1.2, 26.9)	0.0284	Inf (NA, NA)	0.385	0	NA	0					PTV + MPC >2	0.0284	1
ENSG00000115241	PPM1G	5	5	1	0	3	8	0	0	0	0	0	1	5.2 (1.1, 24.7)	0.106	6.6 (1.5, 28.5)	0.0287	2.6 (1, 6.8)	0.0819	1.7 (0.5, 6)	0.602	0	0	0					PTV + MPC >3	0.0287	1
ENSG00000007372	PAX6	1	0	0	2	6	5	0	0	0	0	0	1	- (-, -)	-	2.5 (0.1, 47.9)	0.592	3.5 (1.2, 10.3)	0.0288	3.1 (1, 9.3)	0.059	0	0	0					PTV + MPC >2	0.0288	1
ENSG00000164398	ACSL6	12	23	NA	NA	NA	NA	3	0	NA	NA	NA	NA	2.3 (1.2, 4.7)	0.0288	NA (NA, NA)	NA	NA (NA, NA)	NA	NA (NA, NA)	NA	0	NA	NA					PTV	0.0288	1
ENSG00000085982	USP40	24	57	NA	NA	NA	NA	7	1	NA	NA	NA	NA	1.8 (1.1, 2.9)	0.0289	NA (NA, NA)	NA	NA (NA, NA)	NA	NA (NA, NA)	NA	0	NA	NA					PTV	0.0289	1
ENSG00000104093	DMXL2	15	29	NA	NA	NA	NA	3	2	NA	NA	NA	NA	2.1 (1.1, 3.8)	0.0289	NA (NA, NA)	NA	NA (NA, NA)	NA	NA (NA, NA)	NA	0	NA	NA					PTV	0.0289	1
ENSG00000133794	ARNTL	4	4	NA	NA	3	5	0	0	NA	NA	0	0	5.9 (1.2, 28.5)	0.0663	NA (NA, NA)	NA	3.8 (1.3, 11.2)	0.0289	2.6 (0.6, 11.9)	0.414	0	NA	0					PTV + MPC >2	0.0289	1
ENSG00000145920	CPLX2	0	2	NA	NA	6	5	0	0	NA	NA	0	0	0 (NA, NA)	0.914	NA (NA, NA)	NA	3.4 (1, 11.9)	0.115	6.6 (1.5, 28.5)	0.0289	0	NA	0					MPC >2	0.0289	1
ENSG00000151151	IPMK	4	1	NA	NA	NA	NA	1	1	NA	NA	NA	NA	5.7 (1.1, 29)	0.0289	NA (NA, NA)	NA	NA (NA, NA)	NA	NA (NA, NA)	NA	0	NA	NA					PTV	0.0289	1
ENSG00000114867	EIF4G1	6	6	NA	NA	4	42	1	0	NA	NA	2	4	4.5 (1.4, 14.8)	0.0291	NA (NA, NA)	NA	0.8 (0.4, 1.5)	0.582	0.4 (0.1, 0.9)	0.0545	0	NA	1					PTV	0.0291	1
ENSG00000001630	CYP51A1	11	22	NA	NA	NA	NA	5	1	NA	NA	NA	NA	2.5 (1.2, 5.4)	0.0292	NA (NA, NA)	NA	NA (NA, NA)	NA	NA (NA, NA)	NA	0	NA	NA					PTV	0.0292	1
ENSG00000167037	SGSM1	8	22	0	1	7	19	4	1	0	0	4	1	2 (0.9, 4.3)	0.133	1.9 (0.9, 4.1)	0.158	2 (1.1, 3.4)	0.0292	1.9 (0.9, 4.3)	0.174	0	0	0					PTV + MPC >2	0.0292	1
ENSG00000171987	C11orf40	20	47	NA	NA	NA	NA	1	1	NA	NA	NA	NA	1.9 (1.1, 3.2)	0.0292	NA (NA, NA)	NA	NA (NA, NA)	NA	NA (NA, NA)	NA	0	NA	NA					PTV	0.0292	1
ENSG00000115904	SOS1	0	8	NA	NA	0	3	0	5	NA	NA	0	0	0 (NA, NA)	0.0502	NA (NA, NA)	NA	0 (NA, NA)	0.0293	0 (NA, NA)	0.826	0	NA	0					PTV + MPC >2	0.0293	1
ENSG00000116785	CFHR3	1	26	0	4	0	0	0	0	0	0	0	0	0.1 (0, 1.2)	0.09	0.1 (0, 0.9)	0.0293	0.1 (0, 0.9)	0.0293	0 (NA, NA)	0.332	0	0	0					PTV + MPC >3	0.0293	1
ENSG00000168090	COPS6	1	2	NA	NA	3	28	1	0	NA	NA	2	4	4 (0.5, 34.9)	0.515	NA (NA, NA)	NA	0.5 (0.2, 1.1)	0.0903	0.3 (0.1, 0.9)	0.0294	0	NA	0					MPC >2	0.0294	1
ENSG00000170522	ELOVL6	2	2	0	0	5	3	0	0	0	0	0	0	4.7 (0.4, 58.8)	0.585	4.7 (0.4, 58.8)	0.585	4.1 (1.2, 14.3)	0.0295	3.9 (0.9, 16.4)	0.0632	0	0	0					PTV + MPC >2	0.0295	1
ENSG00000179397	C1orf101	22	43	NA	NA	NA	NA	3	2	NA	NA	NA	NA	1.8 (1.1, 2.9)	0.0295	NA (NA, NA)	NA	NA (NA, NA)	NA	NA (NA, NA)	NA	0	NA	NA					PTV	0.0295	1
ENSG00000115020	PIKFYVE	28	68	NA	NA	NA	NA	9	1	NA	NA	NA	NA	1.7 (1.1, 2.6)	0.0296	NA (NA, NA)	NA	NA (NA, NA)	NA	NA (NA, NA)	NA	1	NA	NA					PTV	0.0296	1
ENSG00000128585	MKLN1	2	3	2	1	5	9	0	0	0	0	0	0	3.2 (0.5, 19.2)	0.448	4.8 (1.2, 19.2)	0.0467	2.9 (1.2, 7.3)	0.0296	2.8 (1, 8.2)	0.0807	0	0	0					PTV + MPC >2	0.0296	1
ENSG00000009724	MASP2	10	78	NA	NA	NA	NA	1	0	NA	NA	NA	NA	0.5 (0.2, 0.9)	0.0297	NA (NA, NA)	NA	NA (NA, NA)	NA	NA (NA, NA)	NA	0	NA	NA					PTV	0.0297	1
ENSG00000011523	CEP68	1	28	NA	NA	NA	NA	0	1	NA	NA	NA	NA	0.1 (0, 1)	0.0297	NA (NA, NA)	NA	NA (NA, NA)	NA	NA (NA, NA)	NA	0	NA	NA					PTV	0.0297	1
ENSG00000100417	PMM1	9	13	NA	NA	NA	NA	0	0	NA	NA	NA	NA	2.6 (1.1, 6.2)	0.0297	NA (NA, NA)	NA	NA (NA, NA)	NA	NA (NA, NA)	NA	0	NA	NA					PTV	0.0297	1
ENSG00000185442	FAM174B	5	3	NA	NA	NA	NA	1	0	NA	NA	NA	NA	7.4 (1.5, 37.3)	0.0297	NA (NA, NA)	NA	NA (NA, NA)	NA	NA (NA, NA)	NA	0	NA	NA					PTV	0.0297	1
ENSG00000100211	CBY1	3	2	NA	NA	NA	NA	0	0	NA	NA	NA	NA	14.7 (1.7, 129.4)	0.0298	NA (NA, NA)	NA	NA (NA, NA)	NA	NA (NA, NA)	NA	0	NA	NA					PTV	0.0298	1
ENSG00000185940	KRTAP5-5	7	11	NA	NA	NA	NA	3	2	NA	NA	NA	NA	3 (1.2, 7.5)	0.0298	NA (NA, NA)	NA	NA (NA, NA)	NA	NA (NA, NA)	NA	0	NA	NA					PTV	0.0298	1
ENSG00000120733	KDM3B	2	0	0	1	4	22	0	0	0	0	1	0	Inf (NA, NA)	0.0299	4.2 (0.5, 34.4)	0.291	1.3 (0.5, 3.3)	0.702	0.9 (0.3, 2.6)	0.855	0	0	1					PTV	0.0299	1
ENSG00000140932	CMTM2	0	15	NA	NA	NA	NA	0	2	NA	NA	NA	NA	0 (NA, NA)	0.0299	NA (NA, NA)	NA	NA (NA, NA)	NA	NA (NA, NA)	NA	0	NA	NA					PTV	0.0299	1
ENSG00000181450	ZNF678	5	50	NA	NA	NA	NA	2	5	NA	NA	NA	NA	0.4 (0.2, 0.9)	0.0299	NA (NA, NA)	NA	NA (NA, NA)	NA	NA (NA, NA)	NA	0	NA	NA					PTV	0.0299	1
ENSG00000050438	SLC4A8	7	15	NA	NA	6	10	1	4	NA	NA	2	0	1.3 (0.6, 3)	0.656	NA (NA, NA)	NA	1.9 (1, 3.6)	0.0623	3.4 (1.2, 9.8)	0.03	0	NA	0					MPC >2	0.03	1
ENSG00000135454	B4GALNT1	8	14	0	0	7	23	4	1	0	0	1	4	2.9 (1.2, 6.7)	0.03	2.9 (1.2, 6.7)	0.03	1.5 (0.8, 2.6)	0.251	0.9 (0.4, 1.9)	0.85	0	0	0					PTV	0.03	1
ENSG00000158055	GRHL3	9	8	NA	NA	NA	NA	0	0	NA	NA	NA	NA	4.1 (1.3, 13.1)	0.03	NA (NA, NA)	NA	NA (NA, NA)	NA	NA (NA, NA)	NA	0	NA	NA					PTV	0.03	1
ENSG00000167612	ANKRD33	4	39	NA	NA	NA	NA	0	3	NA	NA	NA	NA	0.3 (0.1, 0.9)	0.03	NA (NA, NA)	NA	NA (NA, NA)	NA	NA (NA, NA)	NA	0	NA	NA					PTV	0.03	1
ENSG00000152034	MCHR2	8	9	NA	NA	NA	NA	1	1	NA	NA	NA	NA	3.2 (1.2, 8.8)	0.0301	NA (NA, NA)	NA	NA (NA, NA)	NA	NA (NA, NA)	NA	0	NA	NA					PTV	0.0301	1
ENSG00000188176	SMTNL2	0	16	NA	NA	NA	NA	0	2	NA	NA	NA	NA	0 (NA, NA)	0.0301	NA (NA, NA)	NA	NA (NA, NA)	NA	NA (NA, NA)	NA	0	NA	NA					PTV	0.0301	1
ENSG00000128513	POT1	6	8	NA	NA	7	17	5	4	NA	NA	0	0	2 (0.8, 4.7)	0.153	NA (NA, NA)	NA	2.1 (1.1, 3.9)	0.0302	2.1 (0.9, 5.3)	0.166	0	NA	0					PTV + MPC >2	0.0302	1
ENSG00000206561	COLQ	4	40	NA	NA	NA	NA	2	8	NA	NA	NA	NA	0.4 (0.1, 0.9)	0.0302	NA (NA, NA)	NA	NA (NA, NA)	NA	NA (NA, NA)	NA	0	NA	NA					PTV	0.0302	1
ENSG00000243729	OR5V1	10	14	NA	NA	NA	NA	3	2	NA	NA	NA	NA	2.5 (1.1, 5.4)	0.0303	NA (NA, NA)	NA	NA (NA, NA)	NA	NA (NA, NA)	NA	0	NA	NA					PTV	0.0303	1
ENSG00000149499	EML3	8	19	NA	NA	11	15	1	0	NA	NA	3	2	1.6 (0.7, 3.8)	0.407	NA (NA, NA)	NA	2 (1.1, 3.5)	0.0304	2.3 (1.1, 4.9)	0.0498	0	NA	0					PTV + MPC >2	0.0304	1
ENSG00000104490	NCALD	2	0	NA	NA	0	2	0	0	NA	NA	0	0	Inf (NA, NA)	0.0305	NA (NA, NA)	NA	3.4 (0.5, 23.5)	0.393	0 (NA, NA)	0.378	0	NA	0					PTV	0.0305	1
ENSG00000107623	GDF10	3	1	NA	NA	NA	NA	0	0	NA	NA	NA	NA	27 (1.4, 510.9)	0.0305	NA (NA, NA)	NA	NA (NA, NA)	NA	NA (NA, NA)	NA	0	NA	NA					PTV	0.0305	1
ENSG00000108312	UBTF	2	0	2	3	8	31	0	0	0	0	1	0	Inf (NA, NA)	0.0305	4.9 (1.1, 22.4)	0.0683	1.3 (0.6, 2.5)	0.625	1 (0.5, 2.1)	0.937	0	0	0					PTV	0.0305	1
ENSG00000134339	SAA2	1	14	2	10	2	17	0	5	0	0	0	0	0.1 (0, 1.1)	0.0568	0.3 (0.1, 1)	0.0539	0.3 (0.1, 0.8)	0.0305	0.5 (0.2, 1.5)	0.321	0	0	0					PTV + MPC >2	0.0305	1
ENSG00000160131	VMA21	0	0	NA	NA	2	0	0	0	NA	NA	0	0	- (-, -)	-	NA (NA, NA)	NA	Inf (NA, NA)	0.0305	Inf (NA, NA)	0.0305	0	NA	0					PTV + MPC >2	0.0305	1
ENSG00000165478	HEPACAM	2	0	1	1	0	0	0	0	0	0	0	0	Inf (NA, NA)	0.0305	3.5 (0.5, 25.1)	0.262	3.5 (0.5, 25.1)	0.262	- (-, -)	-	0	0	0					PTV	0.0305	1
ENSG00000174453	VWC2L	1	3	NA	NA	2	0	0	0	NA	NA	0	0	2.6 (0.2, 27.9)	0.993	NA (NA, NA)	NA	7.7 (1.3, 44.5)	0.0485	Inf (NA, NA)	0.0305	0	NA	0					MPC >2	0.0305	1
ENSG00000176396	EID2	2	0	NA	NA	NA	NA	0	0	NA	NA	NA	NA	Inf (NA, NA)	0.0305	NA (NA, NA)	NA	NA (NA, NA)	NA	NA (NA, NA)	NA	0	NA	NA					PTV	0.0305	1
ENSG00000179542	SLITRK4	2	0	NA	NA	NA	NA	0	0	NA	NA	NA	NA	Inf (NA, NA)	0.0305	NA (NA, NA)	NA	NA (NA, NA)	NA	NA (NA, NA)	NA	0	NA	NA					PTV	0.0305	1
ENSG00000204217	BMPR2	8	6	NA	NA	NA	NA	0	0	NA	NA	NA	NA	4.9 (1.4, 17)	0.0305	NA (NA, NA)	NA	NA (NA, NA)	NA	NA (NA, NA)	NA	0	NA	NA					PTV	0.0305	1
ENSG00000213654	GPSM3	3	1	NA	NA	NA	NA	0	0	NA	NA	NA	NA	27 (1.4, 510.9)	0.0305	NA (NA, NA)	NA	NA (NA, NA)	NA	NA (NA, NA)	NA	0	NA	NA					PTV	0.0305	1
ENSG00000086300	SNX10	9	13	NA	NA	NA	NA	1	0	NA	NA	NA	NA	3.1 (1.2, 7.9)	0.0307	NA (NA, NA)	NA	NA (NA, NA)	NA	NA (NA, NA)	NA	0	NA	NA					PTV	0.0307	1
ENSG00000064655	EYA2	3	13	NA	NA	14	27	1	0	NA	NA	4	3	1 (0.3, 3.7)	0.957	NA (NA, NA)	NA	1.8 (1, 3.1)	0.059	2 (1.1, 3.8)	0.0308	0	NA	0					MPC >2	0.0308	1
ENSG00000145217	SLC26A1	6	9	NA	NA	NA	NA	3	2	NA	NA	NA	NA	3.1 (1.2, 8)	0.0308	NA (NA, NA)	NA	NA (NA, NA)	NA	NA (NA, NA)	NA	0	NA	NA					PTV	0.0308	1
ENSG00000197217	ENTPD4	16	34	NA	NA	NA	NA	0	1	NA	NA	NA	NA	2.1 (1.1, 3.9)	0.0308	NA (NA, NA)	NA	NA (NA, NA)	NA	NA (NA, NA)	NA	0	NA	NA					PTV	0.0308	1
ENSG00000175175	PPM1E	4	7	NA	NA	1	36	0	0	NA	NA	0	1	1.4 (0.3, 5.6)	0.918	NA (NA, NA)	NA	0.4 (0.1, 1.1)	0.116	0.1 (0, 0.9)	0.0309	0	NA	0					MPC >2	0.0309	1
ENSG00000204386	NEU1	11	17	NA	NA	NA	NA	1	0	NA	NA	NA	NA	2.7 (1.2, 6.1)	0.0309	NA (NA, NA)	NA	NA (NA, NA)	NA	NA (NA, NA)	NA	0	NA	NA					PTV	0.0309	1
ENSG00000115355	CCDC88A	4	6	0	1	6	12	0	3	0	0	5	1	1 (0.3, 3.2)	0.961	0.9 (0.3, 3)	0.879	1.9 (1, 3.8)	0.0951	2.9 (1.2, 7)	0.031	0	0	0					MPC >2	0.031	1
ENSG00000271605	MILR1	4	2	NA	NA	NA	NA	0	0	NA	NA	NA	NA	9.3 (1.4, 59.5)	0.031	NA (NA, NA)	NA	NA (NA, NA)	NA	NA (NA, NA)	NA	0	NA	NA					PTV	0.031	1
ENSG00000123836	PFKFB2	3	23	NA	NA	1	13	0	2	NA	NA	0	2	0.4 (0.1, 1.3)	0.145	NA (NA, NA)	NA	0.3 (0.1, 0.9)	0.0311	0.2 (0, 1.6)	0.182	0	NA	0					PTV + MPC >2	0.0311	1
ENSG00000124507	PACSIN1	3	2	1	0	2	2	0	0	0	0	1	0	4.3 (0.6, 30.5)	0.273	5.1 (0.7, 36.1)	0.174	5.4 (1.3, 22.3)	0.0311	7 (0.9, 53.5)	0.148	0	0	0					PTV + MPC >2	0.0311	1
ENSG00000162337	LRP5	13	20	NA	NA	NA	NA	1	0	NA	NA	NA	NA	2.6 (1.2, 5.5)	0.0311	NA (NA, NA)	NA	NA (NA, NA)	NA	NA (NA, NA)	NA	0	NA	NA					PTV	0.0311	1
ENSG00000187546	AGMO	16	39	NA	NA	NA	NA	0	1	NA	NA	NA	NA	2 (1.1, 3.6)	0.0311	NA (NA, NA)	NA	NA (NA, NA)	NA	NA (NA, NA)	NA	0	NA	NA					PTV	0.0311	1
ENSG00000106327	TFR2	2	21	NA	NA	NA	NA	0	3	NA	NA	NA	NA	0.1 (0, 0.8)	0.0312	NA (NA, NA)	NA	NA (NA, NA)	NA	NA (NA, NA)	NA	0	NA	NA					PTV	0.0312	1
ENSG00000104888	SLC17A7	1	2	0	2	12	20	1	0	0	0	3	2	4 (0.5, 35.1)	0.514	2 (0.3, 12.8)	0.845	2.2 (1.1, 4.4)	0.0313	2.1 (1, 4.3)	0.0634	0	0	0					PTV + MPC >2	0.0313	1
ENSG00000105467	SYNGR4	1	30	NA	NA	NA	NA	1	2	NA	NA	NA	NA	0.2 (0, 0.9)	0.0313	NA (NA, NA)	NA	NA (NA, NA)	NA	NA (NA, NA)	NA	0	NA	NA					PTV	0.0313	1
ENSG00000122565	CBX3	1	1	NA	NA	3	4	1	0	NA	NA	0	0	8 (0.5, 117.7)	0.333	NA (NA, NA)	NA	5.1 (1.3, 19)	0.0313	4.2 (0.9, 19.6)	0.148	0	NA	0					PTV + MPC >2	0.0313	1
ENSG00000254221	PCDHGB1	2	28	NA	NA	NA	NA	0	0	NA	NA	NA	NA	0.2 (0.1, 0.9)	0.0313	NA (NA, NA)	NA	NA (NA, NA)	NA	NA (NA, NA)	NA	0	NA	NA					PTV	0.0313	1
ENSG00000073150	PANX2	6	7	1	3	12	31	0	0	0	0	1	0	3.2 (1.1, 9.6)	0.055	3.1 (1.2, 8.4)	0.0314	1.7 (1, 3.1)	0.0979	1.4 (0.7, 2.8)	0.501	0	0	0					PTV + MPC >3	0.0314	1
ENSG00000111224	PARP11	3	31	NA	NA	NA	NA	0	1	NA	NA	NA	NA	0.2 (0.1, 0.9)	0.0315	NA (NA, NA)	NA	NA (NA, NA)	NA	NA (NA, NA)	NA	0	NA	NA					PTV	0.0315	1
ENSG00000183077	AFMID	2	24	NA	NA	NA	NA	0	5	NA	NA	NA	NA	0.3 (0.1, 1)	0.0315	NA (NA, NA)	NA	NA (NA, NA)	NA	NA (NA, NA)	NA	0	NA	NA					PTV	0.0315	1
ENSG00000121152	NCAPH	1	16	NA	NA	NA	NA	0	4	NA	NA	NA	NA	0.1 (0, 0.9)	0.0316	NA (NA, NA)	NA	NA (NA, NA)	NA	NA (NA, NA)	NA	0	NA	NA					PTV	0.0316	1
ENSG00000131477	RAMP2	4	2	NA	NA	NA	NA	0	0	NA	NA	NA	NA	11.6 (1.5, 91.4)	0.0316	NA (NA, NA)	NA	NA (NA, NA)	NA	NA (NA, NA)	NA	0	NA	NA					PTV	0.0316	1
ENSG00000156976	EIF4A2	5	7	0	2	2	6	2	0	0	1	0	0	3.6 (1.1, 11.2)	0.0316	2.3 (0.8, 6.3)	0.148	2.1 (0.9, 5)	0.11	1 (0.2, 4.4)	0.955	0	0	0					PTV	0.0316	1
ENSG00000173338	KCNK7	0	15	NA	NA	NA	NA	0	1	NA	NA	NA	NA	0 (NA, NA)	0.0316	NA (NA, NA)	NA	NA (NA, NA)	NA	NA (NA, NA)	NA	0	NA	NA					PTV	0.0316	1
ENSG00000179750	APOBEC3B	5	22	5	29	5	50	0	2	0	2	1	3	0.8 (0.3, 2.2)	0.919	0.7 (0.4, 1.3)	0.314	0.6 (0.3, 1)	0.0396	0.5 (0.3, 0.9)	0.0317	0	0	0					MPC >2	0.0317	1
ENSG00000020129	NCDN	4	4	NA	NA	16	50	0	0	NA	NA	0	2	5.6 (1.3, 23.4)	0.0318	NA (NA, NA)	NA	1.4 (0.8, 2.4)	0.252	1.2 (0.6, 2.1)	0.721	0	NA	0					PTV	0.0318	1
ENSG00000124788	ATXN1	4	1	NA	NA	NA	NA	0	0	NA	NA	NA	NA	34.9 (1.2, 1010.6)	0.0318	NA (NA, NA)	NA	NA (NA, NA)	NA	NA (NA, NA)	NA	0	NA	NA					PTV	0.0318	1
ENSG00000162923	WDR26	0	2	NA	NA	12	18	1	0	NA	NA	3	2	0.7 (0.1, 7.9)	0.76	NA (NA, NA)	NA	2 (1, 3.8)	0.0536	2.2 (1.1, 4.3)	0.0318	0	NA	0					MPC >2	0.0318	1
ENSG00000182583	VCX	3	2	NA	NA	NA	NA	0	0	NA	NA	NA	NA	7.5 (1.3, 42.3)	0.0318	NA (NA, NA)	NA	NA (NA, NA)	NA	NA (NA, NA)	NA	0	NA	NA					PTV	0.0318	1
ENSG00000109920	FNBP4	4	3	0	0	4	7	0	1	0	0	2	2	3.5 (0.8, 14.8)	0.129	3.5 (0.8, 14.8)	0.129	2.7 (1.1, 6.7)	0.0319	2.4 (0.8, 7.3)	0.22	0	0	0					PTV + MPC >2	0.0319	1
ENSG00000164114	MAP9	19	41	NA	NA	NA	NA	3	1	NA	NA	NA	NA	1.9 (1.1, 3.3)	0.0319	NA (NA, NA)	NA	NA (NA, NA)	NA	NA (NA, NA)	NA	0	NA	NA					PTV	0.0319	1
ENSG00000070756	PABPC1	3	1	2	1	7	19	0	0	1	0	0	0	10.7 (0.7, 157.8)	0.178	10.4 (1.5, 73.8)	0.032	1.8 (0.8, 3.9)	0.198	1.5 (0.6, 3.4)	0.518	0	0	0					PTV + MPC >3	0.032	1
ENSG00000159216	RUNX1	7	7	NA	NA	0	2	0	0	NA	NA	0	0	3.8 (1.2, 11.6)	0.032	NA (NA, NA)	NA	3.2 (1.1, 9.2)	0.0587	0 (NA, NA)	0.586	0	NA	0					PTV	0.032	1
ENSG00000198912	C1orf174	8	14	NA	NA	NA	NA	3	0	NA	NA	NA	NA	2.7 (1.2, 6.4)	0.032	NA (NA, NA)	NA	NA (NA, NA)	NA	NA (NA, NA)	NA	0	NA	NA					PTV	0.032	1
ENSG00000120937	NPPB	6	10	NA	NA	NA	NA	1	0	NA	NA	NA	NA	3.3 (1.2, 9)	0.0321	NA (NA, NA)	NA	NA (NA, NA)	NA	NA (NA, NA)	NA	0	NA	NA					PTV	0.0321	1
ENSG00000146872	TLK2	5	1	0	2	16	38	0	0	0	0	1	2	17.8 (1.3, 243.3)	0.0321	7.1 (1.2, 43.2)	0.0777	1.7 (1, 3)	0.0758	1.4 (0.8, 2.5)	0.346	0	0	1					PTV	0.0321	1
ENSG00000214215	C12orf74	0	19	NA	NA	NA	NA	0	0	NA	NA	NA	NA	0 (NA, NA)	0.0321	NA (NA, NA)	NA	NA (NA, NA)	NA	NA (NA, NA)	NA	0	NA	NA					PTV	0.0321	1
ENSG00000099338	CATSPERG	14	56	NA	NA	1	17	2	9	NA	NA	1	0	0.6 (0.3, 1)	0.0606	NA (NA, NA)	NA	0.5 (0.3, 0.9)	0.0322	0.5 (0.1, 2.1)	0.454	0	NA	0					PTV + MPC >2	0.0322	1
ENSG00000179846	NKPD1	3	0	NA	NA	0	1	3	0	NA	NA	0	1	Inf (NA, NA)	0.0323	NA (NA, NA)	NA	3 (0.6, 14.5)	0.265	0 (NA, NA)	0.446	0	NA	0					PTV	0.0323	1
ENSG00000184857	TMEM186	2	21	NA	NA	NA	NA	0	1	NA	NA	NA	NA	0.2 (0, 0.9)	0.0323	NA (NA, NA)	NA	NA (NA, NA)	NA	NA (NA, NA)	NA	0	NA	NA					PTV	0.0323	1
ENSG00000121594	CD80	4	4	NA	NA	NA	NA	0	0	NA	NA	NA	NA	5.5 (1.3, 23)	0.0324	NA (NA, NA)	NA	NA (NA, NA)	NA	NA (NA, NA)	NA	0	NA	NA					PTV	0.0324	1
ENSG00000089006	SNX5	11	18	NA	NA	NA	NA	2	0	NA	NA	NA	NA	2.3 (1.1, 4.9)	0.0325	NA (NA, NA)	NA	NA (NA, NA)	NA	NA (NA, NA)	NA	0	NA	NA					PTV	0.0325	1
ENSG00000164411	GJB7	11	24	NA	NA	NA	NA	5	3	NA	NA	NA	NA	2.1 (1.1, 4)	0.0325	NA (NA, NA)	NA	NA (NA, NA)	NA	NA (NA, NA)	NA	0	NA	NA					PTV	0.0325	1
ENSG00000176973	FAM89B	1	1	NA	NA	2	2	0	0	NA	NA	0	0	4.8 (0.3, 76.6)	0.768	NA (NA, NA)	NA	6.2 (1.3, 29.7)	0.0325	7.2 (1.1, 47.2)	0.0782	0	NA	0					PTV + MPC >2	0.0325	1
ENSG00000213906	LTB4R2	1	23	NA	NA	NA	NA	0	0	NA	NA	NA	NA	0.1 (0, 1)	0.0326	NA (NA, NA)	NA	NA (NA, NA)	NA	NA (NA, NA)	NA	0	NA	NA					PTV	0.0326	1
ENSG00000160352	ZNF714	17	34	NA	NA	NA	NA	0	1	NA	NA	NA	NA	2 (1.1, 3.7)	0.0329	NA (NA, NA)	NA	NA (NA, NA)	NA	NA (NA, NA)	NA	0	NA	NA					PTV	0.0329	1
ENSG00000163462	TRIM46	4	2	NA	NA	9	22	0	0	NA	NA	2	1	5.6 (1.1, 28.5)	0.0329	NA (NA, NA)	NA	1.9 (0.9, 3.9)	0.108	1.5 (0.6, 3.3)	0.511	0	NA	0					PTV	0.0329	1
ENSG00000100565	C14orf166B	5	28	NA	NA	NA	NA	1	11	NA	NA	NA	NA	0.3 (0.1, 0.9)	0.033	NA (NA, NA)	NA	NA (NA, NA)	NA	NA (NA, NA)	NA	0	NA	NA					PTV	0.033	1
ENSG00000169783	LINGO1	2	2	NA	NA	12	16	1	0	NA	NA	2	3	3.5 (0.5, 22.7)	0.361	NA (NA, NA)	NA	2.1 (1.1, 3.9)	0.033	1.9 (0.9, 3.8)	0.0843	0	NA	0					PTV + MPC >2	0.033	1
ENSG00000258890	CEP95	27	68	NA	NA	NA	NA	2	2	NA	NA	NA	NA	1.7 (1.1, 2.7)	0.0332	NA (NA, NA)	NA	NA (NA, NA)	NA	NA (NA, NA)	NA	0	NA	NA					PTV	0.0332	1
ENSG00000106714	CNTNAP3	17	32	NA	NA	NA	NA	1	1	NA	NA	NA	NA	2 (1.1, 3.8)	0.0334	NA (NA, NA)	NA	NA (NA, NA)	NA	NA (NA, NA)	NA	0	NA	NA					PTV	0.0334	1
ENSG00000175482	POLD4	5	2	NA	NA	NA	NA	0	0	NA	NA	NA	NA	7.1 (1.2, 43.6)	0.0334	NA (NA, NA)	NA	NA (NA, NA)	NA	NA (NA, NA)	NA	0	NA	NA					PTV	0.0334	1
ENSG00000181013	C17orf47	3	38	NA	NA	NA	NA	0	2	NA	NA	NA	NA	0.2 (0.1, 0.8)	0.0337	NA (NA, NA)	NA	NA (NA, NA)	NA	NA (NA, NA)	NA	0	NA	NA					PTV	0.0337	1
ENSG00000119326	CTNNAL1	19	29	0	0	0	0	1	3	0	0	0	0	1.9 (1.1, 3.5)	0.0338	1.9 (1.1, 3.5)	0.0338	1.9 (1.1, 3.5)	0.0338	- (-, -)	-	0	0	0					PTV	0.0338	1
ENSG00000213822	CEACAM18	1	15	NA	NA	NA	NA	0	5	NA	NA	NA	NA	0.1 (0, 0.9)	0.0338	NA (NA, NA)	NA	NA (NA, NA)	NA	NA (NA, NA)	NA	0	NA	NA					PTV	0.0338	1
ENSG00000215301	DDX3X	0	3	1	1	5	6	0	0	0	0	0	0	0 (NA, NA)	0.442	1.6 (0.2, 13.5)	0.637	2.9 (0.9, 9.1)	0.112	4.4 (1.2, 15.6)	0.0338	0	0	0					MPC >2	0.0338	1
ENSG00000063176	SPHK2	1	23	NA	NA	NA	NA	1	5	NA	NA	NA	NA	0.2 (0, 0.8)	0.034	NA (NA, NA)	NA	NA (NA, NA)	NA	NA (NA, NA)	NA	0	NA	NA					PTV	0.034	1
ENSG00000108839	ALOX12	4	54	NA	NA	NA	NA	3	2	NA	NA	NA	NA	0.4 (0.2, 0.9)	0.0342	NA (NA, NA)	NA	NA (NA, NA)	NA	NA (NA, NA)	NA	0	NA	NA					PTV	0.0342	1
ENSG00000157778	PSMG3	6	2	NA	NA	NA	NA	0	1	NA	NA	NA	NA	6.2 (1.2, 32.5)	0.0343	NA (NA, NA)	NA	NA (NA, NA)	NA	NA (NA, NA)	NA	0	NA	NA					PTV	0.0343	1
ENSG00000006194	ZNF263	12	19	NA	NA	NA	NA	2	1	NA	NA	NA	NA	2.1 (1.1, 4.3)	0.0344	NA (NA, NA)	NA	NA (NA, NA)	NA	NA (NA, NA)	NA	0	NA	NA					PTV	0.0344	1
ENSG00000197444	OGDHL	13	28	NA	NA	NA	NA	7	4	NA	NA	NA	NA	2 (1.1, 3.7)	0.0345	NA (NA, NA)	NA	NA (NA, NA)	NA	NA (NA, NA)	NA	0	NA	NA					PTV	0.0345	1
ENSG00000224389	C4B	3	2	NA	NA	NA	NA	0	0	NA	NA	NA	NA	9.1 (1.4, 59.5)	0.0345	NA (NA, NA)	NA	NA (NA, NA)	NA	NA (NA, NA)	NA	0	NA	NA					PTV	0.0345	1
ENSG00000100628	ASB2	6	37	NA	NA	17	32	4	0	NA	NA	1	0	0.9 (0.4, 2)	0.871	NA (NA, NA)	NA	1.4 (0.9, 2.3)	0.161	2 (1.1, 3.8)	0.0347	0	NA	0					MPC >2	0.0347	1
ENSG00000138172	CALHM2	11	28	NA	NA	NA	NA	3	0	NA	NA	NA	NA	2.4 (1.2, 5)	0.0347	NA (NA, NA)	NA	NA (NA, NA)	NA	NA (NA, NA)	NA	0	NA	NA					PTV	0.0347	1
ENSG00000109606	DHX15	3	6	0	6	3	16	3	0	0	0	0	0	4.7 (1.3, 17.6)	0.0348	2.3 (0.8, 6.7)	0.247	1.1 (0.5, 2.4)	0.91	0.5 (0.1, 1.6)	0.308	0	0	0					PTV	0.0348	1
ENSG00000145491	ROPN1L	0	20	NA	NA	NA	NA	0	1	NA	NA	NA	NA	0 (NA, NA)	0.0349	NA (NA, NA)	NA	NA (NA, NA)	NA	NA (NA, NA)	NA	0	NA	NA					PTV	0.0349	1
ENSG00000144504	ANKMY1	7	66	NA	NA	NA	NA	1	2	NA	NA	NA	NA	0.4 (0.2, 0.9)	0.035	NA (NA, NA)	NA	NA (NA, NA)	NA	NA (NA, NA)	NA	0	NA	NA					PTV	0.035	1
ENSG00000160007	ARHGAP35	4	4	NA	NA	0	2	1	0	NA	NA	0	0	6 (1.4, 26)	0.035	NA (NA, NA)	NA	4.2 (1.1, 15.8)	0.0789	0 (NA, NA)	0.584	0	NA	0					PTV	0.035	1
ENSG00000185803	SLC52A2	0	22	NA	NA	NA	NA	0	0	NA	NA	NA	NA	0 (NA, NA)	0.035	NA (NA, NA)	NA	NA (NA, NA)	NA	NA (NA, NA)	NA	0	NA	NA					PTV	0.035	1
ENSG00000257019	OR13C2	9	13	NA	NA	NA	NA	0	1	NA	NA	NA	NA	2.8 (1.1, 6.7)	0.0351	NA (NA, NA)	NA	NA (NA, NA)	NA	NA (NA, NA)	NA	0	NA	NA					PTV	0.0351	1
ENSG00000058453	CROCC	8	54	1	6	2	9	1	2	0	0	0	0	0.5 (0.2, 1)	0.0467	0.5 (0.2, 1)	0.0501	0.5 (0.3, 0.9)	0.0352	0.6 (0.2, 2.3)	0.652	0	0	0					PTV + MPC >2	0.0352	1
ENSG00000115687	PASK	17	107	NA	NA	NA	NA	8	14	NA	NA	NA	NA	0.6 (0.4, 0.9)	0.0352	NA (NA, NA)	NA	NA (NA, NA)	NA	NA (NA, NA)	NA	0	NA	NA					PTV	0.0352	1
ENSG00000198498	TMA16	0	12	NA	NA	NA	NA	0	2	NA	NA	NA	NA	0 (NA, NA)	0.0352	NA (NA, NA)	NA	NA (NA, NA)	NA	NA (NA, NA)	NA	0	NA	NA					PTV	0.0352	1
ENSG00000126778	SIX1	4	2	0	1	7	26	0	0	0	0	0	1	8.5 (1.4, 52.2)	0.0354	6.9 (1.3, 37.3)	0.0505	1.5 (0.7, 3)	0.382	1 (0.4, 2.3)	0.976	0	0	0					PTV	0.0354	1
ENSG00000127533	F2RL3	0	11	NA	NA	NA	NA	0	3	NA	NA	NA	NA	0 (NA, NA)	0.0354	NA (NA, NA)	NA	NA (NA, NA)	NA	NA (NA, NA)	NA	0	NA	NA					PTV	0.0354	1
ENSG00000051825	MPHOSPH9	5	41	NA	NA	NA	NA	0	2	NA	NA	NA	NA	0.4 (0.2, 0.9)	0.0356	NA (NA, NA)	NA	NA (NA, NA)	NA	NA (NA, NA)	NA	0	NA	NA					PTV	0.0356	1
ENSG00000106066	CPVL	12	24	NA	NA	NA	NA	3	1	NA	NA	NA	NA	2.2 (1.1, 4.3)	0.0357	NA (NA, NA)	NA	NA (NA, NA)	NA	NA (NA, NA)	NA	0	NA	NA					PTV	0.0357	1
ENSG00000061492	WNT8A	8	13	NA	NA	NA	NA	1	1	NA	NA	NA	NA	2.7 (1.1, 6.5)	0.0358	NA (NA, NA)	NA	NA (NA, NA)	NA	NA (NA, NA)	NA	0	NA	NA					PTV	0.0358	1
ENSG00000115310	RTN4	8	12	NA	NA	NA	NA	0	0	NA	NA	NA	NA	2.8 (1.1, 6.8)	0.0358	NA (NA, NA)	NA	NA (NA, NA)	NA	NA (NA, NA)	NA	0	NA	NA					PTV	0.0358	1
ENSG00000185697	MYBL1	1	0	NA	NA	6	4	0	1	NA	NA	1	1	0.9 (0, 18.3)	0.961	NA (NA, NA)	NA	3.5 (1.1, 11.4)	0.0614	4.6 (1.2, 17.5)	0.0358	0	NA	0					MPC >2	0.0358	1
ENSG00000080031	PTPRH	11	86	NA	NA	NA	NA	0	4	NA	NA	NA	NA	0.5 (0.3, 1)	0.036	NA (NA, NA)	NA	NA (NA, NA)	NA	NA (NA, NA)	NA	0	NA	NA					PTV	0.036	1
ENSG00000242612	DECR2	4	29	NA	NA	NA	NA	1	6	NA	NA	NA	NA	0.3 (0.1, 0.9)	0.036	NA (NA, NA)	NA	NA (NA, NA)	NA	NA (NA, NA)	NA	0	NA	NA					PTV	0.036	1
ENSG00000126453	BCL2L12	13	26	NA	NA	NA	NA	1	0	NA	NA	NA	NA	2.4 (1.2, 5.1)	0.0362	NA (NA, NA)	NA	NA (NA, NA)	NA	NA (NA, NA)	NA	0	NA	NA					PTV	0.0362	1
ENSG00000131507	NDFIP1	3	0	NA	NA	1	2	0	0	NA	NA	0	0	Inf (NA, NA)	0.0661	NA (NA, NA)	NA	11.2 (1.4, 86.7)	0.0362	3.4 (0.3, 38.9)	0.86	0	NA	0					PTV + MPC >2	0.0362	1
ENSG00000133149	TEX13A	6	8	NA	NA	NA	NA	2	0	NA	NA	NA	NA	4.6 (1.3, 16)	0.0362	NA (NA, NA)	NA	NA (NA, NA)	NA	NA (NA, NA)	NA	0	NA	NA					PTV	0.0362	1
ENSG00000198900	TOP1	0	0	1	1	6	12	0	0	0	0	2	0	- (-, -)	-	4.8 (0.3, 76.8)	0.771	3.1 (1.2, 7.8)	0.0362	3.1 (1.2, 7.8)	0.0362	0	0	0					PTV + MPC >2	0.0362	1
ENSG00000146966	DENND2A	7	13	NA	NA	NA	NA	2	0	NA	NA	NA	NA	3.7 (1.3, 10.5)	0.0364	NA (NA, NA)	NA	NA (NA, NA)	NA	NA (NA, NA)	NA	0	NA	NA					PTV	0.0364	1
ENSG00000167881	SRP68	7	9	NA	NA	0	0	0	0	NA	NA	0	0	3.8 (1.3, 11.1)	0.0364	NA (NA, NA)	NA	3.8 (1.3, 11.1)	0.0364	- (-, -)	-	0	NA	0					PTV	0.0364	1
ENSG00000138760	SCARB2	0	23	NA	NA	NA	NA	1	2	NA	NA	NA	NA	0.1 (0, 0.9)	0.0365	NA (NA, NA)	NA	NA (NA, NA)	NA	NA (NA, NA)	NA	0	NA	NA					PTV	0.0365	1
ENSG00000150656	CNDP1	4	37	NA	NA	NA	NA	4	7	NA	NA	NA	NA	0.4 (0.2, 0.9)	0.0365	NA (NA, NA)	NA	NA (NA, NA)	NA	NA (NA, NA)	NA	0	NA	NA					PTV	0.0365	1
ENSG00000184492	FOXD4L1	5	6	NA	NA	NA	NA	1	0	NA	NA	NA	NA	3.6 (1.1, 12.3)	0.0366	NA (NA, NA)	NA	NA (NA, NA)	NA	NA (NA, NA)	NA	0	NA	NA					PTV	0.0366	1
ENSG00000214929	SPATA31D1	12	79	NA	NA	NA	NA	4	9	NA	NA	NA	NA	0.5 (0.3, 0.9)	0.0366	NA (NA, NA)	NA	NA (NA, NA)	NA	NA (NA, NA)	NA	0	NA	NA					PTV	0.0366	1
ENSG00000111639	MRPL51	3	3	NA	NA	NA	NA	1	0	NA	NA	NA	NA	7.3 (1.4, 38.1)	0.0367	NA (NA, NA)	NA	NA (NA, NA)	NA	NA (NA, NA)	NA	0	NA	NA					PTV	0.0367	1
ENSG00000160472	TMEM190	4	7	NA	NA	NA	NA	0	0	NA	NA	NA	NA	4.5 (1.3, 15.7)	0.0368	NA (NA, NA)	NA	NA (NA, NA)	NA	NA (NA, NA)	NA	0	NA	NA					PTV	0.0368	1
ENSG00000163449	TMEM169	1	14	NA	NA	NA	NA	0	0	NA	NA	NA	NA	0.1 (0, 0.9)	0.0369	NA (NA, NA)	NA	NA (NA, NA)	NA	NA (NA, NA)	NA	0	NA	NA					PTV	0.0369	1
ENSG00000163399	ATP1A1	4	9	1	4	22	56	0	0	0	0	4	1	1.7 (0.5, 5.7)	0.634	1.3 (0.4, 3.6)	0.886	1.6 (1.1, 2.6)	0.037	1.6 (1, 2.6)	0.0552	1	0	0					PTV + MPC >2	0.037	1
ENSG00000095110	NXPE1	11	21	NA	NA	NA	NA	0	0	NA	NA	NA	NA	2.6 (1.1, 5.8)	0.0373	NA (NA, NA)	NA	NA (NA, NA)	NA	NA (NA, NA)	NA	0	NA	NA					PTV	0.0373	1
ENSG00000114978	MOB1A	1	2	NA	NA	5	0	0	0	NA	NA	0	0	3 (0.3, 35.8)	0.932	NA (NA, NA)	NA	12.1 (1.4, 101)	0.0373	Inf (NA, NA)	0.0594	0	NA	0					PTV + MPC >2	0.0373	1
ENSG00000180914	OXTR	5	13	NA	NA	2	2	1	0	NA	NA	3	1	1.8 (0.6, 5.3)	0.457	NA (NA, NA)	NA	2.6 (1.1, 6.2)	0.0451	5.7 (1.1, 28.9)	0.0373	0	NA	0					MPC >2	0.0373	1
ENSG00000100577	GSTZ1	10	14	NA	NA	NA	NA	3	1	NA	NA	NA	NA	2.4 (1.1, 5.4)	0.0374	NA (NA, NA)	NA	NA (NA, NA)	NA	NA (NA, NA)	NA	0	NA	NA					PTV	0.0374	1
ENSG00000141759	TXNL4A	0	8	0	9	3	4	0	0	0	1	0	0	0 (NA, NA)	0.249	0 (NA, NA)	0.0375	0.5 (0.2, 1.8)	0.416	0.9 (0.3, 3.1)	0.857	0	0	0					PTV + MPC >3	0.0375	1
ENSG00000173786	CNP	2	10	0	0	0	23	0	1	0	0	2	3	0.5 (0.1, 2.3)	0.572	0.5 (0.1, 2.3)	0.572	0.3 (0.1, 0.9)	0.0375	0.2 (0, 0.9)	0.0563	0	0	0					PTV + MPC >2	0.0375	1
ENSG00000112837	TBX18	0	3	NA	NA	2	1	1	0	NA	NA	1	0	1.3 (0.1, 20.3)	0.873	NA (NA, NA)	NA	4.8 (1, 22.3)	0.113	13.3 (1.3, 140.5)	0.0376	0	NA	0					MPC >2	0.0376	1
ENSG00000144233	AMMECR1L	2	1	0	0	3	6	1	0	0	0	1	0	23.7 (0.9, 624.9)	0.0953	23.7 (0.9, 624.9)	0.0953	3.6 (1.2, 11.5)	0.0376	2.3 (0.6, 8.7)	0.323	0	0	0					PTV + MPC >2	0.0376	1
ENSG00000169288	MRPL1	0	17	NA	NA	NA	NA	0	1	NA	NA	NA	NA	0 (NA, NA)	0.0376	NA (NA, NA)	NA	NA (NA, NA)	NA	NA (NA, NA)	NA	0	NA	NA					PTV	0.0376	1
ENSG00000126012	KDM5C	2	5	1	3	17	33	0	1	0	0	1	0	1 (0.2, 5.1)	0.993	0.9 (0.2, 3.5)	0.895	1.8 (1, 3.1)	0.055	2 (1.1, 3.6)	0.0377	1	0	0					MPC >2	0.0377	1
ENSG00000129173	E2F8	1	20	NA	NA	NA	NA	0	2	NA	NA	NA	NA	0.2 (0, 1)	0.0377	NA (NA, NA)	NA	NA (NA, NA)	NA	NA (NA, NA)	NA	0	NA	NA					PTV	0.0377	1
ENSG00000137968	SLC44A5	12	26	NA	NA	NA	NA	3	1	NA	NA	NA	NA	2.1 (1.1, 4.1)	0.0377	NA (NA, NA)	NA	NA (NA, NA)	NA	NA (NA, NA)	NA	0	NA	NA					PTV	0.0377	1
ENSG00000146205	ANO7	13	74	NA	NA	NA	NA	0	7	NA	NA	NA	NA	0.5 (0.3, 0.9)	0.0377	NA (NA, NA)	NA	NA (NA, NA)	NA	NA (NA, NA)	NA	0	NA	NA					PTV	0.0377	1
ENSG00000084092	NOA1	4	38	NA	NA	0	3	1	0	NA	NA	0	0	0.4 (0.1, 1)	0.069	NA (NA, NA)	NA	0.3 (0.1, 0.9)	0.0379	0 (NA, NA)	0.615	0	NA	0					PTV + MPC >2	0.0379	1
ENSG00000133704	IPO8	3	27	0	0	1	22	0	1	0	0	0	0	0.4 (0.1, 1.5)	0.258	0.4 (0.1, 1.5)	0.258	0.3 (0.1, 0.9)	0.0379	0.2 (0, 1.4)	0.112	0	0	0					PTV + MPC >2	0.0379	1
ENSG00000115966	ATF2	4	1	0	2	3	4	0	1	0	0	0	0	5.8 (1, 33.3)	0.0381	4.5 (1, 21)	0.0742	3.6 (1.2, 11.2)	0.0381	2.3 (0.5, 11.2)	0.616	0	0	0					PTV	0.0381	1
ENSG00000183155	RABIF	6	4	NA	NA	NA	NA	0	1	NA	NA	NA	NA	4.1 (1.2, 14.7)	0.0381	NA (NA, NA)	NA	NA (NA, NA)	NA	NA (NA, NA)	NA	0	NA	NA					PTV	0.0381	1
ENSG00000005955	GGNBP2	5	1	NA	NA	6	19	1	1	NA	NA	1	0	3.9 (0.9, 16.6)	0.0585	NA (NA, NA)	NA	2.3 (1.1, 5)	0.0385	1.8 (0.7, 4.5)	0.356	0	NA	0					PTV + MPC >2	0.0385	1
ENSG00000121690	DEPDC7	2	34	NA	NA	NA	NA	0	1	NA	NA	NA	NA	0.2 (0, 0.9)	0.0385	NA (NA, NA)	NA	NA (NA, NA)	NA	NA (NA, NA)	NA	0	NA	NA					PTV	0.0385	1
ENSG00000100285	NEFH	4	34	NA	NA	NA	NA	0	3	NA	NA	NA	NA	0.3 (0.1, 0.8)	0.0386	NA (NA, NA)	NA	NA (NA, NA)	NA	NA (NA, NA)	NA	0	NA	NA					PTV	0.0386	1
ENSG00000134490	TMEM241	1	25	NA	NA	NA	NA	0	2	NA	NA	NA	NA	0.2 (0, 1)	0.0386	NA (NA, NA)	NA	NA (NA, NA)	NA	NA (NA, NA)	NA	0	NA	NA					PTV	0.0386	1
ENSG00000198915	RASGEF1A	3	3	NA	NA	0	6	1	0	NA	NA	0	0	7.1 (1.4, 36.9)	0.0386	NA (NA, NA)	NA	1.6 (0.5, 5.6)	0.62	0 (NA, NA)	0.342	0	NA	0					PTV	0.0386	1
ENSG00000198160	MIER1	9	14	0	6	2	4	2	0	0	0	0	0	2.8 (1.2, 6.9)	0.0387	1.8 (0.8, 4)	0.227	1.9 (0.9, 3.9)	0.136	0.7 (0.2, 3.3)	0.956	0	0	0					PTV	0.0387	1
ENSG00000108055	SMC3	1	7	2	4	3	44	0	2	0	0	1	2	0.4 (0, 2.6)	0.449	0.7 (0.2, 2.2)	0.674	0.4 (0.2, 0.9)	0.0388	0.4 (0.2, 1)	0.08	0	0	0					PTV + MPC >2	0.0388	1
ENSG00000115053	NCL	1	3	NA	NA	1	31	0	0	NA	NA	1	0	0.8 (0.1, 9.4)	0.879	NA (NA, NA)	NA	0.2 (0.1, 0.9)	0.0476	0.2 (0, 0.8)	0.0388	0	NA	0					MPC >2	0.0388	1
ENSG00000135245	HILPDA	2	2	NA	NA	NA	NA	1	0	NA	NA	NA	NA	13.7 (1.6, 120.3)	0.0388	NA (NA, NA)	NA	NA (NA, NA)	NA	NA (NA, NA)	NA	0	NA	NA					PTV	0.0388	1
ENSG00000115556	PLCD4	15	27	NA	NA	NA	NA	2	3	NA	NA	NA	NA	2 (1.1, 3.8)	0.0389	NA (NA, NA)	NA	NA (NA, NA)	NA	NA (NA, NA)	NA	0	NA	NA					PTV	0.0389	1
ENSG00000145349	CAMK2D	0	8	1	3	13	26	1	0	0	0	0	1	0.5 (0, 5.9)	0.986	0.9 (0.2, 4.8)	0.926	1.8 (1, 3.4)	0.0894	2 (1.1, 4)	0.039	0	0	0					MPC >2	0.039	1
ENSG00000134532	SOX5	0	4	6	6	3	9	0	0	1	0	0	0	0 (NA, NA)	0.842	3 (1, 8.9)	0.0811	2.2 (0.9, 5)	0.106	2.7 (1.1, 6.5)	0.0391	0	0	0					MPC >2	0.0391	1
ENSG00000185024	BRF1	10	20	NA	NA	2	7	2	1	NA	NA	0	1	2.4 (1.1, 5.1)	0.0393	NA (NA, NA)	NA	1.8 (0.9, 3.6)	0.0945	0.8 (0.2, 3.7)	0.798	0	NA	0					PTV	0.0393	1
ENSG00000100519	PSMC6	1	0	2	2	8	18	0	0	0	0	2	1	- (-, -)	-	4.1 (0.7, 23.3)	0.161	2.3 (1.1, 4.9)	0.0394	2.1 (1, 4.5)	0.0939	0	0	0					PTV + MPC >2	0.0394	1
ENSG00000128645	HOXD1	1	22	NA	NA	NA	NA	0	0	NA	NA	NA	NA	0.1 (0, 1)	0.0394	NA (NA, NA)	NA	NA (NA, NA)	NA	NA (NA, NA)	NA	0	NA	NA					PTV	0.0394	1
ENSG00000140199	SLC12A6	12	35	NA	NA	19	53	1	4	NA	NA	8	3	1.3 (0.7, 2.5)	0.47	NA (NA, NA)	NA	1.5 (1, 2.2)	0.0394	1.6 (1, 2.6)	0.0577	0	NA	0					PTV + MPC >2	0.0394	1
ENSG00000163218	PGLYRP4	8	18	NA	NA	NA	NA	3	3	NA	NA	NA	NA	2.3 (1.1, 4.9)	0.0394	NA (NA, NA)	NA	NA (NA, NA)	NA	NA (NA, NA)	NA	0	NA	NA					PTV	0.0394	1
ENSG00000107362	ABHD17B	0	8	NA	NA	0	11	1	2	NA	NA	0	0	0.2 (0, 1.8)	0.229	NA (NA, NA)	NA	0.1 (0, 0.9)	0.0395	0 (NA, NA)	0.179	0	NA	0					PTV + MPC >2	0.0395	1
ENSG00000108292	MLLT6	4	4	NA	NA	1	0	2	0	NA	NA	0	0	4.6 (1, 20.3)	0.0808	NA (NA, NA)	NA	5.4 (1.3, 22.9)	0.0396	- (-, -)	-	0	NA	0					PTV + MPC >2	0.0396	1
ENSG00000141627	DYM	11	23	NA	NA	NA	NA	3	2	NA	NA	NA	NA	2.2 (1.1, 4.5)	0.0396	NA (NA, NA)	NA	NA (NA, NA)	NA	NA (NA, NA)	NA	0	NA	NA					PTV	0.0396	1
ENSG00000155366	RHOC	1	3	NA	NA	6	4	0	1	NA	NA	0	1	0.9 (0.1, 8)	0.955	NA (NA, NA)	NA	2.7 (0.9, 7.5)	0.0904	4.1 (1.1, 14.6)	0.0396	0	NA	0					MPC >2	0.0396	1
ENSG00000167680	SEMA6B	5	6	0	0	3	0	0	0	0	0	0	0	4.3 (1, 18.3)	0.132	4.3 (1, 18.3)	0.132	5.9 (1.4, 24.5)	0.0397	- (-, -)	-	0	0	0					PTV + MPC >2	0.0397	1
ENSG00000012504	NR1H4	7	6	NA	NA	NA	NA	0	0	NA	NA	NA	NA	4.6 (1.3, 15.9)	0.0398	NA (NA, NA)	NA	NA (NA, NA)	NA	NA (NA, NA)	NA	0	NA	NA					PTV	0.0398	1
ENSG00000254834	OR5M10	0	17	NA	NA	NA	NA	0	1	NA	NA	NA	NA	0 (NA, NA)	0.0398	NA (NA, NA)	NA	NA (NA, NA)	NA	NA (NA, NA)	NA	0	NA	NA					PTV	0.0398	1
ENSG00000070961	ATP2B1	5	4	2	1	14	72	0	1	0	0	2	3	3.8 (1, 13.6)	0.0564	3.9 (1.2, 13)	0.0399	1.1 (0.7, 1.8)	0.799	0.9 (0.5, 1.6)	0.812	0	0	1					PTV + MPC >3	0.0399	1
ENSG00000137310	TCF19	0	17	NA	NA	NA	NA	1	1	NA	NA	NA	NA	0.1 (0, 0.9)	0.0399	NA (NA, NA)	NA	NA (NA, NA)	NA	NA (NA, NA)	NA	0	NA	NA					PTV	0.0399	1
ENSG00000163913	IFT122	22	76	2	9	3	1	6	4	0	0	1	0	1.4 (0.9, 2.3)	0.169	1.4 (0.9, 2.2)	0.142	1.6 (1, 2.4)	0.0399	3.5 (1.1, 10.8)	0.0621	0	0	0					PTV + MPC >2	0.0399	1
ENSG00000174130	TLR6	14	28	NA	NA	NA	NA	1	0	NA	NA	NA	NA	2.1 (1.1, 4.1)	0.0399	NA (NA, NA)	NA	NA (NA, NA)	NA	NA (NA, NA)	NA	0	NA	NA					PTV	0.0399	1
ENSG00000198742	SMURF1	2	8	0	0	5	44	0	3	0	0	2	0	0.5 (0.1, 2.7)	0.662	0.5 (0.1, 2.7)	0.662	0.4 (0.2, 0.9)	0.0399	0.4 (0.2, 1)	0.0575	0	0	0					PTV + MPC >2	0.0399	1
ENSG00000145362	ANK2	15	20	NA	NA	1	1	2	4	NA	NA	0	0	2 (1, 3.8)	0.0518	NA (NA, NA)	NA	2 (1.1, 3.8)	0.04	3.6 (0.1, 96.6)	0.48	0	NA	0					PTV + MPC >2	0.04	1
ENSG00000175274	TP53I11	4	3	NA	NA	9	25	1	1	NA	NA	0	2	4.1 (1.1, 15.1)	0.04	NA (NA, NA)	NA	1.5 (0.8, 2.8)	0.268	1.1 (0.5, 2.3)	0.837	0	NA	0					PTV	0.04	1
ENSG00000155465	SLC7A7	5	34	NA	NA	NA	NA	0	4	NA	NA	NA	NA	0.4 (0.1, 0.9)	0.0401	NA (NA, NA)	NA	NA (NA, NA)	NA	NA (NA, NA)	NA	0	NA	NA					PTV	0.0401	1
ENSG00000008853	RHOBTB2	12	24	0	0	10	34	2	0	0	0	2	0	2 (1, 4.1)	0.0732	2 (1, 4.1)	0.0732	1.8 (1.1, 3)	0.0403	1.5 (0.7, 3.2)	0.356	0	0	0					PTV + MPC >2	0.0403	1
ENSG00000160917	CPSF4	4	6	1	0	1	10	1	0	0	0	0	0	3.9 (1.1, 14.2)	0.0844	4.6 (1.3, 16)	0.0403	1.5 (0.6, 3.6)	0.57	0.6 (0.1, 2.6)	0.656	0	0	0					PTV + MPC >3	0.0403	1
ENSG00000169855	ROBO1	21	49	NA	NA	NA	NA	0	1	NA	NA	NA	NA	1.8 (1.1, 3.2)	0.0403	NA (NA, NA)	NA	NA (NA, NA)	NA	NA (NA, NA)	NA	0	NA	NA					PTV	0.0403	1
ENSG00000132549	VPS13B	62	174	NA	NA	NA	NA	11	15	NA	NA	NA	NA	1.4 (1, 1.8)	0.0404	NA (NA, NA)	NA	NA (NA, NA)	NA	NA (NA, NA)	NA	0	NA	NA					PTV	0.0404	1
ENSG00000212916	MAP10	14	90	NA	NA	NA	NA	1	4	NA	NA	NA	NA	0.6 (0.3, 1)	0.0404	NA (NA, NA)	NA	NA (NA, NA)	NA	NA (NA, NA)	NA	0	NA	NA					PTV	0.0404	1
ENSG00000254093	PINX1	2	21	NA	NA	NA	NA	0	5	NA	NA	NA	NA	0.3 (0.1, 1)	0.0404	NA (NA, NA)	NA	NA (NA, NA)	NA	NA (NA, NA)	NA	0	NA	NA					PTV	0.0404	1
ENSG00000047365	ARAP2	19	41	NA	NA	NA	NA	3	1	NA	NA	NA	NA	1.9 (1.1, 3.3)	0.0406	NA (NA, NA)	NA	NA (NA, NA)	NA	NA (NA, NA)	NA	0	NA	NA					PTV	0.0406	1
ENSG00000153822	KCNJ16	8	17	NA	NA	NA	NA	4	0	NA	NA	NA	NA	2.4 (1.1, 5.4)	0.0406	NA (NA, NA)	NA	NA (NA, NA)	NA	NA (NA, NA)	NA	0	NA	NA					PTV	0.0406	1
ENSG00000152684	PELO	7	9	NA	NA	NA	NA	0	0	NA	NA	NA	NA	3.4 (1.2, 10)	0.0407	NA (NA, NA)	NA	NA (NA, NA)	NA	NA (NA, NA)	NA	0	NA	NA					PTV	0.0407	1
ENSG00000241973	PI4KA	27	65	1	1	7	43	2	4	0	0	3	0	1.6 (1, 2.5)	0.05	1.6 (1, 2.6)	0.0407	1.4 (0.9, 2)	0.142	0.9 (0.5, 1.9)	0.991	0	0	1					PTV + MPC >3	0.0407	1
ENSG00000008130	NADK	10	14	NA	NA	NA	NA	0	1	NA	NA	NA	NA	2.7 (1.1, 6.5)	0.0408	NA (NA, NA)	NA	NA (NA, NA)	NA	NA (NA, NA)	NA	0	NA	NA					PTV	0.0408	1
ENSG00000142208	AKT1	4	4	3	3	10	21	0	1	0	0	2	4	2.5 (0.7, 8.6)	0.158	2.9 (1.1, 8)	0.0408	1.9 (1, 3.3)	0.043	1.7 (0.9, 3.3)	0.156	0	0	0					PTV + MPC >3	0.0408	1
ENSG00000159692	CTBP1	1	1	3	1	7	15	1	1	0	0	1	0	1.6 (0.3, 10.4)	0.969	4.1 (1, 16.3)	0.0408	2.1 (1, 4.5)	0.0627	2.2 (1, 5)	0.0748	0	0	0					PTV + MPC >3	0.0408	1
ENSG00000197128	ZNF772	6	13	NA	NA	NA	NA	3	0	NA	NA	NA	NA	3.5 (1.3, 9.7)	0.0408	NA (NA, NA)	NA	NA (NA, NA)	NA	NA (NA, NA)	NA	0	NA	NA					PTV	0.0408	1
ENSG00000130723	PRRC2B	12	22	NA	NA	NA	NA	2	1	NA	NA	NA	NA	2.2 (1.1, 4.5)	0.0409	NA (NA, NA)	NA	NA (NA, NA)	NA	NA (NA, NA)	NA	0	NA	NA					PTV	0.0409	1
ENSG00000172530	BANP	0	3	0	10	0	6	0	1	0	0	0	0	0 (NA, NA)	0.63	0 (NA, NA)	0.0746	0 (NA, NA)	0.0409	0 (NA, NA)	0.0853	0	0	0					PTV + MPC >2	0.0409	1
ENSG00000119283	TRIM67	5	2	NA	NA	0	2	1	1	NA	NA	0	0	4.8 (1.1, 20)	0.0411	NA (NA, NA)	NA	2.5 (0.8, 8.4)	0.185	0 (NA, NA)	0.678	0	NA	0					PTV	0.0411	1
ENSG00000183598	HIST2H3D	6	12	6	12	8	23	1	0	0	1	0	1	2.4 (0.9, 6.5)	0.187	2 (1, 4.1)	0.0819	1.8 (1.1, 3.1)	0.0411	1.7 (0.9, 3.1)	0.163	0	0	0					PTV + MPC >2	0.0411	1
ENSG00000187210	GCNT1	9	15	NA	NA	NA	NA	2	0	NA	NA	NA	NA	2.6 (1.1, 5.9)	0.0413	NA (NA, NA)	NA	NA (NA, NA)	NA	NA (NA, NA)	NA	0	NA	NA					PTV	0.0413	1
ENSG00000083750	RRAGB	1	3	NA	NA	5	1	0	0	NA	NA	0	0	0.9 (0.1, 7.7)	0.929	NA (NA, NA)	NA	3.6 (0.9, 14.6)	0.105	17.6 (1.2, 258.3)	0.0414	0	NA	0					MPC >2	0.0414	1
ENSG00000130377	ACSBG2	14	25	NA	NA	NA	NA	2	2	NA	NA	NA	NA	2.1 (1.1, 4.2)	0.0414	NA (NA, NA)	NA	NA (NA, NA)	NA	NA (NA, NA)	NA	0	NA	NA					PTV	0.0414	1
ENSG00000173947	PIFO	1	29	NA	NA	NA	NA	0	1	NA	NA	NA	NA	0.1 (0, 1)	0.0414	NA (NA, NA)	NA	NA (NA, NA)	NA	NA (NA, NA)	NA	0	NA	NA					PTV	0.0414	1
ENSG00000101266	CSNK2A1	3	3	4	7	5	20	0	0	0	2	1	1	7.6 (1.4, 42.3)	0.0416	2.1 (0.8, 5.6)	0.203	1.6 (0.8, 3.1)	0.222	1.3 (0.6, 2.6)	0.687	0	0	1					PTV	0.0416	1
ENSG00000127603	MACF1	16	19	1	11	5	35	2	7	0	1	0	0	1.9 (1, 3.4)	0.0417	1.4 (0.8, 2.5)	0.227	1.1 (0.7, 1.8)	0.711	0.5 (0.2, 1.2)	0.179	0	0	0					PTV	0.0417	1
ENSG00000104408	EIF3E	5	6	NA	NA	10	20	1	1	NA	NA	6	3	2.2 (0.6, 8)	0.444	NA (NA, NA)	NA	2.1 (1.1, 3.9)	0.0418	2 (1, 4.2)	0.0842	0	NA	0					PTV + MPC >2	0.0418	1
ENSG00000115760	BIRC6	7	17	1	6	12	18	1	0	0	0	1	0	1.8 (0.8, 4.5)	0.276	1.6 (0.7, 3.5)	0.388	1.9 (1.1, 3.3)	0.0418	1.9 (0.9, 3.9)	0.126	0	0	0					PTV + MPC >2	0.0418	1
ENSG00000136485	DCAF7	3	0	0	3	2	6	1	0	0	0	0	0	Inf (NA, NA)	0.0418	4.7 (0.8, 27.6)	0.224	1.9 (0.6, 6)	0.416	0.7 (0.1, 3.5)	0.967	0	0	0					PTV	0.0418	1
ENSG00000145248	SLC10A4	4	10	NA	NA	4	5	1	0	NA	NA	0	0	2 (0.7, 6.1)	0.336	NA (NA, NA)	NA	2.5 (1.1, 5.9)	0.0419	3.6 (1, 13.4)	0.0977	0	NA	0					PTV + MPC >2	0.0419	1
ENSG00000253797	UTP14C	17	38	NA	NA	NA	NA	2	1	NA	NA	NA	NA	1.9 (1.1, 3.4)	0.0419	NA (NA, NA)	NA	NA (NA, NA)	NA	NA (NA, NA)	NA	0	NA	NA					PTV	0.0419	1
ENSG00000119314	PTBP3	4	7	NA	NA	3	7	0	0	NA	NA	1	0	2.9 (0.8, 10.1)	0.171	NA (NA, NA)	NA	2.7 (1.1, 6.8)	0.042	2.6 (0.7, 9.8)	0.27	0	NA	0					PTV + MPC >2	0.042	1
ENSG00000151322	NPAS3	0	1	NA	NA	12	22	1	1	NA	NA	3	2	0.9 (0.1, 11.7)	0.931	NA (NA, NA)	NA	2.2 (1.1, 4.4)	0.057	2.4 (1.1, 5)	0.042	1	NA	0					MPC >2	0.042	1
ENSG00000165124	SVEP1	15	38	0	0	3	3	5	2	0	0	2	1	1.7 (0.9, 3)	0.134	1.7 (0.9, 3)	0.134	1.8 (1.1, 3.1)	0.0421	3.3 (0.8, 13.9)	0.19	0	0	0					PTV + MPC >2	0.0421	1
ENSG00000172432	GTPBP2	4	11	NA	NA	21	54	1	0	NA	NA	5	0	1.6 (0.5, 5)	0.592	NA (NA, NA)	NA	1.7 (1.1, 2.7)	0.0421	1.7 (1, 2.9)	0.0649	0	NA	0					PTV + MPC >2	0.0421	1
ENSG00000157350	ST3GAL2	0	4	NA	NA	8	17	0	0	NA	NA	3	0	0 (NA, NA)	0.683	NA (NA, NA)	NA	2 (0.9, 4.5)	0.123	2.6 (1.1, 5.9)	0.0422	0	NA	0					MPC >2	0.0422	1
ENSG00000142910	TINAGL1	8	11	NA	NA	NA	NA	0	0	NA	NA	NA	NA	3.3 (1.2, 9)	0.0423	NA (NA, NA)	NA	NA (NA, NA)	NA	NA (NA, NA)	NA	0	NA	NA					PTV	0.0423	1
ENSG00000163507	KIAA1524	26	54	NA	NA	NA	NA	1	0	NA	NA	NA	NA	1.8 (1.1, 3)	0.0423	NA (NA, NA)	NA	NA (NA, NA)	NA	NA (NA, NA)	NA	0	NA	NA					PTV	0.0423	1
ENSG00000182326	C1S	12	20	NA	NA	NA	NA	1	1	NA	NA	NA	NA	2.3 (1.1, 4.8)	0.0425	NA (NA, NA)	NA	NA (NA, NA)	NA	NA (NA, NA)	NA	0	NA	NA					PTV	0.0425	1
ENSG00000153914	SREK1	5	6	0	0	12	27	0	0	0	0	0	0	4.6 (1.3, 16.7)	0.0427	4.6 (1.3, 16.7)	0.0427	1.8 (1, 3.3)	0.0587	1.4 (0.7, 2.9)	0.374	0	0	0					PTV	0.0427	1
ENSG00000170633	RNF34	0	19	NA	NA	NA	NA	0	2	NA	NA	NA	NA	0 (NA, NA)	0.0427	NA (NA, NA)	NA	NA (NA, NA)	NA	NA (NA, NA)	NA	0	NA	NA					PTV	0.0427	1
ENSG00000241945	PWP2	3	37	NA	NA	NA	NA	1	1	NA	NA	NA	NA	0.3 (0.1, 1)	0.0428	NA (NA, NA)	NA	NA (NA, NA)	NA	NA (NA, NA)	NA	0	NA	NA					PTV	0.0428	1
ENSG00000120696	KBTBD7	4	42	NA	NA	1	10	0	2	NA	NA	0	1	0.4 (0.1, 1.1)	0.111	NA (NA, NA)	NA	0.4 (0.1, 0.9)	0.0429	0.2 (0, 2.2)	0.344	0	NA	0					PTV + MPC >2	0.0429	1
ENSG00000157927	RADIL	3	41	NA	NA	NA	NA	1	2	NA	NA	NA	NA	0.3 (0.1, 1)	0.0429	NA (NA, NA)	NA	NA (NA, NA)	NA	NA (NA, NA)	NA	0	NA	NA					PTV	0.0429	1
ENSG00000175115	PACS1	4	2	0	0	15	49	0	0	0	0	1	3	9.1 (1.3, 61.6)	0.0429	9.1 (1.3, 61.6)	0.0429	1.2 (0.7, 2.1)	0.501	1 (0.6, 1.8)	0.931	0	0	0					PTV	0.0429	1
ENSG00000182872	RBM10	1	0	1	3	19	35	0	0	0	0	2	1	- (-, -)	-	1.9 (0.3, 12.2)	0.838	1.8 (1.1, 3.2)	0.043	1.8 (1, 3)	0.0631	0	0	0					PTV + MPC >2	0.043	1
ENSG00000189042	ZNF567	9	19	NA	NA	NA	NA	4	1	NA	NA	NA	NA	2.4 (1.1, 5.4)	0.043	NA (NA, NA)	NA	NA (NA, NA)	NA	NA (NA, NA)	NA	0	NA	NA					PTV	0.043	1
ENSG00000168936	TMEM129	2	3	NA	NA	NA	NA	3	0	NA	NA	NA	NA	7.7 (1.4, 43.4)	0.0431	NA (NA, NA)	NA	NA (NA, NA)	NA	NA (NA, NA)	NA	0	NA	NA					PTV	0.0431	1
ENSG00000169862	CTNND2	2	2	0	0	2	3	0	0	0	0	1	0	4.8 (0.7, 34.1)	0.283	4.8 (0.7, 34.1)	0.283	4.5 (1.2, 16.3)	0.0432	4.3 (0.8, 23.6)	0.225	0	0	0					PTV + MPC >2	0.0432	1
ENSG00000125815	CST8	1	13	NA	NA	NA	NA	0	5	NA	NA	NA	NA	0.2 (0, 1.1)	0.0436	NA (NA, NA)	NA	NA (NA, NA)	NA	NA (NA, NA)	NA	0	NA	NA					PTV	0.0436	1
ENSG00000152433	ZNF547	1	30	NA	NA	NA	NA	1	2	NA	NA	NA	NA	0.2 (0, 0.8)	0.0436	NA (NA, NA)	NA	NA (NA, NA)	NA	NA (NA, NA)	NA	0	NA	NA					PTV	0.0436	1
ENSG00000101577	LPIN2	2	37	NA	NA	NA	NA	3	4	NA	NA	NA	NA	0.3 (0.1, 0.9)	0.0438	NA (NA, NA)	NA	NA (NA, NA)	NA	NA (NA, NA)	NA	0	NA	NA					PTV	0.0438	1
ENSG00000122691	TWIST1	0	1	1	3	1	15	0	0	0	0	0	1	- (-, -)	-	0.4 (0, 3.3)	0.642	0.2 (0.1, 1)	0.0439	0.3 (0.1, 1.1)	0.0604	0	0	0					PTV + MPC >2	0.0439	1
ENSG00000019144	PHLDB1	15	28	NA	NA	7	19	0	1	NA	NA	4	1	1.6 (0.8, 3.1)	0.215	NA (NA, NA)	NA	1.7 (1, 2.9)	0.044	2 (0.9, 4.6)	0.149	0	NA	0					PTV + MPC >2	0.044	1
ENSG00000129682	FGF13	3	2	NA	NA	3	4	0	0	NA	NA	0	0	3 (0.5, 16.5)	0.291	NA (NA, NA)	NA	3.1 (1, 9.4)	0.044	3.1 (0.7, 13.5)	0.203	0	NA	0					PTV + MPC >2	0.044	1
ENSG00000160075	SSU72	2	5	2	1	2	8	2	0	0	0	0	1	5.1 (0.9, 28.9)	0.199	5.9 (1.4, 25)	0.0441	2.4 (0.9, 6.2)	0.14	1.7 (0.5, 5.5)	0.609	0	0	0					PTV + MPC >3	0.0441	1
ENSG00000168158	OR2C1	0	16	NA	NA	NA	NA	0	0	NA	NA	NA	NA	0 (NA, NA)	0.0441	NA (NA, NA)	NA	NA (NA, NA)	NA	NA (NA, NA)	NA	0	NA	NA					PTV	0.0441	1
ENSG00000205707	LYRM5	1	16	NA	NA	NA	NA	0	1	NA	NA	NA	NA	0.1 (0, 1)	0.0441	NA (NA, NA)	NA	NA (NA, NA)	NA	NA (NA, NA)	NA	0	NA	NA					PTV	0.0441	1
ENSG00000149651	SPINT4	0	12	NA	NA	NA	NA	0	1	NA	NA	NA	NA	0 (NA, NA)	0.0443	NA (NA, NA)	NA	NA (NA, NA)	NA	NA (NA, NA)	NA	0	NA	NA					PTV	0.0443	1
ENSG00000188428	BLOC1S5	8	11	NA	NA	NA	NA	0	0	NA	NA	NA	NA	3.1 (1.2, 8.5)	0.0443	NA (NA, NA)	NA	NA (NA, NA)	NA	NA (NA, NA)	NA	0	NA	NA					PTV	0.0443	1
ENSG00000092758	COL9A3	18	37	NA	NA	NA	NA	2	2	NA	NA	NA	NA	1.9 (1.1, 3.5)	0.0444	NA (NA, NA)	NA	NA (NA, NA)	NA	NA (NA, NA)	NA	0	NA	NA					PTV	0.0444	1
ENSG00000153201	RANBP2	12	20	2	1	3	7	2	3	0	0	0	0	1.6 (0.8, 3.1)	0.261	1.8 (1, 3.5)	0.0789	1.9 (1, 3.3)	0.0444	3.4 (1.1, 10.6)	0.0582	0	0	0					PTV + MPC >2	0.0444	1
ENSG00000167613	LAIR1	1	16	0	3	0	1	1	2	0	0	0	0	0.2 (0, 1)	0.0755	0.2 (0, 0.9)	0.0489	0.2 (0, 0.9)	0.0444	0 (NA, NA)	0.776	0	0	0					PTV + MPC >2	0.0444	1
ENSG00000244405	ETV5	0	3	6	8	0	0	0	3	3	1	0	0	0 (NA, NA)	0.209	1.6 (0.7, 4.1)	0.419	1.6 (0.7, 4.1)	0.419	3.6 (1.2, 10.8)	0.0444	0	0	0					MPC >2	0.0444	1
ENSG00000188582	PAQR9	1	7	0	1	8	42	0	0	0	0	0	5	0.7 (0.1, 5.4)	0.732	0.6 (0.1, 4.7)	0.982	0.5 (0.2, 0.9)	0.0445	0.4 (0.2, 0.9)	0.0453	1	0	0					PTV + MPC >2	0.0445	1
ENSG00000163576	EFHB	26	47	NA	NA	NA	NA	1	5	NA	NA	NA	NA	1.7 (1, 2.7)	0.0446	NA (NA, NA)	NA	NA (NA, NA)	NA	NA (NA, NA)	NA	0	NA	NA					PTV	0.0446	1
ENSG00000105619	TFPT	3	18	NA	NA	7	12	0	1	NA	NA	1	0	0.5 (0.1, 2)	0.522	NA (NA, NA)	NA	1.4 (0.7, 3)	0.474	3.2 (1.2, 8.7)	0.0448	0	NA	0					MPC >2	0.0448	1
ENSG00000167920	TMEM99	10	13	NA	NA	NA	NA	1	0	NA	NA	NA	NA	3.3 (1.2, 8.8)	0.0448	NA (NA, NA)	NA	NA (NA, NA)	NA	NA (NA, NA)	NA	0	NA	NA					PTV	0.0448	1
ENSG00000129991	TNNI3	2	3	NA	NA	2	4	0	0	NA	NA	0	0	5.4 (0.9, 31.1)	0.139	NA (NA, NA)	NA	4.2 (1.2, 14.6)	0.0449	3.4 (0.6, 20)	0.429	0	NA	0					PTV + MPC >2	0.0449	1
ENSG00000167139	TBC1D21	5	11	NA	NA	NA	NA	3	0	NA	NA	NA	NA	3.1 (1.2, 8.4)	0.0449	NA (NA, NA)	NA	NA (NA, NA)	NA	NA (NA, NA)	NA	0	NA	NA					PTV	0.0449	1
ENSG00000089094	KDM2B	7	13	NA	NA	5	27	2	0	NA	NA	0	0	3.2 (1.2, 8.5)	0.0452	NA (NA, NA)	NA	1.3 (0.7, 2.6)	0.527	0.7 (0.2, 1.8)	0.558	0	NA	0					PTV	0.0452	1
ENSG00000174529	TMEM81	2	28	NA	NA	NA	NA	0	4	NA	NA	NA	NA	0.2 (0.1, 1)	0.0452	NA (NA, NA)	NA	NA (NA, NA)	NA	NA (NA, NA)	NA	0	NA	NA					PTV	0.0452	1
ENSG00000087995	METTL2A	12	25	4	8	7	15	0	1	0	1	0	0	1.5 (0.8, 3)	0.279	1.5 (0.8, 2.7)	0.233	1.7 (1, 2.8)	0.0453	2 (0.9, 4.3)	0.12	0	0	0					PTV + MPC >2	0.0453	1
ENSG00000166947	EPB42	5	38	NA	NA	NA	NA	0	5	NA	NA	NA	NA	0.4 (0.1, 0.9)	0.0454	NA (NA, NA)	NA	NA (NA, NA)	NA	NA (NA, NA)	NA	0	NA	NA					PTV	0.0454	1
ENSG00000175105	ZNF654	2	1	NA	NA	NA	NA	2	0	NA	NA	NA	NA	30.2 (1.1, 835.3)	0.0454	NA (NA, NA)	NA	NA (NA, NA)	NA	NA (NA, NA)	NA	0	NA	NA					PTV	0.0454	1
ENSG00000139714	MORN3	1	24	NA	NA	NA	NA	0	2	NA	NA	NA	NA	0.2 (0, 1.1)	0.0455	NA (NA, NA)	NA	NA (NA, NA)	NA	NA (NA, NA)	NA	0	NA	NA					PTV	0.0455	1
ENSG00000116147	TNR	2	28	NA	NA	5	21	0	2	NA	NA	1	2	0.2 (0.1, 1)	0.0456	NA (NA, NA)	NA	0.5 (0.2, 1)	0.0688	0.8 (0.3, 2)	0.735	0	NA	0					PTV	0.0456	1
ENSG00000141556	TBCD	12	33	NA	NA	NA	NA	6	2	NA	NA	NA	NA	2.1 (1.1, 3.9)	0.0456	NA (NA, NA)	NA	NA (NA, NA)	NA	NA (NA, NA)	NA	0	NA	NA					PTV	0.0456	1
ENSG00000134709	HOOK1	4	35	NA	NA	NA	NA	1	1	NA	NA	NA	NA	0.4 (0.1, 1)	0.0457	NA (NA, NA)	NA	NA (NA, NA)	NA	NA (NA, NA)	NA	0	NA	NA					PTV	0.0457	1
ENSG00000157214	STEAP2	1	30	NA	NA	NA	NA	1	4	NA	NA	NA	NA	0.2 (0, 0.9)	0.0458	NA (NA, NA)	NA	NA (NA, NA)	NA	NA (NA, NA)	NA	0	NA	NA					PTV	0.0458	1
ENSG00000129422	MTUS1	13	66	NA	NA	NA	NA	0	9	NA	NA	NA	NA	0.5 (0.3, 1)	0.0459	NA (NA, NA)	NA	NA (NA, NA)	NA	NA (NA, NA)	NA	0	NA	NA					PTV	0.0459	1
ENSG00000168229	PTGDR	1	18	NA	NA	NA	NA	0	0	NA	NA	NA	NA	0.2 (0, 1.1)	0.0459	NA (NA, NA)	NA	NA (NA, NA)	NA	NA (NA, NA)	NA	0	NA	NA					PTV	0.0459	1
ENSG00000169239	CA5B	0	22	2	11	0	1	0	0	0	0	0	0	0 (NA, NA)	0.0459	0.3 (0.1, 1.2)	0.101	0.3 (0.1, 1.2)	0.09	0.9 (0.2, 3.9)	0.84	0	0	0					PTV	0.0459	1
ENSG00000150269	OR5M9	3	28	NA	NA	NA	NA	0	1	NA	NA	NA	NA	0.2 (0.1, 0.9)	0.046	NA (NA, NA)	NA	NA (NA, NA)	NA	NA (NA, NA)	NA	0	NA	NA					PTV	0.046	1
ENSG00000112473	SLC39A7	11	19	NA	NA	NA	NA	1	0	NA	NA	NA	NA	2.4 (1.1, 5.2)	0.0461	NA (NA, NA)	NA	NA (NA, NA)	NA	NA (NA, NA)	NA	0	NA	NA					PTV	0.0461	1
ENSG00000171094	ALK	10	62	NA	NA	NA	NA	1	5	NA	NA	NA	NA	0.5 (0.2, 0.9)	0.0462	NA (NA, NA)	NA	NA (NA, NA)	NA	NA (NA, NA)	NA	0	NA	NA					PTV	0.0462	1
ENSG00000197641	SERPINB13	0	20	NA	NA	NA	NA	1	3	NA	NA	NA	NA	0.1 (0, 1)	0.0462	NA (NA, NA)	NA	NA (NA, NA)	NA	NA (NA, NA)	NA	0	NA	NA					PTV	0.0462	1
ENSG00000139780	METTL21C	1	22	NA	NA	NA	NA	0	0	NA	NA	NA	NA	0.2 (0, 1.1)	0.0463	NA (NA, NA)	NA	NA (NA, NA)	NA	NA (NA, NA)	NA	0	NA	NA					PTV	0.0463	1
ENSG00000184886	PIGW	3	32	NA	NA	NA	NA	1	3	NA	NA	NA	NA	0.3 (0.1, 0.9)	0.0463	NA (NA, NA)	NA	NA (NA, NA)	NA	NA (NA, NA)	NA	0	NA	NA					PTV	0.0463	1
ENSG00000078403	MLLT10	5	10	2	5	2	3	2	0	0	0	0	0	3 (1, 8.9)	0.102	2.7 (1.1, 6.7)	0.0627	2.5 (1.1, 5.7)	0.0464	2 (0.6, 6.9)	0.436	0	0	0					PTV + MPC >2	0.0464	1
ENSG00000163348	PYGO2	4	3	NA	NA	NA	NA	0	0	NA	NA	NA	NA	6 (1.3, 28.8)	0.0464	NA (NA, NA)	NA	NA (NA, NA)	NA	NA (NA, NA)	NA	0	NA	NA					PTV	0.0464	1
ENSG00000137955	RABGGTB	11	24	NA	NA	1	12	2	0	NA	NA	1	1	2.2 (1.1, 4.7)	0.0465	NA (NA, NA)	NA	1.6 (0.8, 3.1)	0.209	0.5 (0.1, 2.6)	0.644	0	NA	0					PTV	0.0465	1
ENSG00000072849	DERL2	3	2	NA	NA	0	3	3	0	NA	NA	0	0	10.1 (1.3, 75.9)	0.0466	NA (NA, NA)	NA	4.5 (1, 20.1)	0.129	0 (NA, NA)	0.478	0	NA	0					PTV	0.0466	1
ENSG00000116871	MAP7D1	1	6	0	0	3	15	0	0	0	0	0	3	0.8 (0.1, 8.6)	0.835	0.8 (0.1, 8.6)	0.835	0.3 (0.1, 0.9)	0.0588	0.2 (0.1, 0.9)	0.0466	0	0	0					MPC >2	0.0466	1
ENSG00000166289	PLEKHF1	4	2	NA	NA	2	1	0	0	NA	NA	1	0	4 (0.6, 24.1)	0.174	NA (NA, NA)	NA	5 (1, 23.7)	0.0466	9 (0.5, 176.5)	0.35	0	NA	0					PTV + MPC >2	0.0466	1
ENSG00000183671	GPR1	9	18	NA	NA	NA	NA	2	1	NA	NA	NA	NA	2.3 (1.1, 5.1)	0.0466	NA (NA, NA)	NA	NA (NA, NA)	NA	NA (NA, NA)	NA	0	NA	NA					PTV	0.0466	1
ENSG00000197008	ZNF138	4	44	NA	NA	NA	NA	0	0	NA	NA	NA	NA	0.3 (0.1, 0.9)	0.0466	NA (NA, NA)	NA	NA (NA, NA)	NA	NA (NA, NA)	NA	0	NA	NA					PTV	0.0466	1
ENSG00000110321	EIF4G2	4	3	NA	NA	NA	NA	0	0	NA	NA	NA	NA	6 (1.3, 28.9)	0.0467	NA (NA, NA)	NA	NA (NA, NA)	NA	NA (NA, NA)	NA	0	NA	NA					PTV	0.0467	1
ENSG00000182795	C1orf116	0	18	NA	NA	NA	NA	0	1	NA	NA	NA	NA	0 (NA, NA)	0.0467	NA (NA, NA)	NA	NA (NA, NA)	NA	NA (NA, NA)	NA	0	NA	NA					PTV	0.0467	1
ENSG00000065675	PRKCQ	8	10	NA	NA	NA	NA	1	0	NA	NA	NA	NA	3 (1.1, 8.3)	0.0468	NA (NA, NA)	NA	NA (NA, NA)	NA	NA (NA, NA)	NA	0	NA	NA					PTV	0.0468	1
ENSG00000074966	TXK	2	38	NA	NA	NA	NA	1	1	NA	NA	NA	NA	0.3 (0.1, 0.9)	0.0468	NA (NA, NA)	NA	NA (NA, NA)	NA	NA (NA, NA)	NA	0	NA	NA					PTV	0.0468	1
ENSG00000127824	TUBA4A	6	5	NA	NA	9	36	0	0	NA	NA	4	2	4.5 (1.2, 17.3)	0.0468	NA (NA, NA)	NA	1.5 (0.9, 2.7)	0.196	1.2 (0.6, 2.3)	0.747	0	NA	0					PTV	0.0468	1
ENSG00000110975	SYT10	1	28	NA	NA	NA	NA	2	5	NA	NA	NA	NA	0.3 (0.1, 0.9)	0.0469	NA (NA, NA)	NA	NA (NA, NA)	NA	NA (NA, NA)	NA	0	NA	NA					PTV	0.0469	1
ENSG00000135637	CCDC142	10	47	NA	NA	10	15	1	3	NA	NA	0	0	0.7 (0.3, 1.3)	0.321	NA (NA, NA)	NA	1.1 (0.6, 1.8)	0.942	2.7 (1.1, 6.6)	0.0469	0	NA	0					MPC >2	0.0469	1
ENSG00000204970	PCDHA1	3	41	NA	NA	NA	NA	1	2	NA	NA	NA	NA	0.3 (0.1, 1)	0.0469	NA (NA, NA)	NA	NA (NA, NA)	NA	NA (NA, NA)	NA	0	NA	NA					PTV	0.0469	1
ENSG00000143631	FLG	89	386	NA	NA	NA	NA	10	25	NA	NA	NA	NA	0.8 (0.6, 1)	0.0471	NA (NA, NA)	NA	NA (NA, NA)	NA	NA (NA, NA)	NA	1	NA	NA					PTV	0.0471	1
ENSG00000144228	SPOPL	6	8	NA	NA	NA	NA	2	1	NA	NA	NA	NA	3.3 (1.1, 9.7)	0.0474	NA (NA, NA)	NA	NA (NA, NA)	NA	NA (NA, NA)	NA	0	NA	NA					PTV	0.0474	1
ENSG00000169814	BTD	2	28	NA	NA	NA	NA	0	2	NA	NA	NA	NA	0.2 (0.1, 1)	0.0474	NA (NA, NA)	NA	NA (NA, NA)	NA	NA (NA, NA)	NA	0	NA	NA					PTV	0.0474	1
ENSG00000166801	FAM111A	3	41	NA	NA	NA	NA	1	1	NA	NA	NA	NA	0.3 (0.1, 0.9)	0.0475	NA (NA, NA)	NA	NA (NA, NA)	NA	NA (NA, NA)	NA	0	NA	NA					PTV	0.0475	1
ENSG00000176658	MYO1D	18	44	NA	NA	NA	NA	3	0	NA	NA	NA	NA	1.8 (1, 3.1)	0.0475	NA (NA, NA)	NA	NA (NA, NA)	NA	NA (NA, NA)	NA	0	NA	NA					PTV	0.0475	1
ENSG00000204687	MAS1L	9	16	NA	NA	NA	NA	0	0	NA	NA	NA	NA	2.6 (1.1, 6)	0.0475	NA (NA, NA)	NA	NA (NA, NA)	NA	NA (NA, NA)	NA	0	NA	NA					PTV	0.0475	1
ENSG00000136144	RCBTB1	12	26	NA	NA	NA	NA	3	0	NA	NA	NA	NA	2.2 (1.1, 4.6)	0.0476	NA (NA, NA)	NA	NA (NA, NA)	NA	NA (NA, NA)	NA	0	NA	NA					PTV	0.0476	1
ENSG00000163558	PRKCI	7	19	NA	NA	3	4	1	0	NA	NA	1	0	2.1 (0.8, 5.3)	0.233	NA (NA, NA)	NA	2.5 (1.1, 5.5)	0.0478	4.1 (0.9, 18.6)	0.15	0	NA	0					PTV + MPC >2	0.0478	1
ENSG00000083067	TRPM3	13	38	NA	NA	11	74	4	2	NA	NA	1	5	1.5 (0.8, 2.9)	0.215	NA (NA, NA)	NA	0.8 (0.6, 1.3)	0.497	0.5 (0.3, 1)	0.0479	0	NA	0					MPC >2	0.0479	1
ENSG00000213892	CEACAM16	5	8	NA	NA	NA	NA	1	0	NA	NA	NA	NA	3.9 (1.2, 12.6)	0.048	NA (NA, NA)	NA	NA (NA, NA)	NA	NA (NA, NA)	NA	0	NA	NA					PTV	0.048	1
ENSG00000152822	GRM1	10	18	NA	NA	6	18	2	2	NA	NA	1	1	2.2 (1, 4.6)	0.0481	NA (NA, NA)	NA	1.7 (1, 3.1)	0.081	1.2 (0.5, 3.1)	0.845	0	NA	0					PTV	0.0481	1
ENSG00000165282	PIGO	7	50	NA	NA	NA	NA	1	4	NA	NA	NA	NA	0.4 (0.2, 0.9)	0.0483	NA (NA, NA)	NA	NA (NA, NA)	NA	NA (NA, NA)	NA	0	NA	NA					PTV	0.0483	1
ENSG00000105821	DNAJC2	9	9	NA	NA	NA	NA	2	4	NA	NA	NA	NA	2.3 (1, 5.2)	0.0484	NA (NA, NA)	NA	NA (NA, NA)	NA	NA (NA, NA)	NA	0	NA	NA					PTV	0.0484	1
ENSG00000185272	RBM11	5	6	NA	NA	NA	NA	0	0	NA	NA	NA	NA	5.8 (1.4, 24.4)	0.0484	NA (NA, NA)	NA	NA (NA, NA)	NA	NA (NA, NA)	NA	0	NA	NA					PTV	0.0484	1
ENSG00000173302	GPR148	0	17	NA	NA	NA	NA	0	0	NA	NA	NA	NA	0 (NA, NA)	0.0487	NA (NA, NA)	NA	NA (NA, NA)	NA	NA (NA, NA)	NA	0	NA	NA					PTV	0.0487	1
ENSG00000070808	CAMK2A	3	2	4	6	11	28	0	0	1	0	0	2	2.9 (0.6, 14.8)	0.33	3 (1.1, 8.6)	0.0488	1.5 (0.9, 2.8)	0.185	1.4 (0.8, 2.7)	0.369	0	0	0					PTV + MPC >3	0.0488	1
ENSG00000012124	CD22	1	21	NA	NA	NA	NA	0	1	NA	NA	NA	NA	0.1 (0, 1)	0.0489	NA (NA, NA)	NA	NA (NA, NA)	NA	NA (NA, NA)	NA	0	NA	NA					PTV	0.0489	1
ENSG00000068971	PPP2R5B	0	8	NA	NA	8	60	0	0	NA	NA	2	4	0 (NA, NA)	0.159	NA (NA, NA)	NA	0.5 (0.2, 1)	0.0489	0.6 (0.3, 1.2)	0.15	0	NA	0					PTV + MPC >2	0.0489	1
ENSG00000075151	EIF4G3	3	1	NA	NA	2	7	1	1	NA	NA	1	0	5.5 (1, 31.1)	0.0489	NA (NA, NA)	NA	2.4 (0.9, 6.9)	0.134	1.3 (0.3, 5.6)	0.719	0	NA	0					PTV	0.0489	1
ENSG00000160111	CPAMD8	30	68	0	0	1	2	7	7	0	0	1	1	1.5 (1, 2.3)	0.0489	1.5 (1, 2.3)	0.0489	1.5 (1, 2.2)	0.0572	1 (0.1, 6.9)	0.966	0	0	0					PTV	0.0489	1
ENSG00000117448	AKR1A1	0	14	NA	NA	NA	NA	0	2	NA	NA	NA	NA	0 (NA, NA)	0.0491	NA (NA, NA)	NA	NA (NA, NA)	NA	NA (NA, NA)	NA	0	NA	NA					PTV	0.0491	1
ENSG00000240857	RDH14	5	7	NA	NA	NA	NA	0	0	NA	NA	NA	NA	3.7 (1.2, 11.9)	0.0491	NA (NA, NA)	NA	NA (NA, NA)	NA	NA (NA, NA)	NA	0	NA	NA					PTV	0.0491	1
ENSG00000065883	CDK13	1	7	1	2	14	36	0	1	0	0	2	1	0.4 (0, 3.8)	0.718	0.8 (0.2, 3.7)	0.743	1.6 (0.9, 2.9)	0.129	1.9 (1, 3.5)	0.0492	0	0	0					MPC >2	0.0492	1
ENSG00000100578	KIAA0586	26	46	NA	NA	NA	NA	2	5	NA	NA	NA	NA	1.7 (1, 2.7)	0.0492	NA (NA, NA)	NA	NA (NA, NA)	NA	NA (NA, NA)	NA	0	NA	NA					PTV	0.0492	1
ENSG00000134365	CFHR4	13	40	2	10	6	7	3	3	0	0	0	1	1.5 (0.8, 2.8)	0.306	1.4 (0.8, 2.5)	0.357	1.7 (1, 2.8)	0.0492	2.3 (1, 5.2)	0.068	0	0	0					PTV + MPC >2	0.0492	1
ENSG00000062096	ARSF	3	29	NA	NA	NA	NA	0	1	NA	NA	NA	NA	0.2 (0.1, 0.9)	0.0493	NA (NA, NA)	NA	NA (NA, NA)	NA	NA (NA, NA)	NA	0	NA	NA					PTV	0.0493	1
ENSG00000136045	PWP1	17	41	0	1	2	1	2	2	0	0	0	0	1.7 (0.9, 3.1)	0.11	1.7 (0.9, 3)	0.126	1.8 (1, 3.2)	0.0493	4.8 (0.7, 34.3)	0.281	0	0	0					PTV + MPC >2	0.0493	1
ENSG00000186440	OR6P1	4	0	NA	NA	NA	NA	4	1	NA	NA	NA	NA	8.6 (1, 73.9)	0.0496	NA (NA, NA)	NA	NA (NA, NA)	NA	NA (NA, NA)	NA	0	NA	NA					PTV	0.0496	1
ENSG00000119333	WDR34	12	27	NA	NA	NA	NA	2	0	NA	NA	NA	NA	2.1 (1.1, 4.2)	0.0498	NA (NA, NA)	NA	NA (NA, NA)	NA	NA (NA, NA)	NA	0	NA	NA					PTV	0.0498	1
ENSG00000196844	PATE2	6	10	NA	NA	NA	NA	1	0	NA	NA	NA	NA	3.2 (1.1, 8.9)	0.0498	NA (NA, NA)	NA	NA (NA, NA)	NA	NA (NA, NA)	NA	0	NA	NA					PTV	0.0498	1
ENSG00000183691	NOG	1	0	NA	NA	8	8	0	0	NA	NA	0	1	- (-, -)	-	NA (NA, NA)	NA	3.3 (1.2, 9.3)	0.0499	2.9 (1, 8.6)	0.0921	0	NA	0					PTV + MPC >2	0.0499	1
ENSG00000159199	ATP5G1	3	2	NA	NA	0	0	0	0	NA	NA	0	0	9.5 (1.3, 70.2)	0.0501	NA (NA, NA)	NA	9.5 (1.3, 70.2)	0.0501	- (-, -)	-	0	NA	0					PTV	0.0501	1
ENSG00000187134	AKR1C1	5	26	2	25	7	26	0	0	0	2	0	2	0.6 (0.2, 1.6)	0.416	0.4 (0.2, 1)	0.0501	0.6 (0.3, 1.1)	0.125	0.6 (0.3, 1.3)	0.253	0	0	0					PTV + MPC >3	0.0501	1
ENSG00000239382	ALKBH6	1	12	0	0	0	0	0	4	0	0	0	0	0.2 (0, 1.2)	0.0502	0.2 (0, 1.2)	0.0502	0.2 (0, 1.2)	0.0502	- (-, -)	-	0	0	0					PTV	0.0502	1
ENSG00000244588	RAD21L1	6	1	NA	NA	NA	NA	3	0	NA	NA	NA	NA	7.1 (0.9, 53.4)	0.0503	NA (NA, NA)	NA	NA (NA, NA)	NA	NA (NA, NA)	NA	0	NA	NA					PTV	0.0503	1
ENSG00000221852	KRTAP1-5	0	10	NA	NA	NA	NA	0	0	NA	NA	NA	NA	0 (NA, NA)	0.0505	NA (NA, NA)	NA	NA (NA, NA)	NA	NA (NA, NA)	NA	0	NA	NA					PTV	0.0505	1
ENSG00000011258	MBTD1	1	1	NA	NA	3	7	2	0	NA	NA	1	1	18.8 (0.8, 419.9)	0.119	NA (NA, NA)	NA	3.4 (1.1, 10)	0.0506	2.2 (0.6, 7.8)	0.353	0	NA	0					PTV + MPC >2	0.0506	1
ENSG00000101084	C20orf24	3	0	NA	NA	NA	NA	0	0	NA	NA	NA	NA	Inf (NA, NA)	0.0506	NA (NA, NA)	NA	NA (NA, NA)	NA	NA (NA, NA)	NA	0	NA	NA					PTV	0.0506	1
ENSG00000138668	HNRNPD	3	0	0	1	6	16	0	0	0	0	1	0	Inf (NA, NA)	0.0506	11.8 (0.9, 159)	0.117	1.7 (0.7, 3.8)	0.292	1.2 (0.5, 2.9)	0.899	0	0	0					PTV	0.0506	1
ENSG00000140350	ANP32A	3	0	0	0	1	6	0	0	0	0	0	0	Inf (NA, NA)	0.0506	Inf (NA, NA)	0.0506	2.6 (0.7, 10.2)	0.318	0.8 (0.1, 6.3)	0.8	0	0	0					PTV	0.0506	1
ENSG00000158955	WNT9B	3	0	NA	NA	NA	NA	0	0	NA	NA	NA	NA	Inf (NA, NA)	0.0506	NA (NA, NA)	NA	NA (NA, NA)	NA	NA (NA, NA)	NA	0	NA	NA					PTV	0.0506	1
ENSG00000166961	MS4A15	1	11	NA	NA	NA	NA	1	6	NA	NA	NA	NA	0.2 (0.1, 1)	0.0506	NA (NA, NA)	NA	NA (NA, NA)	NA	NA (NA, NA)	NA	0	NA	NA					PTV	0.0506	1
ENSG00000164326	CARTPT	3	1	NA	NA	0	2	0	0	NA	NA	0	0	6.3 (0.9, 45)	0.0507	NA (NA, NA)	NA	3.4 (0.7, 15.8)	0.2	0 (NA, NA)	0.519	0	NA	0					PTV	0.0507	1
ENSG00000126698	DNAJC8	2	6	NA	NA	3	1	0	1	NA	NA	0	0	1.4 (0.3, 6.3)	0.961	NA (NA, NA)	NA	2.8 (0.9, 8.7)	0.107	13.1 (1.2, 147.5)	0.0509	0	NA	0					MPC >2	0.0509	1
ENSG00000109790	KLHL5	3	48	NA	NA	NA	NA	2	1	NA	NA	NA	NA	0.3 (0.1, 0.9)	0.051	NA (NA, NA)	NA	NA (NA, NA)	NA	NA (NA, NA)	NA	0	NA	NA					PTV	0.051	1
ENSG00000157423	HYDIN	13	81	NA	NA	NA	NA	1	0	NA	NA	NA	NA	0.5 (0.3, 1)	0.051	NA (NA, NA)	NA	NA (NA, NA)	NA	NA (NA, NA)	NA	0	NA	NA					PTV	0.051	1
ENSG00000173166	RAPH1	7	11	NA	NA	NA	NA	0	0	NA	NA	NA	NA	3 (1.1, 8.2)	0.051	NA (NA, NA)	NA	NA (NA, NA)	NA	NA (NA, NA)	NA	0	NA	NA					PTV	0.051	1
ENSG00000080298	RFX3	2	3	1	1	9	20	1	0	1	0	1	0	5.9 (0.8, 43.6)	0.233	6.6 (1.3, 32.7)	0.0511	2.1 (1, 4.3)	0.0617	1.8 (0.8, 4)	0.189	0	0	0					PTV + MPC >3	0.0511	1
ENSG00000116560	SFPQ	1	1	NA	NA	4	29	0	0	NA	NA	0	4	9.9 (0.4, 229.8)	0.603	NA (NA, NA)	NA	0.4 (0.2, 1.1)	0.105	0.3 (0.1, 1)	0.0511	0	NA	0					MPC >2	0.0511	1
ENSG00000132475	H3F3B	2	1	1	0	1	4	0	0	0	0	0	0	8.4 (0.6, 118.7)	0.291	13.3 (1.2, 150.1)	0.0512	3.2 (0.8, 12.2)	0.146	2.1 (0.4, 10.9)	0.642	0	0	0					PTV + MPC >3	0.0512	1
ENSG00000134551	PRH2	6	21	2	5	4	8	1	1	0	0	2	0	0.9 (0.3, 2.2)	0.936	1 (0.5, 2.3)	0.925	1.5 (0.8, 2.8)	0.346	3.2 (1.2, 8.7)	0.0512	0	0	0					MPC >2	0.0512	1
ENSG00000022567	SLC45A4	2	28	NA	NA	NA	NA	1	0	NA	NA	NA	NA	0.2 (0.1, 0.9)	0.0513	NA (NA, NA)	NA	NA (NA, NA)	NA	NA (NA, NA)	NA	0	NA	NA					PTV	0.0513	1
ENSG00000130748	TMEM160	2	2	NA	NA	7	10	0	0	NA	NA	2	0	1.7 (0.1, 20.9)	0.695	NA (NA, NA)	NA	2.8 (1.1, 7)	0.0547	3 (1.1, 8.1)	0.0513	0	NA	0					MPC >2	0.0513	1
ENSG00000143595	AQP10	1	20	NA	NA	6	15	0	3	NA	NA	0	0	0.1 (0, 1)	0.0513	NA (NA, NA)	NA	0.6 (0.2, 1.4)	0.318	1.4 (0.5, 4.1)	0.752	0	NA	0					PTV	0.0513	1
ENSG00000087460	GNAS	3	18	1	16	1	4	2	9	3	1	0	0	0.4 (0.1, 1)	0.0514	0.5 (0.2, 1)	0.0751	0.5 (0.3, 1.1)	0.0964	0.9 (0.3, 2.5)	0.807	0	0	0					PTV	0.0514	1
ENSG00000117650	NEK2	3	27	NA	NA	NA	NA	0	2	NA	NA	NA	NA	0.3 (0.1, 0.9)	0.0514	NA (NA, NA)	NA	NA (NA, NA)	NA	NA (NA, NA)	NA	0	NA	NA					PTV	0.0514	1
ENSG00000187492	CDHR4	1	11	NA	NA	NA	NA	1	5	NA	NA	NA	NA	0.2 (0, 0.9)	0.0514	NA (NA, NA)	NA	NA (NA, NA)	NA	NA (NA, NA)	NA	0	NA	NA					PTV	0.0514	1
ENSG00000186352	ANKRD37	6	5	NA	NA	NA	NA	1	0	NA	NA	NA	NA	3.3 (1, 10.6)	0.0515	NA (NA, NA)	NA	NA (NA, NA)	NA	NA (NA, NA)	NA	0	NA	NA					PTV	0.0515	1
ENSG00000189127	ANKRD34B	15	26	NA	NA	NA	NA	1	3	NA	NA	NA	NA	2 (1, 3.7)	0.0515	NA (NA, NA)	NA	NA (NA, NA)	NA	NA (NA, NA)	NA	0	NA	NA					PTV	0.0515	1
ENSG00000124243	BCAS4	3	1	NA	NA	NA	NA	0	0	NA	NA	NA	NA	13.1 (1.2, 147.8)	0.0516	NA (NA, NA)	NA	NA (NA, NA)	NA	NA (NA, NA)	NA	0	NA	NA					PTV	0.0516	1
ENSG00000174010	KLHL15	3	1	0	2	6	33	0	0	0	0	2	0	13.1 (1.2, 147.8)	0.0516	5.3 (0.9, 30.7)	0.157	1.2 (0.6, 2.5)	0.774	0.9 (0.4, 2)	0.895	0	0	0					PTV	0.0516	1
ENSG00000109113	RAB34	10	22	NA	NA	1	4	1	0	NA	NA	1	0	2.4 (1.1, 5.1)	0.0529	NA (NA, NA)	NA	2.2 (1.1, 4.5)	0.0517	1.5 (0.3, 9)	0.647	0	NA	0					PTV + MPC >2	0.0517	1
ENSG00000136040	PLXNC1	3	21	1	2	6	49	1	0	0	0	1	1	0.7 (0.2, 2.2)	0.703	0.6 (0.2, 1.8)	0.538	0.5 (0.3, 1)	0.0517	0.4 (0.2, 1)	0.0576	0	0	0					PTV + MPC >2	0.0517	1
ENSG00000143156	NME7	9	19	NA	NA	NA	NA	0	0	NA	NA	NA	NA	2.4 (1.1, 5.5)	0.0517	NA (NA, NA)	NA	NA (NA, NA)	NA	NA (NA, NA)	NA	0	NA	NA					PTV	0.0517	1
ENSG00000140522	RLBP1	6	11	NA	NA	NA	NA	4	1	NA	NA	NA	NA	2.7 (1.1, 6.7)	0.0519	NA (NA, NA)	NA	NA (NA, NA)	NA	NA (NA, NA)	NA	0	NA	NA					PTV	0.0519	1
ENSG00000068745	IP6K2	5	3	NA	NA	3	4	0	0	NA	NA	0	1	4.4 (1, 19.3)	0.0801	NA (NA, NA)	NA	3 (1.1, 8.2)	0.0521	2 (0.5, 8.6)	0.59	0	NA	0					PTV + MPC >2	0.0521	1
ENSG00000103507	BCKDK	8	16	NA	NA	0	0	0	0	NA	NA	0	0	2.7 (1.1, 6.4)	0.0521	NA (NA, NA)	NA	2.7 (1.1, 6.4)	0.0521	- (-, -)	-	0	NA	0					PTV	0.0521	1
ENSG00000172803	SNX32	8	55	NA	NA	NA	NA	2	5	NA	NA	NA	NA	0.5 (0.2, 1)	0.0521	NA (NA, NA)	NA	NA (NA, NA)	NA	NA (NA, NA)	NA	0	NA	NA					PTV	0.0521	1
ENSG00000133106	EPSTI1	19	41	NA	NA	NA	NA	3	2	NA	NA	NA	NA	1.8 (1, 3)	0.0522	NA (NA, NA)	NA	NA (NA, NA)	NA	NA (NA, NA)	NA	0	NA	NA					PTV	0.0522	1
ENSG00000166444	ST5	7	12	NA	NA	1	5	4	0	NA	NA	0	0	3 (1.1, 7.8)	0.0522	NA (NA, NA)	NA	2.5 (1.1, 5.7)	0.071	1.1 (0.1, 8.3)	0.949	0	NA	0					PTV	0.0522	1
ENSG00000047936	ROS1	43	116	NA	NA	NA	NA	5	9	NA	NA	NA	NA	1.4 (1, 2)	0.0523	NA (NA, NA)	NA	NA (NA, NA)	NA	NA (NA, NA)	NA	0	NA	NA					PTV	0.0523	1
ENSG00000243943	ZNF512	3	2	NA	NA	NA	NA	0	0	NA	NA	NA	NA	5.4 (0.9, 31)	0.0525	NA (NA, NA)	NA	NA (NA, NA)	NA	NA (NA, NA)	NA	0	NA	NA					PTV	0.0525	1
ENSG00000144218	AFF3	6	7	0	0	8	14	2	0	0	0	0	2	3 (1.1, 8.5)	0.0527	3 (1.1, 8.5)	0.0527	1.9 (1, 3.7)	0.0874	1.3 (0.5, 3.3)	0.685	0	0	0					PTV	0.0527	1
ENSG00000136816	TOR1B	9	13	NA	NA	NA	NA	2	1	NA	NA	NA	NA	2.4 (1, 5.7)	0.0528	NA (NA, NA)	NA	NA (NA, NA)	NA	NA (NA, NA)	NA	0	NA	NA					PTV	0.0528	1
ENSG00000119946	CNNM1	9	14	NA	NA	NA	NA	0	0	NA	NA	NA	NA	3 (1.2, 7.7)	0.0529	NA (NA, NA)	NA	NA (NA, NA)	NA	NA (NA, NA)	NA	0	NA	NA					PTV	0.0529	1
ENSG00000161714	PLCD3	6	19	NA	NA	3	2	5	1	NA	NA	0	0	2.1 (0.9, 4.7)	0.142	NA (NA, NA)	NA	2.4 (1.1, 5.1)	0.0529	6.5 (0.6, 69.4)	0.328	0	NA	0					PTV + MPC >2	0.0529	1
ENSG00000187553	CYP26C1	3	5	NA	NA	7	5	0	0	NA	NA	0	1	1.7 (0.4, 7.4)	0.777	NA (NA, NA)	NA	2.7 (1.1, 7)	0.0529	3.9 (1.1, 13.8)	0.0569	0	NA	0					PTV + MPC >2	0.0529	1
ENSG00000083097	DOPEY1	19	43	0	1	5	15	4	2	0	0	0	1	1.8 (1, 3)	0.053	1.7 (1, 3)	0.0614	1.6 (1, 2.6)	0.0681	1.1 (0.4, 3.1)	0.786	0	0	0					PTV	0.053	1
ENSG00000083817	ZNF416	11	19	NA	NA	NA	NA	1	1	NA	NA	NA	NA	2.2 (1, 4.6)	0.053	NA (NA, NA)	NA	NA (NA, NA)	NA	NA (NA, NA)	NA	0	NA	NA					PTV	0.053	1
ENSG00000160710	ADAR	2	25	NA	NA	19	74	2	4	NA	NA	1	7	0.3 (0.1, 1)	0.053	NA (NA, NA)	NA	0.7 (0.4, 1)	0.0705	0.8 (0.5, 1.3)	0.41	0	NA	0					PTV	0.053	1
ENSG00000112280	COL9A1	9	68	NA	NA	NA	NA	3	6	NA	NA	NA	NA	0.5 (0.3, 1)	0.0531	NA (NA, NA)	NA	NA (NA, NA)	NA	NA (NA, NA)	NA	0	NA	NA					PTV	0.0531	1
ENSG00000151491	EPS8	8	16	NA	NA	NA	NA	1	1	NA	NA	NA	NA	2.5 (1.1, 5.8)	0.0531	NA (NA, NA)	NA	NA (NA, NA)	NA	NA (NA, NA)	NA	0	NA	NA					PTV	0.0531	1
ENSG00000001629	ANKIB1	5	6	NA	NA	6	19	0	0	NA	NA	1	1	4.1 (1.2, 14.3)	0.0533	NA (NA, NA)	NA	1.6 (0.8, 3.3)	0.306	1 (0.4, 2.6)	0.957	0	NA	0					PTV	0.0533	1
ENSG00000117013	KCNQ4	6	18	0	2	33	79	1	3	0	0	3	7	0.9 (0.4, 2.3)	0.882	0.9 (0.4, 2.2)	0.825	1.4 (1, 2)	0.097	1.5 (1, 2.3)	0.0533	0	0	0					MPC >2	0.0533	1
ENSG00000128656	CHN1	4	6	NA	NA	NA	NA	2	0	NA	NA	NA	NA	4.9 (1.2, 20.5)	0.0533	NA (NA, NA)	NA	NA (NA, NA)	NA	NA (NA, NA)	NA	0	NA	NA					PTV	0.0533	1
ENSG00000144820	GPR128	6	48	NA	NA	NA	NA	1	7	NA	NA	NA	NA	0.4 (0.2, 1)	0.0533	NA (NA, NA)	NA	NA (NA, NA)	NA	NA (NA, NA)	NA	0	NA	NA					PTV	0.0533	1
ENSG00000099284	H2AFY2	2	2	NA	NA	5	20	2	0	NA	NA	2	0	10.9 (1.3, 91.8)	0.0534	NA (NA, NA)	NA	1.7 (0.7, 3.7)	0.321	1.1 (0.4, 2.8)	0.864	0	NA	0					PTV	0.0534	1
ENSG00000135473	PAN2	10	13	NA	NA	NA	NA	1	2	NA	NA	NA	NA	2.5 (1.1, 5.8)	0.0534	NA (NA, NA)	NA	NA (NA, NA)	NA	NA (NA, NA)	NA	0	NA	NA					PTV	0.0534	1
ENSG00000169714	CNBP	0	1	0	0	5	10	0	0	0	0	1	0	0 (NA, NA)	0.648	0 (NA, NA)	0.648	3 (1.1, 8.8)	0.0796	3.4 (1.2, 10.1)	0.0534	0	0	0					MPC >2	0.0534	1
ENSG00000174136	RGMB	4	5	NA	NA	NA	NA	3	0	NA	NA	NA	NA	4.2 (1.2, 15)	0.0534	NA (NA, NA)	NA	NA (NA, NA)	NA	NA (NA, NA)	NA	0	NA	NA					PTV	0.0534	1
ENSG00000108175	ZMIZ1	2	5	0	0	14	43	4	0	0	0	0	1	6.2 (1.3, 29)	0.0535	6.2 (1.3, 29)	0.0535	1.5 (0.8, 2.6)	0.273	1.1 (0.6, 2.2)	0.864	0	0	0					PTV	0.0535	1
ENSG00000139926	FRMD6	7	11	NA	NA	NA	NA	0	0	NA	NA	NA	NA	3.1 (1.1, 8.4)	0.0539	NA (NA, NA)	NA	NA (NA, NA)	NA	NA (NA, NA)	NA	0	NA	NA					PTV	0.0539	1
ENSG00000186777	ZNF732	3	41	NA	NA	NA	NA	0	0	NA	NA	NA	NA	0.3 (0.1, 1)	0.0543	NA (NA, NA)	NA	NA (NA, NA)	NA	NA (NA, NA)	NA	0	NA	NA					PTV	0.0543	1
ENSG00000077097	TOP2B	5	5	NA	NA	4	22	0	0	NA	NA	1	2	4.3 (1.2, 15.8)	0.0544	NA (NA, NA)	NA	1.4 (0.6, 2.9)	0.556	0.8 (0.3, 2.2)	0.83	0	NA	0					PTV	0.0544	1
ENSG00000083828	ZNF586	6	12	NA	NA	NA	NA	1	0	NA	NA	NA	NA	2.9 (1.1, 7.6)	0.0545	NA (NA, NA)	NA	NA (NA, NA)	NA	NA (NA, NA)	NA	0	NA	NA					PTV	0.0545	1
ENSG00000096088	PGC	12	22	NA	NA	NA	NA	1	0	NA	NA	NA	NA	2.1 (1, 4.4)	0.0545	NA (NA, NA)	NA	NA (NA, NA)	NA	NA (NA, NA)	NA	0	NA	NA					PTV	0.0545	1
ENSG00000120254	MTHFD1L	6	42	NA	NA	NA	NA	0	3	NA	NA	NA	NA	0.4 (0.2, 1)	0.0545	NA (NA, NA)	NA	NA (NA, NA)	NA	NA (NA, NA)	NA	0	NA	NA					PTV	0.0545	1
ENSG00000197971	MBP	3	0	NA	NA	NA	NA	0	0	NA	NA	NA	NA	Inf (NA, NA)	0.0545	NA (NA, NA)	NA	NA (NA, NA)	NA	NA (NA, NA)	NA	0	NA	NA					PTV	0.0545	1
ENSG00000136444	RSAD1	5	42	NA	NA	NA	NA	0	5	NA	NA	NA	NA	0.4 (0.2, 1)	0.0547	NA (NA, NA)	NA	NA (NA, NA)	NA	NA (NA, NA)	NA	0	NA	NA					PTV	0.0547	1
ENSG00000061918	GUCY1B3	7	8	0	0	5	14	0	0	0	0	0	0	3.3 (1.1, 10.4)	0.0713	3.3 (1.1, 10.4)	0.0713	2.3 (1.1, 5.1)	0.0548	1.7 (0.6, 5.1)	0.548	0	0	0					PTV + MPC >2	0.0548	1
ENSG00000146700	SRCRB4D	7	10	NA	NA	0	5	0	0	NA	NA	0	0	3.3 (1.2, 9.5)	0.0548	NA (NA, NA)	NA	2.3 (0.9, 6.1)	0.177	0 (NA, NA)	0.809	0	NA	0					PTV	0.0548	1
ENSG00000163468	CCT3	6	3	NA	NA	NA	NA	0	0	NA	NA	NA	NA	5.2 (1.1, 24.1)	0.0549	NA (NA, NA)	NA	NA (NA, NA)	NA	NA (NA, NA)	NA	0	NA	NA					PTV	0.0549	1
ENSG00000121210	KIAA0922	8	17	NA	NA	NA	NA	1	0	NA	NA	NA	NA	2.5 (1.1, 5.8)	0.055	NA (NA, NA)	NA	NA (NA, NA)	NA	NA (NA, NA)	NA	0	NA	NA					PTV	0.055	1
ENSG00000065618	COL17A1	14	95	NA	NA	NA	NA	5	12	NA	NA	NA	NA	0.6 (0.4, 1)	0.0552	NA (NA, NA)	NA	NA (NA, NA)	NA	NA (NA, NA)	NA	0	NA	NA					PTV	0.0552	1
ENSG00000167487	KLHL26	8	12	NA	NA	1	0	0	0	NA	NA	0	0	2.4 (0.9, 6.3)	0.133	NA (NA, NA)	NA	2.7 (1.1, 7)	0.0552	Inf (NA, NA)	0.385	0	NA	0					PTV + MPC >2	0.0552	1
ENSG00000173638	SLC19A1	1	18	NA	NA	3	6	1	4	NA	NA	2	2	0.2 (0, 0.9)	0.0552	NA (NA, NA)	NA	0.6 (0.2, 1.4)	0.311	1.6 (0.5, 5.3)	0.605	1	NA	0					PTV	0.0552	1
ENSG00000184166	OR1D2	0	20	NA	NA	NA	NA	1	2	NA	NA	NA	NA	0.1 (0, 1)	0.0552	NA (NA, NA)	NA	NA (NA, NA)	NA	NA (NA, NA)	NA	0	NA	NA					PTV	0.0552	1
ENSG00000212710	CTAGE1	18	35	NA	NA	NA	NA	1	1	NA	NA	NA	NA	2 (1.1, 3.8)	0.0552	NA (NA, NA)	NA	NA (NA, NA)	NA	NA (NA, NA)	NA	0	NA	NA					PTV	0.0552	1
ENSG00000101940	WDR13	0	1	NA	NA	13	18	0	0	NA	NA	0	0	- (-, -)	-	NA (NA, NA)	NA	2 (0.9, 4.3)	0.088	2.2 (1, 4.8)	0.0554	0	NA	0					MPC >2	0.0554	1
ENSG00000165832	TRUB1	2	26	NA	NA	NA	NA	0	0	NA	NA	NA	NA	0.2 (0, 1)	0.0554	NA (NA, NA)	NA	NA (NA, NA)	NA	NA (NA, NA)	NA	0	NA	NA					PTV	0.0554	1
ENSG00000149243	KLHL35	11	20	NA	NA	NA	NA	3	2	NA	NA	NA	NA	2.2 (1.1, 4.7)	0.0555	NA (NA, NA)	NA	NA (NA, NA)	NA	NA (NA, NA)	NA	0	NA	NA					PTV	0.0555	1
ENSG00000182791	CCDC87	6	54	NA	NA	NA	NA	2	4	NA	NA	NA	NA	0.4 (0.2, 0.9)	0.0555	NA (NA, NA)	NA	NA (NA, NA)	NA	NA (NA, NA)	NA	0	NA	NA					PTV	0.0555	1
ENSG00000183474	GTF2H2C	0	3	1	7	0	12	0	0	0	1	0	0	0 (NA, NA)	0.423	0.2 (0, 1.9)	0.269	0.1 (0, 1.1)	0.0555	0.2 (0, 1.4)	0.146	0	0	0					PTV + MPC >2	0.0555	1
ENSG00000182180	MRPS16	6	9	NA	NA	NA	NA	2	1	NA	NA	NA	NA	3.3 (1.1, 9.6)	0.0556	NA (NA, NA)	NA	NA (NA, NA)	NA	NA (NA, NA)	NA	0	NA	NA					PTV	0.0556	1
ENSG00000114125	RNF7	3	4	NA	NA	1	2	0	0	NA	NA	0	0	4.5 (1, 20.2)	0.0989	NA (NA, NA)	NA	4.2 (1.2, 15.1)	0.0557	3.3 (0.3, 41.5)	0.894	0	NA	0					PTV + MPC >2	0.0557	1
ENSG00000126861	OMG	6	4	NA	NA	NA	NA	0	2	NA	NA	NA	NA	2.9 (1, 8.8)	0.0557	NA (NA, NA)	NA	NA (NA, NA)	NA	NA (NA, NA)	NA	0	NA	NA					PTV	0.0557	1
ENSG00000072195	SPEG	13	28	NA	NA	4	11	4	1	NA	NA	0	0	2 (1, 3.9)	0.0558	NA (NA, NA)	NA	1.8 (1, 3.3)	0.0728	1.2 (0.3, 4.8)	0.792	0	NA	0					PTV	0.0558	1
ENSG00000084623	EIF3I	1	9	0	6	1	16	0	0	1	0	0	1	0.4 (0.1, 3.1)	0.614	0.4 (0.1, 2)	0.421	0.3 (0.1, 1)	0.0559	0.3 (0.1, 1.1)	0.0923	0	0	0					PTV + MPC >2	0.0559	1
ENSG00000135298	BAI3	7	9	NA	NA	7	36	1	0	NA	NA	4	1	2.8 (1, 7.4)	0.0561	NA (NA, NA)	NA	1.5 (0.8, 2.7)	0.272	1 (0.5, 2.2)	0.917	0	NA	0					PTV	0.0561	1
ENSG00000122970	IFT81	14	32	NA	NA	NA	NA	0	0	NA	NA	NA	NA	2 (1, 3.9)	0.0563	NA (NA, NA)	NA	NA (NA, NA)	NA	NA (NA, NA)	NA	0	NA	NA					PTV	0.0563	1
ENSG00000198435	NRARP	0	1	2	5	3	4	0	0	0	0	0	0	0 (NA, NA)	0.648	1.7 (0.3, 8.4)	0.876	3.1 (1, 9.5)	0.088	3.6 (1.1, 11.3)	0.0563	0	0	0					MPC >2	0.0563	1
ENSG00000072803	FBXW11	3	6	0	2	9	24	0	0	0	0	1	0	3 (0.8, 12.1)	0.238	2.2 (0.6, 8.1)	0.451	2.1 (1.1, 4.1)	0.0566	1.9 (0.9, 4)	0.182	0	0	0					PTV + MPC >2	0.0566	1
ENSG00000125741	OPA3	0	14	NA	NA	0	6	0	1	NA	NA	0	0	0 (NA, NA)	0.124	NA (NA, NA)	NA	0 (NA, NA)	0.0566	0 (NA, NA)	0.573	0	NA	0					PTV + MPC >2	0.0566	1
ENSG00000173898	SPTBN2	10	38	NA	NA	10	49	0	2	NA	NA	1	5	0.7 (0.4, 1.4)	0.399	NA (NA, NA)	NA	0.6 (0.4, 1)	0.0566	0.5 (0.3, 1.1)	0.099	0	NA	1					PTV + MPC >2	0.0566	1
ENSG00000062598	ELMO2	2	26	NA	NA	7	6	0	2	NA	NA	0	1	0.4 (0.1, 1.6)	0.26	NA (NA, NA)	NA	1.1 (0.5, 2.4)	0.925	3.2 (1, 9.5)	0.0567	0	NA	0					MPC >2	0.0567	1
ENSG00000175764	TTLL11	2	13	NA	NA	1	1	0	5	NA	NA	0	0	0.2 (0, 0.9)	0.0567	NA (NA, NA)	NA	0.3 (0.1, 1)	0.089	2.4 (0.1, 104.2)	0.696	0	NA	0					PTV	0.0567	1
ENSG00000148468	FAM171A1	6	11	NA	NA	NA	NA	1	0	NA	NA	NA	NA	3.2 (1.1, 9.1)	0.0568	NA (NA, NA)	NA	NA (NA, NA)	NA	NA (NA, NA)	NA	0	NA	NA					PTV	0.0568	1
ENSG00000124802	EEF1E1	6	6	NA	NA	NA	NA	2	1	NA	NA	NA	NA	3.2 (1.1, 9.4)	0.0569	NA (NA, NA)	NA	NA (NA, NA)	NA	NA (NA, NA)	NA	0	NA	NA					PTV	0.0569	1
ENSG00000070061	IKBKAP	28	61	NA	NA	NA	NA	5	5	NA	NA	NA	NA	1.6 (1, 2.6)	0.057	NA (NA, NA)	NA	NA (NA, NA)	NA	NA (NA, NA)	NA	0	NA	NA					PTV	0.057	1
ENSG00000179941	BBS10	16	29	NA	NA	NA	NA	0	0	NA	NA	NA	NA	2 (1, 3.9)	0.0571	NA (NA, NA)	NA	NA (NA, NA)	NA	NA (NA, NA)	NA	0	NA	NA					PTV	0.0571	1
ENSG00000144354	CDCA7	1	17	0	10	9	21	0	0	0	0	0	2	0.3 (0, 2.2)	0.343	0.2 (0, 1.1)	0.0572	0.7 (0.4, 1.5)	0.452	0.9 (0.4, 1.9)	0.907	0	0	0					PTV + MPC >3	0.0572	1
ENSG00000175414	ARL10	5	4	0	0	0	0	0	0	0	0	0	0	4 (1, 17.1)	0.0572	4 (1, 17.1)	0.0572	4 (1, 17.1)	0.0572	- (-, -)	-	0	0	0					PTV	0.0572	1
ENSG00000173264	GPR137	7	15	NA	NA	6	9	0	0	NA	NA	0	0	1.8 (0.7, 4.7)	0.405	NA (NA, NA)	NA	2.1 (1, 4.4)	0.0573	2.7 (1, 7.8)	0.0974	0	NA	0					PTV + MPC >2	0.0573	1
ENSG00000069431	ABCC9	21	45	0	0	3	27	2	4	0	0	2	2	1.7 (1, 2.7)	0.0574	1.7 (1, 2.7)	0.0574	1.3 (0.8, 2)	0.278	0.6 (0.2, 1.7)	0.51	0	0	0					PTV	0.0574	1
ENSG00000187994	RINL	8	20	NA	NA	7	14	1	0	NA	NA	2	1	1.2 (0.5, 2.8)	0.86	NA (NA, NA)	NA	1.7 (0.9, 3.1)	0.124	2.6 (1.1, 6.1)	0.0574	0	NA	0					MPC >2	0.0574	1
ENSG00000118515	SGK1	0	12	NA	NA	0	1	0	2	NA	NA	0	0	0 (NA, NA)	0.0652	NA (NA, NA)	NA	0 (NA, NA)	0.0575	0 (NA, NA)	0.648	0	NA	0					PTV + MPC >2	0.0575	1
ENSG00000138286	FAM149B1	5	3	NA	NA	NA	NA	7	3	NA	NA	NA	NA	3 (1, 8.7)	0.0575	NA (NA, NA)	NA	NA (NA, NA)	NA	NA (NA, NA)	NA	0	NA	NA					PTV	0.0575	1
ENSG00000257103	LSM14A	0	10	0	0	0	5	0	1	0	0	0	0	0 (NA, NA)	0.313	0 (NA, NA)	0.313	0 (NA, NA)	0.0576	0 (NA, NA)	0.22	0	0	0					PTV + MPC >2	0.0576	1
ENSG00000167986	DDB1	3	10	5	1	18	54	0	0	0	0	3	5	1.1 (0.3, 4.4)	0.896	2.9 (1.1, 7.6)	0.058	1.4 (0.9, 2.2)	0.214	1.4 (0.9, 2.3)	0.2	0	0	0					PTV + MPC >3	0.058	1
ENSG00000099797	TECR	1	15	NA	NA	3	25	0	0	NA	NA	2	4	0.2 (0, 1.5)	0.166	NA (NA, NA)	NA	0.4 (0.2, 1)	0.0581	0.5 (0.2, 1.4)	0.257	0	NA	0					PTV + MPC >2	0.0581	1
ENSG00000167925	GHDC	2	23	NA	NA	NA	NA	0	3	NA	NA	NA	NA	0.2 (0, 1)	0.0583	NA (NA, NA)	NA	NA (NA, NA)	NA	NA (NA, NA)	NA	0	NA	NA					PTV	0.0583	1
ENSG00000151176	PLBD2	11	20	NA	NA	NA	NA	1	1	NA	NA	NA	NA	2.1 (1, 4.5)	0.0586	NA (NA, NA)	NA	NA (NA, NA)	NA	NA (NA, NA)	NA	0	NA	NA					PTV	0.0586	1
ENSG00000187783	TMEM72	4	2	NA	NA	NA	NA	2	1	NA	NA	NA	NA	5 (1.1, 22.9)	0.0586	NA (NA, NA)	NA	NA (NA, NA)	NA	NA (NA, NA)	NA	0	NA	NA					PTV	0.0586	1
ENSG00000205730	ITPRIPL2	1	12	NA	NA	NA	NA	0	1	NA	NA	NA	NA	0.1 (0, 1.1)	0.0586	NA (NA, NA)	NA	NA (NA, NA)	NA	NA (NA, NA)	NA	0	NA	NA					PTV	0.0586	1
ENSG00000043143	JADE2	4	7	NA	NA	2	32	0	1	NA	NA	2	2	1 (0.3, 3.1)	0.936	NA (NA, NA)	NA	0.5 (0.2, 1.1)	0.113	0.3 (0.1, 0.9)	0.0587	0	NA	0					MPC >2	0.0587	1
ENSG00000102974	CTCF	0	0	8	11	2	11	0	0	0	0	0	0	- (-, -)	-	2.8 (1, 7.4)	0.0587	1.6 (0.7, 3.5)	0.319	1.6 (0.7, 3.5)	0.319	0	0	0					PTV + MPC >3	0.0587	1
ENSG00000206075	SERPINB5	4	6	NA	NA	NA	NA	2	0	NA	NA	NA	NA	5 (1.3, 19.9)	0.0587	NA (NA, NA)	NA	NA (NA, NA)	NA	NA (NA, NA)	NA	0	NA	NA					PTV	0.0587	1
ENSG00000186431	FCAR	1	16	NA	NA	NA	NA	0	2	NA	NA	NA	NA	0.1 (0, 1)	0.0588	NA (NA, NA)	NA	NA (NA, NA)	NA	NA (NA, NA)	NA	0	NA	NA					PTV	0.0588	1
ENSG00000050555	LAMC3	12	71	NA	NA	NA	NA	4	11	NA	NA	NA	NA	0.6 (0.3, 1)	0.0589	NA (NA, NA)	NA	NA (NA, NA)	NA	NA (NA, NA)	NA	0	NA	NA					PTV	0.0589	1
ENSG00000102098	SCML2	3	1	NA	NA	1	0	0	0	NA	NA	0	0	8 (0.6, 107)	0.248	NA (NA, NA)	NA	11.7 (1.1, 127.5)	0.0589	- (-, -)	-	0	NA	0					PTV + MPC >2	0.0589	1
ENSG00000114416	FXR1	1	6	NA	NA	4	58	1	0	NA	NA	0	0	1.1 (0.2, 6.2)	0.883	NA (NA, NA)	NA	0.4 (0.2, 1.1)	0.0874	0.3 (0.1, 1)	0.0589	0	NA	0					MPC >2	0.0589	1
ENSG00000133302	ANKRD32	2	18	NA	NA	NA	NA	0	2	NA	NA	NA	NA	0.3 (0.1, 1.1)	0.0589	NA (NA, NA)	NA	NA (NA, NA)	NA	NA (NA, NA)	NA	0	NA	NA					PTV	0.0589	1
ENSG00000143627	PKLR	11	33	NA	NA	NA	NA	4	0	NA	NA	NA	NA	2 (1, 4)	0.0589	NA (NA, NA)	NA	NA (NA, NA)	NA	NA (NA, NA)	NA	0	NA	NA					PTV	0.0589	1
ENSG00000125657	TNFSF9	2	1	NA	NA	0	1	2	0	NA	NA	0	0	23.6 (1.1, 524.3)	0.059	NA (NA, NA)	NA	8.8 (1, 75.6)	0.112	0 (NA, NA)	0.648	0	NA	0					PTV	0.059	1
ENSG00000170421	KRT8	1	21	NA	NA	NA	NA	0	1	NA	NA	NA	NA	0.1 (0, 1)	0.059	NA (NA, NA)	NA	NA (NA, NA)	NA	NA (NA, NA)	NA	0	NA	NA					PTV	0.059	1
ENSG00000077684	JADE1	5	4	NA	NA	2	5	1	1	NA	NA	1	0	3.2 (0.9, 11.3)	0.12	NA (NA, NA)	NA	2.9 (1.1, 8)	0.0591	2.6 (0.5, 13.1)	0.528	0	NA	0					PTV + MPC >2	0.0591	1
ENSG00000174957	OR5J2	1	18	NA	NA	NA	NA	0	0	NA	NA	NA	NA	0.1 (0, 1)	0.0591	NA (NA, NA)	NA	NA (NA, NA)	NA	NA (NA, NA)	NA	0	NA	NA					PTV	0.0591	1
ENSG00000182325	FBXL6	11	20	NA	NA	0	0	0	2	NA	NA	0	0	2 (1, 4.2)	0.0591	NA (NA, NA)	NA	2 (1, 4.2)	0.0591	- (-, -)	-	0	NA	0					PTV	0.0591	1
ENSG00000189139	FSCB	11	32	NA	NA	NA	NA	3	1	NA	NA	NA	NA	1.9 (1, 3.6)	0.0593	NA (NA, NA)	NA	NA (NA, NA)	NA	NA (NA, NA)	NA	0	NA	NA					PTV	0.0593	1
ENSG00000090372	STRN4	4	4	0	0	6	13	1	0	0	0	0	1	4.4 (1.1, 18.2)	0.0596	4.4 (1.1, 18.2)	0.0596	2.2 (1, 4.9)	0.0646	1.6 (0.6, 4.2)	0.51	0	0	0					PTV	0.0596	1
ENSG00000116685	KIAA2013	6	8	NA	NA	NA	NA	0	0	NA	NA	NA	NA	3.9 (1.2, 13.1)	0.0596	NA (NA, NA)	NA	NA (NA, NA)	NA	NA (NA, NA)	NA	0	NA	NA					PTV	0.0596	1
ENSG00000160183	TMPRSS3	12	35	NA	NA	NA	NA	8	3	NA	NA	NA	NA	1.9 (1, 3.5)	0.0596	NA (NA, NA)	NA	NA (NA, NA)	NA	NA (NA, NA)	NA	0	NA	NA					PTV	0.0596	1
ENSG00000177000	MTHFR	4	32	NA	NA	NA	NA	1	3	NA	NA	NA	NA	0.4 (0.1, 1)	0.0598	NA (NA, NA)	NA	NA (NA, NA)	NA	NA (NA, NA)	NA	0	NA	NA					PTV	0.0598	1
ENSG00000124615	MOCS1	10	14	NA	NA	NA	NA	0	2	NA	NA	NA	NA	2.2 (1, 4.9)	0.06	NA (NA, NA)	NA	NA (NA, NA)	NA	NA (NA, NA)	NA	0	NA	NA					PTV	0.06	1
ENSG00000164066	INTU	3	40	NA	NA	NA	NA	0	1	NA	NA	NA	NA	0.3 (0.1, 1)	0.06	NA (NA, NA)	NA	NA (NA, NA)	NA	NA (NA, NA)	NA	0	NA	NA					PTV	0.06	1
ENSG00000203896	LIME1	5	7	NA	NA	NA	NA	1	0	NA	NA	NA	NA	3.5 (1.1, 11.2)	0.0603	NA (NA, NA)	NA	NA (NA, NA)	NA	NA (NA, NA)	NA	0	NA	NA					PTV	0.0603	1
ENSG00000084676	NCOA1	6	9	NA	NA	7	19	1	0	NA	NA	1	3	4 (1.2, 12.9)	0.0605	NA (NA, NA)	NA	1.7 (0.9, 3.3)	0.185	1.1 (0.5, 2.6)	0.936	0	NA	0					PTV	0.0605	1
ENSG00000116691	MIIP	3	35	NA	NA	NA	NA	0	2	NA	NA	NA	NA	0.3 (0.1, 1)	0.0605	NA (NA, NA)	NA	NA (NA, NA)	NA	NA (NA, NA)	NA	0	NA	NA					PTV	0.0605	1
ENSG00000163938	GNL3	6	60	NA	NA	NA	NA	3	4	NA	NA	NA	NA	0.5 (0.2, 1)	0.0605	NA (NA, NA)	NA	NA (NA, NA)	NA	NA (NA, NA)	NA	0	NA	NA					PTV	0.0605	1
ENSG00000070814	TCOF1	10	14	NA	NA	NA	NA	6	1	NA	NA	NA	NA	2.1 (1, 4.3)	0.0606	NA (NA, NA)	NA	NA (NA, NA)	NA	NA (NA, NA)	NA	0	NA	NA					PTV	0.0606	1
ENSG00000134262	AP4B1	18	34	NA	NA	NA	NA	1	0	NA	NA	NA	NA	1.7 (1, 3)	0.0606	NA (NA, NA)	NA	NA (NA, NA)	NA	NA (NA, NA)	NA	0	NA	NA					PTV	0.0606	1
ENSG00000186470	BTN3A2	3	14	3	40	4	20	2	2	1	0	0	1	0.8 (0.3, 2.4)	0.946	0.5 (0.3, 1.1)	0.133	0.5 (0.3, 1)	0.0762	0.5 (0.2, 1)	0.0606	0	0	0					MPC >2	0.0606	1
ENSG00000113721	PDGFRB	6	19	NA	NA	9	18	0	0	NA	NA	0	0	1.3 (0.5, 3.3)	0.711	NA (NA, NA)	NA	1.8 (1, 3.3)	0.0768	2.4 (1, 5.5)	0.0607	0	NA	0					MPC >2	0.0607	1
ENSG00000160789	LMNA	5	8	NA	NA	8	34	4	1	NA	NA	4	1	3.2 (1.1, 9.3)	0.0607	NA (NA, NA)	NA	1.3 (0.7, 2.3)	0.503	0.9 (0.4, 1.9)	0.971	0	NA	0					PTV	0.0607	1
ENSG00000157869	RAB28	7	8	NA	NA	NA	NA	0	1	NA	NA	NA	NA	2.7 (1, 7.6)	0.0609	NA (NA, NA)	NA	NA (NA, NA)	NA	NA (NA, NA)	NA	0	NA	NA					PTV	0.0609	1
ENSG00000100650	SRSF5	3	4	0	0	7	14	2	1	0	0	1	1	2.9 (0.7, 11)	0.227	2.9 (0.7, 11)	0.227	2.1 (1, 4.2)	0.0611	1.8 (0.8, 4.2)	0.238	0	0	0					PTV + MPC >2	0.0611	1
ENSG00000113070	HBEGF	1	1	NA	NA	9	18	0	0	NA	NA	0	0	10.9 (0.4, 273.3)	0.585	NA (NA, NA)	NA	2.4 (1.1, 5.6)	0.0612	2.2 (0.9, 5.3)	0.123	0	NA	0					PTV + MPC >2	0.0612	1
ENSG00000176095	IP6K1	5	4	NA	NA	6	26	0	0	NA	NA	4	1	5.3 (1.2, 23.6)	0.0614	NA (NA, NA)	NA	1.6 (0.8, 3.1)	0.282	1.1 (0.5, 2.5)	0.948	0	NA	0					PTV	0.0614	1
ENSG00000133216	EPHB2	5	3	NA	NA	1	2	1	2	NA	NA	0	0	3.1 (0.9, 10.2)	0.086	NA (NA, NA)	NA	2.9 (1, 8.6)	0.0615	2.4 (0.2, 26.7)	0.458	0	NA	0					PTV + MPC >2	0.0615	1
ENSG00000132170	PPARG	1	7	NA	NA	5	46	0	0	NA	NA	1	4	0.9 (0.1, 8.7)	0.965	NA (NA, NA)	NA	0.5 (0.2, 1)	0.0732	0.4 (0.2, 1)	0.0616	0	NA	0					MPC >2	0.0616	1
ENSG00000166797	FAM96A	0	14	NA	NA	NA	NA	0	1	NA	NA	NA	NA	0 (NA, NA)	0.0616	NA (NA, NA)	NA	NA (NA, NA)	NA	NA (NA, NA)	NA	0	NA	NA					PTV	0.0616	1
ENSG00000178904	DPY19L3	15	26	NA	NA	NA	NA	0	0	NA	NA	NA	NA	2.1 (1.1, 4.4)	0.0616	NA (NA, NA)	NA	NA (NA, NA)	NA	NA (NA, NA)	NA	0	NA	NA					PTV	0.0616	1
ENSG00000205659	LIN52	2	1	NA	NA	NA	NA	1	0	NA	NA	NA	NA	12.8 (1.1, 148.2)	0.0618	NA (NA, NA)	NA	NA (NA, NA)	NA	NA (NA, NA)	NA	0	NA	NA					PTV	0.0618	1
ENSG00000114744	COMMD2	9	10	NA	NA	NA	NA	0	0	NA	NA	NA	NA	3 (1.1, 8.3)	0.0619	NA (NA, NA)	NA	NA (NA, NA)	NA	NA (NA, NA)	NA	0	NA	NA					PTV	0.0619	1
ENSG00000163421	PROK2	4	1	NA	NA	NA	NA	1	0	NA	NA	NA	NA	31.3 (0.9, 1112.9)	0.0621	NA (NA, NA)	NA	NA (NA, NA)	NA	NA (NA, NA)	NA	0	NA	NA					PTV	0.0621	1
ENSG00000163257	DCAF16	1	20	NA	NA	NA	NA	0	1	NA	NA	NA	NA	0.2 (0, 1.2)	0.0622	NA (NA, NA)	NA	NA (NA, NA)	NA	NA (NA, NA)	NA	0	NA	NA					PTV	0.0622	1
ENSG00000100055	CYTH4	0	15	NA	NA	NA	NA	0	1	NA	NA	NA	NA	0 (NA, NA)	0.0624	NA (NA, NA)	NA	NA (NA, NA)	NA	NA (NA, NA)	NA	0	NA	NA					PTV	0.0624	1
ENSG00000198551	ZNF627	9	21	NA	NA	NA	NA	0	0	NA	NA	NA	NA	2.5 (1.1, 5.8)	0.0625	NA (NA, NA)	NA	NA (NA, NA)	NA	NA (NA, NA)	NA	0	NA	NA					PTV	0.0625	1
ENSG00000250571	GLI4	0	7	NA	NA	NA	NA	0	1	NA	NA	NA	NA	0 (NA, NA)	0.0625	NA (NA, NA)	NA	NA (NA, NA)	NA	NA (NA, NA)	NA	0	NA	NA					PTV	0.0625	1
ENSG00000168274	HIST1H2AE	3	3	0	0	6	12	1	0	0	0	1	0	3.8 (0.8, 18.2)	0.167	3.8 (0.8, 18.2)	0.167	2.3 (1, 5.3)	0.0626	1.9 (0.7, 5.1)	0.301	0	0	0					PTV + MPC >2	0.0626	1
ENSG00000134243	SORT1	4	5	0	2	0	6	0	0	0	0	0	0	5.3 (1.2, 23.4)	0.0627	3.4 (0.9, 12.7)	0.166	1.5 (0.5, 4.8)	0.741	0 (NA, NA)	0.352	0	0	0					PTV	0.0627	1
ENSG00000182352	C17orf77	6	7	NA	NA	NA	NA	0	0	NA	NA	NA	NA	3.8 (1.1, 12.8)	0.0627	NA (NA, NA)	NA	NA (NA, NA)	NA	NA (NA, NA)	NA	0	NA	NA					PTV	0.0627	1
ENSG00000113100	CDH9	4	5	NA	NA	NA	NA	2	0	NA	NA	NA	NA	4.6 (1.2, 17.8)	0.0628	NA (NA, NA)	NA	NA (NA, NA)	NA	NA (NA, NA)	NA	0	NA	NA					PTV	0.0628	1
ENSG00000133884	DPF2	0	1	0	2	1	10	0	0	0	0	0	1	- (-, -)	-	0 (NA, NA)	0.287	0.1 (0, 1.1)	0.0629	0.2 (0, 1.4)	0.117	0	0	0					PTV + MPC >2	0.0629	1
ENSG00000143437	ARNT	4	6	NA	NA	10	35	0	0	NA	NA	3	1	4.4 (1.2, 16.5)	0.0629	NA (NA, NA)	NA	1.4 (0.8, 2.6)	0.267	1.2 (0.6, 2.3)	0.782	0	NA	0					PTV	0.0629	1
ENSG00000102054	RBBP7	0	1	0	1	0	20	0	0	0	0	0	0	0 (NA, NA)	0.648	0 (NA, NA)	0.52	0 (NA, NA)	0.063	0 (NA, NA)	0.0714	0	0	0					PTV + MPC >2	0.063	1
ENSG00000132406	TMEM128	1	10	NA	NA	NA	NA	0	5	NA	NA	NA	NA	0.1 (0, 1)	0.0631	NA (NA, NA)	NA	NA (NA, NA)	NA	NA (NA, NA)	NA	0	NA	NA					PTV	0.0631	1
ENSG00000005073	HOXA11	0	2	NA	NA	4	37	0	0	NA	NA	0	3	0 (NA, NA)	0.591	NA (NA, NA)	NA	0.4 (0.1, 1)	0.0634	0.4 (0.1, 1)	0.0736	0	NA	0					PTV + MPC >2	0.0634	1
ENSG00000108883	EFTUD2	2	0	0	0	13	36	0	0	0	0	2	2	Inf (NA, NA)	0.0637	Inf (NA, NA)	0.0637	1.7 (0.9, 3)	0.0987	1.5 (0.8, 2.8)	0.254	0	0	0					PTV	0.0637	1
ENSG00000130706	ADRM1	0	0	NA	NA	11	17	0	0	NA	NA	1	1	- (-, -)	-	NA (NA, NA)	NA	2.3 (1, 5)	0.0637	2.3 (1, 5)	0.0637	0	NA	0					PTV + MPC >2	0.0637	1
ENSG00000163930	BAP1	0	7	0	1	7	34	0	2	0	0	0	3	0 (NA, NA)	0.072	0 (NA, NA)	0.0637	0.5 (0.2, 1)	0.0686	0.6 (0.3, 1.4)	0.33	0	0	1					PTV + MPC >3	0.0637	1
ENSG00000171960	PPIH	0	23	NA	NA	0	2	0	1	NA	NA	1	0	0 (NA, NA)	0.0638	NA (NA, NA)	NA	0.1 (0, 1.3)	0.111	1.6 (0.1, 28.4)	0.777	0	NA	0					PTV	0.0638	1
ENSG00000124469	CEACAM8	15	31	NA	NA	NA	NA	2	0	NA	NA	NA	NA	2 (1, 3.7)	0.064	NA (NA, NA)	NA	NA (NA, NA)	NA	NA (NA, NA)	NA	0	NA	NA					PTV	0.064	1
ENSG00000119707	RBM25	0	3	0	1	4	29	0	0	0	0	1	4	0 (NA, NA)	0.617	0 (NA, NA)	0.51	0.4 (0.2, 1)	0.0641	0.4 (0.2, 1.1)	0.112	0	0	1					PTV + MPC >2	0.0641	1
ENSG00000135638	EMX1	0	0	NA	NA	9	17	0	0	NA	NA	0	0	- (-, -)	-	NA (NA, NA)	NA	2.2 (1, 5.2)	0.0641	2.2 (1, 5.2)	0.0641	0	NA	0					PTV + MPC >2	0.0641	1
ENSG00000090266	NDUFB2	3	6	NA	NA	NA	NA	4	1	NA	NA	NA	NA	3.2 (1, 9.9)	0.0642	NA (NA, NA)	NA	NA (NA, NA)	NA	NA (NA, NA)	NA	0	NA	NA					PTV	0.0642	1
ENSG00000165118	C9orf64	6	11	NA	NA	NA	NA	0	0	NA	NA	NA	NA	3.2 (1.1, 9.3)	0.0642	NA (NA, NA)	NA	NA (NA, NA)	NA	NA (NA, NA)	NA	0	NA	NA					PTV	0.0642	1
ENSG00000180628	PCGF5	0	7	NA	NA	0	14	0	0	NA	NA	0	0	0 (NA, NA)	0.312	NA (NA, NA)	NA	0 (NA, NA)	0.0642	0 (NA, NA)	0.241	0	NA	0					PTV + MPC >2	0.0642	1
ENSG00000205581	HMGN1	0	15	NA	NA	NA	NA	0	1	NA	NA	NA	NA	0 (NA, NA)	0.0643	NA (NA, NA)	NA	NA (NA, NA)	NA	NA (NA, NA)	NA	0	NA	NA					PTV	0.0643	1
ENSG00000185294	SPPL2C	2	29	NA	NA	NA	NA	0	0	NA	NA	NA	NA	0.2 (0, 1)	0.0644	NA (NA, NA)	NA	NA (NA, NA)	NA	NA (NA, NA)	NA	0	NA	NA					PTV	0.0644	1
ENSG00000135702	CHST5	10	17	NA	NA	NA	NA	4	2	NA	NA	NA	NA	2.4 (1.1, 5.4)	0.0645	NA (NA, NA)	NA	NA (NA, NA)	NA	NA (NA, NA)	NA	0	NA	NA					PTV	0.0645	1
ENSG00000128713	HOXD11	4	2	NA	NA	NA	NA	0	0	NA	NA	NA	NA	6.9 (1.1, 42.3)	0.0646	NA (NA, NA)	NA	NA (NA, NA)	NA	NA (NA, NA)	NA	1	NA	NA					PTV	0.0646	1
ENSG00000080603	SRCAP	7	8	NA	NA	0	0	0	0	NA	NA	0	0	4 (1.2, 13.6)	0.0647	NA (NA, NA)	NA	4 (1.2, 13.6)	0.0647	- (-, -)	-	1	NA	0					PTV	0.0647	1
ENSG00000155066	PROM2	21	46	NA	NA	NA	NA	1	0	NA	NA	NA	NA	1.7 (1, 3)	0.0648	NA (NA, NA)	NA	NA (NA, NA)	NA	NA (NA, NA)	NA	0	NA	NA					PTV	0.0648	1
ENSG00000162065	TBC1D24	1	9	NA	NA	NA	NA	0	5	NA	NA	NA	NA	0.1 (0, 1.1)	0.0648	NA (NA, NA)	NA	NA (NA, NA)	NA	NA (NA, NA)	NA	0	NA	NA					PTV	0.0648	1
ENSG00000188659	FAM154B	2	34	NA	NA	NA	NA	2	1	NA	NA	NA	NA	0.3 (0.1, 0.9)	0.0649	NA (NA, NA)	NA	NA (NA, NA)	NA	NA (NA, NA)	NA	0	NA	NA					PTV	0.0649	1
ENSG00000117472	TSPAN1	5	8	NA	NA	NA	NA	0	0	NA	NA	NA	NA	3.8 (1.1, 12.9)	0.065	NA (NA, NA)	NA	NA (NA, NA)	NA	NA (NA, NA)	NA	0	NA	NA					PTV	0.065	1
ENSG00000181374	CCL13	3	2	NA	NA	NA	NA	0	0	NA	NA	NA	NA	7.1 (1.2, 43.8)	0.0651	NA (NA, NA)	NA	NA (NA, NA)	NA	NA (NA, NA)	NA	0	NA	NA					PTV	0.0651	1
ENSG00000134594	RAB33A	1	0	0	0	5	6	0	0	0	0	0	0	- (-, -)	-	- (-, -)	-	5.1 (1.2, 20.8)	0.0652	4.3 (1, 18.3)	0.132	0	0	0					PTV + MPC >2	0.0652	1
ENSG00000173848	NET1	11	19	NA	NA	NA	NA	1	2	NA	NA	NA	NA	2 (1, 4.1)	0.0652	NA (NA, NA)	NA	NA (NA, NA)	NA	NA (NA, NA)	NA	0	NA	NA					PTV	0.0652	1
ENSG00000130294	KIF1A	6	6	0	0	24	89	0	0	0	0	4	3	4.7 (1.2, 18.6)	0.0653	4.7 (1.2, 18.6)	0.0653	1.1 (0.7, 1.7)	0.633	1 (0.6, 1.5)	0.935	0	0	0					PTV	0.0653	1
ENSG00000139428	MMAB	5	11	NA	NA	NA	NA	6	3	NA	NA	NA	NA	2.5 (1, 5.9)	0.0653	NA (NA, NA)	NA	NA (NA, NA)	NA	NA (NA, NA)	NA	0	NA	NA					PTV	0.0653	1
ENSG00000241553	ARPC4	0	0	NA	NA	4	5	2	0	NA	NA	0	0	- (-, -)	-	NA (NA, NA)	NA	4.4 (1.1, 17.4)	0.0653	3.2 (0.7, 13.4)	0.224	0	NA	0					PTV + MPC >2	0.0653	1
ENSG00000070540	WIPI1	11	19	NA	NA	NA	NA	2	2	NA	NA	NA	NA	2 (1, 4.1)	0.0654	NA (NA, NA)	NA	NA (NA, NA)	NA	NA (NA, NA)	NA	0	NA	NA					PTV	0.0654	1
ENSG00000117640	MTFR1L	7	10	NA	NA	NA	NA	2	2	NA	NA	NA	NA	2.4 (1, 5.7)	0.0654	NA (NA, NA)	NA	NA (NA, NA)	NA	NA (NA, NA)	NA	0	NA	NA					PTV	0.0654	1
ENSG00000136110	LECT1	9	19	NA	NA	NA	NA	1	1	NA	NA	NA	NA	2.2 (1, 4.8)	0.0654	NA (NA, NA)	NA	NA (NA, NA)	NA	NA (NA, NA)	NA	0	NA	NA					PTV	0.0654	1
ENSG00000180113	TDRD6	31	154	NA	NA	NA	NA	4	6	NA	NA	NA	NA	0.7 (0.5, 1)	0.0654	NA (NA, NA)	NA	NA (NA, NA)	NA	NA (NA, NA)	NA	0	NA	NA					PTV	0.0654	1
ENSG00000197536	C5orf56	3	5	NA	NA	NA	NA	2	0	NA	NA	NA	NA	5.7 (1.2, 26.3)	0.0655	NA (NA, NA)	NA	NA (NA, NA)	NA	NA (NA, NA)	NA	0	NA	NA					PTV	0.0655	1
ENSG00000250254	PTTG2	0	11	NA	NA	NA	NA	0	1	NA	NA	NA	NA	0 (NA, NA)	0.0655	NA (NA, NA)	NA	NA (NA, NA)	NA	NA (NA, NA)	NA	0	NA	NA					PTV	0.0655	1
ENSG00000069399	BCL3	0	2	0	0	0	8	0	0	0	0	0	0	- (-, -)	-	- (-, -)	-	0 (NA, NA)	0.0656	0 (NA, NA)	0.0835	0	0	0					PTV + MPC >2	0.0656	1
ENSG00000163138	PACRGL	11	24	NA	NA	NA	NA	2	1	NA	NA	NA	NA	2.1 (1, 4.2)	0.0656	NA (NA, NA)	NA	NA (NA, NA)	NA	NA (NA, NA)	NA	0	NA	NA					PTV	0.0656	1
ENSG00000169105	CHST14	1	12	NA	NA	9	35	0	0	NA	NA	1	1	0.2 (0, 1.4)	0.0847	NA (NA, NA)	NA	0.5 (0.3, 1)	0.0658	0.6 (0.3, 1.3)	0.318	0	NA	0					PTV + MPC >2	0.0658	1
ENSG00000076864	RAP1GAP	2	13	NA	NA	6	7	2	2	NA	NA	0	0	0.7 (0.2, 2.3)	0.788	NA (NA, NA)	NA	1.4 (0.7, 3.1)	0.473	3.2 (1, 9.8)	0.0659	0	NA	0					MPC >2	0.0659	1
ENSG00000155657	TTN	197	606	NA	NA	NA	NA	24	30	NA	NA	NA	NA	1.2 (1, 1.4)	0.0659	NA (NA, NA)	NA	NA (NA, NA)	NA	NA (NA, NA)	NA	3	NA	NA					PTV	0.0659	1
ENSG00000079387	SENP1	0	3	NA	NA	3	26	1	2	NA	NA	0	0	0.4 (0, 4.2)	0.794	NA (NA, NA)	NA	0.3 (0.1, 1)	0.0661	0.3 (0.1, 1)	0.092	0	NA	0					PTV + MPC >2	0.0661	1
ENSG00000161681	SHANK1	4	4	NA	NA	2	5	1	0	NA	NA	0	0	4 (0.8, 20.6)	0.232	NA (NA, NA)	NA	3.9 (1.2, 12.7)	0.0661	3.7 (0.7, 19.9)	0.341	1	NA	0					PTV + MPC >2	0.0661	1
ENSG00000166816	LDHD	4	37	NA	NA	NA	NA	0	5	NA	NA	NA	NA	0.4 (0.1, 1)	0.0661	NA (NA, NA)	NA	NA (NA, NA)	NA	NA (NA, NA)	NA	0	NA	NA					PTV	0.0661	1
ENSG00000214338	SOGA3	4	3	NA	NA	NA	NA	1	1	NA	NA	NA	NA	4.2 (1, 17)	0.0663	NA (NA, NA)	NA	NA (NA, NA)	NA	NA (NA, NA)	NA	0	NA	NA					PTV	0.0663	1
ENSG00000101400	SNTA1	2	26	NA	NA	NA	NA	0	2	NA	NA	NA	NA	0.2 (0.1, 1)	0.0664	NA (NA, NA)	NA	NA (NA, NA)	NA	NA (NA, NA)	NA	0	NA	NA					PTV	0.0664	1
ENSG00000142619	PADI3	14	30	NA	NA	NA	NA	6	3	NA	NA	NA	NA	1.9 (1, 3.5)	0.0664	NA (NA, NA)	NA	NA (NA, NA)	NA	NA (NA, NA)	NA	0	NA	NA					PTV	0.0664	1
ENSG00000174576	NPAS4	2	1	2	1	0	1	0	0	0	0	0	0	7.1 (0.4, 134.2)	0.492	10.7 (1.2, 95)	0.0664	4.1 (0.8, 22.5)	0.188	3.1 (0.4, 24.6)	0.577	0	0	0					PTV + MPC >3	0.0664	1
ENSG00000258484	SPESP1	2	21	NA	NA	NA	NA	0	1	NA	NA	NA	NA	0.2 (0.1, 1)	0.0664	NA (NA, NA)	NA	NA (NA, NA)	NA	NA (NA, NA)	NA	0	NA	NA					PTV	0.0664	1
ENSG00000133961	NUMB	2	22	NA	NA	5	32	0	1	NA	NA	0	0	0.3 (0.1, 1.1)	0.0832	NA (NA, NA)	NA	0.4 (0.2, 1)	0.0665	0.6 (0.2, 1.7)	0.484	0	NA	0					PTV + MPC >2	0.0665	1
ENSG00000136715	SAP130	2	10	0	1	8	15	0	0	0	0	3	3	1.1 (0.2, 5.1)	0.91	1 (0.2, 4.5)	0.981	1.9 (0.9, 3.8)	0.101	2.2 (1, 4.9)	0.0665	0	0	0					MPC >2	0.0665	1
ENSG00000172073	TEX37	6	8	NA	NA	NA	NA	0	0	NA	NA	NA	NA	3.4 (1.1, 10.6)	0.0665	NA (NA, NA)	NA	NA (NA, NA)	NA	NA (NA, NA)	NA	0	NA	NA					PTV	0.0665	1
ENSG00000181381	DDX60L	29	71	NA	NA	NA	NA	2	1	NA	NA	NA	NA	1.6 (1, 2.5)	0.0665	NA (NA, NA)	NA	NA (NA, NA)	NA	NA (NA, NA)	NA	0	NA	NA					PTV	0.0665	1
ENSG00000119844	AFTPH	5	6	NA	NA	NA	NA	0	0	NA	NA	NA	NA	3.6 (1, 12.6)	0.0667	NA (NA, NA)	NA	NA (NA, NA)	NA	NA (NA, NA)	NA	0	NA	NA					PTV	0.0667	1
ENSG00000148408	CACNA1B	8	11	1	1	5	19	1	0	0	0	1	0	2.3 (0.9, 5.9)	0.119	2.5 (1, 6)	0.0668	1.3 (0.7, 2.5)	0.427	0.9 (0.4, 2.1)	0.925	0	0	0					PTV + MPC >3	0.0668	1
ENSG00000112531	QKI	1	2	NA	NA	1	26	0	0	NA	NA	0	0	1.7 (0.2, 18.1)	0.605	NA (NA, NA)	NA	0.3 (0.1, 1.3)	0.12	0.2 (0, 1.2)	0.0671	0	NA	0					MPC >2	0.0671	1
ENSG00000136935	GOLGA1	11	17	NA	NA	NA	NA	3	3	NA	NA	NA	NA	2 (1, 4)	0.0671	NA (NA, NA)	NA	NA (NA, NA)	NA	NA (NA, NA)	NA	0	NA	NA					PTV	0.0671	1
ENSG00000169733	RFNG	7	15	NA	NA	NA	NA	1	0	NA	NA	NA	NA	2.6 (1.1, 6.6)	0.0674	NA (NA, NA)	NA	NA (NA, NA)	NA	NA (NA, NA)	NA	0	NA	NA					PTV	0.0674	1
ENSG00000183310	OR2T34	6	12	NA	NA	NA	NA	0	0	NA	NA	NA	NA	2.8 (1.1, 7.6)	0.0675	NA (NA, NA)	NA	NA (NA, NA)	NA	NA (NA, NA)	NA	0	NA	NA					PTV	0.0675	1
ENSG00000197870	PRB3	11	20	NA	NA	NA	NA	0	1	NA	NA	NA	NA	2.1 (1, 4.5)	0.0676	NA (NA, NA)	NA	NA (NA, NA)	NA	NA (NA, NA)	NA	0	NA	NA					PTV	0.0676	1
ENSG00000165943	MOAP1	12	33	NA	NA	NA	NA	2	1	NA	NA	NA	NA	1.9 (1, 3.7)	0.0677	NA (NA, NA)	NA	NA (NA, NA)	NA	NA (NA, NA)	NA	0	NA	NA					PTV	0.0677	1
ENSG00000085721	RRN3	3	20	1	3	0	0	0	2	0	0	0	0	0.2 (0.1, 1)	0.0678	0.3 (0.1, 1.1)	0.0966	0.3 (0.1, 1.1)	0.0966	1.1 (0.1, 10)	0.913	0	0	0					PTV	0.0678	1
ENSG00000116922	C1orf109	0	12	NA	NA	NA	NA	0	1	NA	NA	NA	NA	0 (NA, NA)	0.0678	NA (NA, NA)	NA	NA (NA, NA)	NA	NA (NA, NA)	NA	0	NA	NA					PTV	0.0678	1
ENSG00000106628	POLD2	11	20	NA	NA	NA	NA	1	1	NA	NA	NA	NA	2.1 (1, 4.5)	0.068	NA (NA, NA)	NA	NA (NA, NA)	NA	NA (NA, NA)	NA	0	NA	NA					PTV	0.068	1
ENSG00000253873	PCDHGA11	5	47	NA	NA	NA	NA	1	2	NA	NA	NA	NA	0.4 (0.2, 1)	0.068	NA (NA, NA)	NA	NA (NA, NA)	NA	NA (NA, NA)	NA	0	NA	NA					PTV	0.068	1
ENSG00000102978	POLR2C	8	9	NA	NA	0	1	1	0	NA	NA	0	0	3.4 (1.1, 10.3)	0.0681	NA (NA, NA)	NA	2.7 (0.9, 7.7)	0.123	- (-, -)	-	0	NA	0					PTV	0.0681	1
ENSG00000133661	SFTPD	8	17	NA	NA	NA	NA	0	0	NA	NA	NA	NA	2.6 (1.1, 6.2)	0.0681	NA (NA, NA)	NA	NA (NA, NA)	NA	NA (NA, NA)	NA	0	NA	NA					PTV	0.0681	1
ENSG00000104884	ERCC2	9	63	NA	NA	NA	NA	8	15	NA	NA	NA	NA	0.6 (0.3, 1)	0.0683	NA (NA, NA)	NA	NA (NA, NA)	NA	NA (NA, NA)	NA	0	NA	NA					PTV	0.0683	1
ENSG00000173894	CBX2	6	5	0	1	0	1	3	2	0	1	0	1	2.8 (1, 8)	0.0684	2.2 (0.8, 5.7)	0.165	1.6 (0.7, 4)	0.377	0 (NA, NA)	0.303	0	0	0					PTV	0.0684	1
ENSG00000122877	EGR2	0	4	NA	NA	1	23	0	1	NA	NA	2	4	0 (NA, NA)	0.481	NA (NA, NA)	NA	0.3 (0.1, 1)	0.0685	0.3 (0.1, 1.2)	0.149	0	NA	0					PTV + MPC >2	0.0685	1
ENSG00000153266	FEZF2	0	2	4	2	2	6	0	0	0	0	2	0	0 (NA, NA)	0.916	2.8 (0.7, 10.6)	0.185	2.2 (0.8, 5.8)	0.163	2.8 (1, 7.9)	0.0685	0	0	0					MPC >2	0.0685	1
ENSG00000005238	FAM214B	6	4	NA	NA	NA	NA	0	0	NA	NA	NA	NA	4.7 (1.1, 20.2)	0.0686	NA (NA, NA)	NA	NA (NA, NA)	NA	NA (NA, NA)	NA	0	NA	NA					PTV	0.0686	1
ENSG00000123700	KCNJ2	0	5	NA	NA	9	11	0	0	NA	NA	1	2	0 (NA, NA)	0.737	NA (NA, NA)	NA	1.9 (0.8, 4.4)	0.184	2.5 (1, 6)	0.0687	0	NA	0					MPC >2	0.0687	1
ENSG00000137414	FAM8A1	7	9	NA	NA	NA	NA	0	0	NA	NA	NA	NA	3.3 (1.1, 9.9)	0.0688	NA (NA, NA)	NA	NA (NA, NA)	NA	NA (NA, NA)	NA	0	NA	NA					PTV	0.0688	1
ENSG00000166794	PPIB	1	26	NA	NA	NA	NA	0	2	NA	NA	NA	NA	0.2 (0, 1.2)	0.0688	NA (NA, NA)	NA	NA (NA, NA)	NA	NA (NA, NA)	NA	0	NA	NA					PTV	0.0688	1
ENSG00000079332	SAR1A	2	0	NA	NA	0	0	0	0	NA	NA	0	0	Inf (NA, NA)	0.0689	NA (NA, NA)	NA	Inf (NA, NA)	0.0689	- (-, -)	-	0	NA	0					PTV	0.0689	1
ENSG00000185010	F8	4	2	NA	NA	8	26	0	0	NA	NA	2	2	7.9 (1.2, 53.7)	0.0689	NA (NA, NA)	NA	1.8 (0.9, 3.7)	0.136	1.4 (0.6, 3.1)	0.527	0	NA	0					PTV	0.0689	1
ENSG00000163002	NUP35	1	25	NA	NA	NA	NA	0	0	NA	NA	NA	NA	0.2 (0, 1.2)	0.069	NA (NA, NA)	NA	NA (NA, NA)	NA	NA (NA, NA)	NA	0	NA	NA					PTV	0.069	1
ENSG00000104894	CD37	2	19	NA	NA	NA	NA	0	4	NA	NA	NA	NA	0.3 (0.1, 1.1)	0.0691	NA (NA, NA)	NA	NA (NA, NA)	NA	NA (NA, NA)	NA	0	NA	NA					PTV	0.0691	1
ENSG00000124608	AARS2	29	58	NA	NA	NA	NA	3	10	NA	NA	NA	NA	1.5 (1, 2.3)	0.0691	NA (NA, NA)	NA	NA (NA, NA)	NA	NA (NA, NA)	NA	0	NA	NA					PTV	0.0691	1
ENSG00000138107	ACTR1A	2	1	NA	NA	12	39	0	0	NA	NA	2	2	10.2 (1.1, 98.1)	0.0691	NA (NA, NA)	NA	1.4 (0.8, 2.5)	0.337	1.2 (0.6, 2.3)	0.66	1	NA	0					PTV	0.0691	1
ENSG00000163673	DCLK3	5	4	NA	NA	NA	NA	0	0	NA	NA	NA	NA	6.4 (1.2, 33.6)	0.0692	NA (NA, NA)	NA	NA (NA, NA)	NA	NA (NA, NA)	NA	0	NA	NA					PTV	0.0692	1
ENSG00000170866	LILRA3	13	27	NA	NA	NA	NA	0	0	NA	NA	NA	NA	2.1 (1, 4.3)	0.0692	NA (NA, NA)	NA	NA (NA, NA)	NA	NA (NA, NA)	NA	0	NA	NA					PTV	0.0692	1
ENSG00000215790	SLC35E2	0	11	3	14	5	21	0	0	0	3	0	0	0 (NA, NA)	0.0989	0.3 (0.1, 1.1)	0.0692	0.5 (0.2, 1.1)	0.115	0.7 (0.3, 1.5)	0.465	0	0	0					PTV + MPC >3	0.0692	1
ENSG00000149476	DAK	4	36	NA	NA	NA	NA	2	3	NA	NA	NA	NA	0.4 (0.1, 1)	0.0693	NA (NA, NA)	NA	NA (NA, NA)	NA	NA (NA, NA)	NA	0	NA	NA					PTV	0.0693	1
ENSG00000065559	MAP2K4	1	0	0	1	4	37	0	1	0	0	2	3	1.4 (0.1, 20.1)	0.821	1 (0.1, 12)	0.985	0.4 (0.2, 1)	0.0877	0.4 (0.2, 1)	0.0694	0	0	0					MPC >2	0.0694	1
ENSG00000153093	ACOXL	11	22	NA	NA	NA	NA	3	2	NA	NA	NA	NA	2.1 (1, 4.2)	0.0695	NA (NA, NA)	NA	NA (NA, NA)	NA	NA (NA, NA)	NA	0	NA	NA					PTV	0.0695	1
ENSG00000155011	DKK2	0	2	NA	NA	NA	NA	0	5	NA	NA	NA	NA	0 (NA, NA)	0.0695	NA (NA, NA)	NA	NA (NA, NA)	NA	NA (NA, NA)	NA	0	NA	NA					PTV	0.0695	1
ENSG00000183439	TRIM61	2	7	2	17	1	10	1	5	1	0	0	3	0.5 (0.1, 1.7)	0.357	0.6 (0.2, 1.5)	0.329	0.5 (0.2, 1)	0.0695	0.4 (0.1, 1.3)	0.174	0	0	0					PTV + MPC >2	0.0695	1
ENSG00000164187	LMBRD2	12	22	NA	NA	NA	NA	1	0	NA	NA	NA	NA	2.1 (1, 4.4)	0.0697	NA (NA, NA)	NA	NA (NA, NA)	NA	NA (NA, NA)	NA	0	NA	NA					PTV	0.0697	1
ENSG00000168778	TCTN2	8	50	NA	NA	NA	NA	1	5	NA	NA	NA	NA	0.5 (0.2, 1)	0.0697	NA (NA, NA)	NA	NA (NA, NA)	NA	NA (NA, NA)	NA	0	NA	NA					PTV	0.0697	1
ENSG00000102145	GATA1	1	1	0	8	0	8	0	0	0	1	0	0	3.5 (0.1, 94.9)	0.483	0.3 (0, 2.3)	0.385	0.2 (0, 1.5)	0.152	0 (NA, NA)	0.0698	0	0	0					MPC >2	0.0698	1
ENSG00000170577	SIX2	4	5	0	0	13	31	0	0	0	0	3	2	3.6 (0.8, 15.5)	0.198	3.6 (0.8, 15.5)	0.198	1.8 (1, 3.2)	0.0698	1.6 (0.8, 3)	0.209	0	0	1					PTV + MPC >2	0.0698	1
ENSG00000017483	SLC38A5	1	0	NA	NA	5	4	0	0	NA	NA	1	0	Inf (NA, NA)	0.385	NA (NA, NA)	NA	4.3 (1.1, 17.1)	0.0699	3.4 (0.8, 14.8)	0.195	0	NA	0					PTV + MPC >2	0.0699	1
ENSG00000076555	ACACB	25	122	NA	NA	NA	NA	2	7	NA	NA	NA	NA	0.7 (0.4, 1)	0.07	NA (NA, NA)	NA	NA (NA, NA)	NA	NA (NA, NA)	NA	0	NA	NA					PTV	0.07	1
ENSG00000107186	MPDZ	36	107	NA	NA	NA	NA	7	3	NA	NA	NA	NA	1.4 (1, 2.1)	0.07	NA (NA, NA)	NA	NA (NA, NA)	NA	NA (NA, NA)	NA	0	NA	NA					PTV	0.07	1
ENSG00000154359	LONRF1	5	8	NA	NA	4	5	0	0	NA	NA	0	0	2.8 (0.8, 9.5)	0.176	NA (NA, NA)	NA	2.8 (1.1, 7.3)	0.07	2.7 (0.6, 13.1)	0.417	0	NA	0					PTV + MPC >2	0.07	1
ENSG00000051523	CYBA	6	5	NA	NA	NA	NA	3	0	NA	NA	NA	NA	3.2 (1, 10.2)	0.0701	NA (NA, NA)	NA	NA (NA, NA)	NA	NA (NA, NA)	NA	0	NA	NA					PTV	0.0701	1
ENSG00000147402	GABRQ	2	29	NA	NA	NA	NA	1	0	NA	NA	NA	NA	0.2 (0.1, 0.9)	0.0701	NA (NA, NA)	NA	NA (NA, NA)	NA	NA (NA, NA)	NA	0	NA	NA					PTV	0.0701	1
ENSG00000165424	ZCCHC24	1	2	NA	NA	10	19	0	0	NA	NA	0	0	1.8 (0.1, 28.2)	0.718	NA (NA, NA)	NA	2.2 (1, 4.9)	0.0701	2.3 (1, 5.2)	0.0728	0	NA	0					PTV + MPC >2	0.0701	1
ENSG00000067248	DHX29	15	33	NA	NA	NA	NA	0	0	NA	NA	NA	NA	1.9 (1, 3.6)	0.0702	NA (NA, NA)	NA	NA (NA, NA)	NA	NA (NA, NA)	NA	0	NA	NA					PTV	0.0702	1
ENSG00000183206	POTEC	2	20	NA	NA	NA	NA	1	3	NA	NA	NA	NA	0.3 (0.1, 1.1)	0.0702	NA (NA, NA)	NA	NA (NA, NA)	NA	NA (NA, NA)	NA	0	NA	NA					PTV	0.0702	1
ENSG00000100504	PYGL	5	55	0	0	3	11	5	6	0	0	0	0	0.5 (0.2, 1)	0.0704	0.5 (0.2, 1)	0.0704	0.6 (0.3, 1.1)	0.127	1.3 (0.3, 5)	0.981	0	0	0					PTV	0.0704	1
ENSG00000144015	TRIM43	3	4	3	20	1	16	1	1	0	0	1	2	2.1 (0.5, 7.9)	0.462	0.8 (0.3, 2)	0.829	0.6 (0.3, 1.3)	0.262	0.4 (0.1, 1)	0.0704	0	0	0					MPC >2	0.0704	1
ENSG00000127831	VIL1	18	41	NA	NA	NA	NA	3	2	NA	NA	NA	NA	1.8 (1, 3.1)	0.0705	NA (NA, NA)	NA	NA (NA, NA)	NA	NA (NA, NA)	NA	0	NA	NA					PTV	0.0705	1
ENSG00000164508	HIST1H2AA	1	22	NA	NA	NA	NA	0	1	NA	NA	NA	NA	0.1 (0, 1.1)	0.0705	NA (NA, NA)	NA	NA (NA, NA)	NA	NA (NA, NA)	NA	0	NA	NA					PTV	0.0705	1
ENSG00000137575	SDCBP	2	16	NA	NA	NA	NA	0	3	NA	NA	NA	NA	0.2 (0, 0.9)	0.0707	NA (NA, NA)	NA	NA (NA, NA)	NA	NA (NA, NA)	NA	0	NA	NA					PTV	0.0707	1
ENSG00000082014	SMARCD3	1	4	NA	NA	4	34	0	0	NA	NA	2	6	0.4 (0, 5.3)	0.895	NA (NA, NA)	NA	0.5 (0.2, 1)	0.0708	0.5 (0.2, 1.1)	0.0916	0	NA	0					PTV + MPC >2	0.0708	1
ENSG00000132130	LHX1	1	2	2	0	11	20	0	0	0	0	0	2	1.8 (0.1, 28.2)	0.718	6.6 (1, 43.9)	0.115	2 (1, 4)	0.0708	2 (1, 4.1)	0.0753	0	0	0					PTV + MPC >2	0.0708	1
ENSG00000178338	ZNF354B	14	25	NA	NA	NA	NA	1	0	NA	NA	NA	NA	2.1 (1, 4.3)	0.0708	NA (NA, NA)	NA	NA (NA, NA)	NA	NA (NA, NA)	NA	0	NA	NA					PTV	0.0708	1
ENSG00000185219	ZNF445	6	6	NA	NA	NA	NA	1	1	NA	NA	NA	NA	3.5 (1, 12.1)	0.0708	NA (NA, NA)	NA	NA (NA, NA)	NA	NA (NA, NA)	NA	0	NA	NA					PTV	0.0708	1
ENSG00000167972	ABCA3	18	36	NA	NA	NA	NA	3	3	NA	NA	NA	NA	1.8 (1, 3.1)	0.0709	NA (NA, NA)	NA	NA (NA, NA)	NA	NA (NA, NA)	NA	0	NA	NA					PTV	0.0709	1
ENSG00000171136	RLN3	0	11	NA	NA	NA	NA	0	2	NA	NA	NA	NA	0 (NA, NA)	0.0709	NA (NA, NA)	NA	NA (NA, NA)	NA	NA (NA, NA)	NA	0	NA	NA					PTV	0.0709	1
ENSG00000126583	PRKCG	4	6	1	1	10	50	1	0	0	0	4	6	3.5 (1, 12.4)	0.096	3.1 (1, 9.6)	0.0711	0.9 (0.6, 1.6)	0.939	0.8 (0.4, 1.3)	0.402	0	0	0					PTV + MPC >3	0.0711	1
ENSG00000204634	TBC1D8	21	59	NA	NA	NA	NA	4	2	NA	NA	NA	NA	1.6 (1, 2.7)	0.0711	NA (NA, NA)	NA	NA (NA, NA)	NA	NA (NA, NA)	NA	0	NA	NA					PTV	0.0711	1
ENSG00000163394	CCKAR	7	10	NA	NA	NA	NA	2	2	NA	NA	NA	NA	2.5 (1, 6.1)	0.0712	NA (NA, NA)	NA	NA (NA, NA)	NA	NA (NA, NA)	NA	0	NA	NA					PTV	0.0712	1
ENSG00000131969	ABHD12B	2	30	NA	NA	NA	NA	1	3	NA	NA	NA	NA	0.3 (0.1, 1)	0.0713	NA (NA, NA)	NA	NA (NA, NA)	NA	NA (NA, NA)	NA	0	NA	NA					PTV	0.0713	1
ENSG00000170579	DLGAP1	6	7	NA	NA	11	40	0	0	NA	NA	8	8	3 (1, 9.3)	0.0713	NA (NA, NA)	NA	1.3 (0.8, 2.1)	0.337	1.1 (0.6, 1.9)	0.896	0	NA	0					PTV	0.0713	1
ENSG00000139219	COL2A1	3	10	NA	NA	0	11	0	1	NA	NA	0	0	0.9 (0.3, 3.4)	0.917	NA (NA, NA)	NA	0.4 (0.1, 1.4)	0.187	0 (NA, NA)	0.0714	0	NA	0					MPC >2	0.0714	1
ENSG00000144285	SCN1A	1	3	0	0	14	25	1	0	0	0	7	6	2.7 (0.4, 19)	0.687	2.7 (0.4, 19)	0.687	1.8 (1, 3.2)	0.0714	1.7 (0.9, 3.1)	0.11	0	0	0					PTV + MPC >2	0.0714	1
ENSG00000182621	PLCB1	4	14	NA	NA	5	36	0	2	NA	NA	1	7	0.9 (0.3, 2.7)	0.808	NA (NA, NA)	NA	0.6 (0.3, 1.1)	0.0976	0.4 (0.2, 1)	0.0714	0	NA	0					MPC >2	0.0714	1
ENSG00000070047	PHRF1	12	19	NA	NA	NA	NA	0	0	NA	NA	NA	NA	2.2 (1, 4.7)	0.0716	NA (NA, NA)	NA	NA (NA, NA)	NA	NA (NA, NA)	NA	0	NA	NA					PTV	0.0716	1
ENSG00000170049	KCNAB3	11	22	NA	NA	NA	NA	3	1	NA	NA	NA	NA	2.2 (1, 4.6)	0.0716	NA (NA, NA)	NA	NA (NA, NA)	NA	NA (NA, NA)	NA	0	NA	NA					PTV	0.0716	1
ENSG00000154493	C10orf90	9	56	NA	NA	NA	NA	2	4	NA	NA	NA	NA	0.5 (0.3, 1)	0.0718	NA (NA, NA)	NA	NA (NA, NA)	NA	NA (NA, NA)	NA	0	NA	NA					PTV	0.0718	1
ENSG00000141753	IGFBP4	4	3	NA	NA	0	1	0	0	NA	NA	0	0	6.9 (1.2, 39.4)	0.0719	NA (NA, NA)	NA	4.8 (1, 23.3)	0.126	0 (NA, NA)	0.648	0	NA	0					PTV	0.0719	1
ENSG00000166971	AKTIP	6	6	NA	NA	0	0	0	0	NA	NA	0	0	3.9 (1.1, 14.4)	0.0719	NA (NA, NA)	NA	3.9 (1.1, 14.4)	0.0719	- (-, -)	-	1	NA	1					PTV	0.0719	1
ENSG00000103264	FBXO31	2	7	NA	NA	9	18	0	1	NA	NA	4	1	0.9 (0.2, 5)	0.891	NA (NA, NA)	NA	1.9 (0.9, 3.7)	0.126	2.2 (1, 4.8)	0.072	0	NA	0					MPC >2	0.072	1
ENSG00000140284	SLC27A2	5	49	NA	NA	0	2	0	0	NA	NA	0	0	0.4 (0.2, 1.1)	0.0806	NA (NA, NA)	NA	0.4 (0.2, 1)	0.072	- (-, -)	-	0	NA	0					PTV + MPC >2	0.072	1
ENSG00000065534	MYLK	5	37	NA	NA	3	10	3	6	NA	NA	1	2	0.5 (0.2, 1)	0.0722	NA (NA, NA)	NA	0.6 (0.3, 1.1)	0.133	1.2 (0.3, 4.2)	0.837	0	NA	0					PTV	0.0722	1
ENSG00000071909	MYO3B	30	84	NA	NA	NA	NA	2	3	NA	NA	NA	NA	1.5 (1, 2.3)	0.0722	NA (NA, NA)	NA	NA (NA, NA)	NA	NA (NA, NA)	NA	0	NA	NA					PTV	0.0722	1
ENSG00000115685	PPP1R7	3	4	0	0	2	3	1	0	0	0	0	0	6 (0.9, 39.3)	0.174	6 (0.9, 39.3)	0.174	3.7 (1.1, 12.6)	0.0723	2.4 (0.4, 12.7)	0.55	0	0	0					PTV + MPC >2	0.0723	1
ENSG00000205339	IPO7	1	0	NA	NA	3	3	0	0	NA	NA	0	0	- (-, -)	-	NA (NA, NA)	NA	8.1 (1.2, 53.2)	0.0723	6.3 (0.9, 43.2)	0.17	0	NA	0					PTV + MPC >2	0.0723	1
ENSG00000148158	SNX30	7	6	NA	NA	NA	NA	0	0	NA	NA	NA	NA	5.1 (1.2, 21.2)	0.0726	NA (NA, NA)	NA	NA (NA, NA)	NA	NA (NA, NA)	NA	0	NA	NA					PTV	0.0726	1
ENSG00000169213	RAB3B	5	7	NA	NA	NA	NA	1	0	NA	NA	NA	NA	3.6 (1.1, 11.5)	0.0726	NA (NA, NA)	NA	NA (NA, NA)	NA	NA (NA, NA)	NA	0	NA	NA					PTV	0.0726	1
ENSG00000169933	FRMPD4	0	2	NA	NA	5	38	0	0	NA	NA	0	0	0 (NA, NA)	0.519	NA (NA, NA)	NA	0.4 (0.2, 1)	0.0726	0.4 (0.2, 1.1)	0.0889	0	NA	0					PTV + MPC >2	0.0726	1
ENSG00000054611	TBC1D22A	1	14	NA	NA	NA	NA	0	1	NA	NA	NA	NA	0.2 (0, 1.3)	0.0728	NA (NA, NA)	NA	NA (NA, NA)	NA	NA (NA, NA)	NA	0	NA	NA					PTV	0.0728	1
ENSG00000159788	RGS12	6	43	NA	NA	NA	NA	0	4	NA	NA	NA	NA	0.4 (0.2, 1)	0.0728	NA (NA, NA)	NA	NA (NA, NA)	NA	NA (NA, NA)	NA	0	NA	NA					PTV	0.0728	1
ENSG00000175514	GPR152	4	28	NA	NA	NA	NA	1	3	NA	NA	NA	NA	0.4 (0.2, 1)	0.0729	NA (NA, NA)	NA	NA (NA, NA)	NA	NA (NA, NA)	NA	0	NA	NA					PTV	0.0729	1
ENSG00000119655	NPC2	0	10	NA	NA	NA	NA	1	4	NA	NA	NA	NA	0.1 (0, 1.1)	0.073	NA (NA, NA)	NA	NA (NA, NA)	NA	NA (NA, NA)	NA	0	NA	NA					PTV	0.073	1
ENSG00000170677	SOCS6	1	0	NA	NA	NA	NA	2	0	NA	NA	NA	NA	Inf (NA, NA)	0.0731	NA (NA, NA)	NA	NA (NA, NA)	NA	NA (NA, NA)	NA	0	NA	NA					PTV	0.0731	1
ENSG00000168491	CCDC110	17	48	NA	NA	NA	NA	3	1	NA	NA	NA	NA	1.7 (1, 2.9)	0.0732	NA (NA, NA)	NA	NA (NA, NA)	NA	NA (NA, NA)	NA	0	NA	NA					PTV	0.0732	1
ENSG00000127081	ZNF484	6	42	NA	NA	NA	NA	1	2	NA	NA	NA	NA	0.5 (0.2, 1)	0.0733	NA (NA, NA)	NA	NA (NA, NA)	NA	NA (NA, NA)	NA	0	NA	NA					PTV	0.0733	1
ENSG00000227345	PARG	2	0	NA	NA	NA	NA	3	0	NA	NA	NA	NA	Inf (NA, NA)	0.0733	NA (NA, NA)	NA	NA (NA, NA)	NA	NA (NA, NA)	NA	0	NA	NA					PTV	0.0733	1
ENSG00000141560	FN3KRP	13	19	NA	NA	NA	NA	0	0	NA	NA	NA	NA	2.1 (1, 4.6)	0.0734	NA (NA, NA)	NA	NA (NA, NA)	NA	NA (NA, NA)	NA	0	NA	NA					PTV	0.0734	1
ENSG00000077235	GTF3C1	9	25	NA	NA	12	31	0	1	NA	NA	4	0	1.4 (0.6, 3.2)	0.549	NA (NA, NA)	NA	1.6 (1, 2.7)	0.0735	1.8 (1, 3.4)	0.102	0	NA	1					PTV + MPC >2	0.0735	1
ENSG00000135829	DHX9	5	5	0	0	19	54	0	0	0	0	4	1	4.5 (1.1, 18.1)	0.0735	4.5 (1.1, 18.1)	0.0735	1.5 (0.9, 2.5)	0.143	1.3 (0.8, 2.2)	0.431	0	0	0					PTV	0.0735	1
ENSG00000062725	APPBP2	4	5	NA	NA	3	10	1	0	NA	NA	0	0	4.2 (1.1, 16.1)	0.0736	NA (NA, NA)	NA	1.6 (0.6, 3.8)	0.458	0.7 (0.2, 2.7)	0.826	0	NA	1					PTV	0.0736	1
ENSG00000153823	PID1	3	2	NA	NA	NA	NA	1	0	NA	NA	NA	NA	10 (1.2, 85.3)	0.0736	NA (NA, NA)	NA	NA (NA, NA)	NA	NA (NA, NA)	NA	0	NA	NA					PTV	0.0736	1
ENSG00000136842	TMOD1	5	5	NA	NA	NA	NA	0	1	NA	NA	NA	NA	3.1 (0.9, 10)	0.0737	NA (NA, NA)	NA	NA (NA, NA)	NA	NA (NA, NA)	NA	0	NA	NA					PTV	0.0737	1
ENSG00000139218	SCAF11	4	27	0	0	5	10	1	1	0	0	1	1	0.5 (0.2, 1.5)	0.341	0.5 (0.2, 1.5)	0.341	1.1 (0.5, 2.1)	0.865	2.7 (1, 7.5)	0.0737	0	0	0					MPC >2	0.0737	1
ENSG00000162511	LAPTM5	4	2	NA	NA	NA	NA	0	0	NA	NA	NA	NA	5.8 (0.9, 35.1)	0.0737	NA (NA, NA)	NA	NA (NA, NA)	NA	NA (NA, NA)	NA	0	NA	NA					PTV	0.0737	1
ENSG00000164076	CAMKV	1	3	0	12	6	33	0	0	0	0	1	3	1.2 (0.1, 15.5)	0.913	0.2 (0, 1.8)	0.248	0.5 (0.2, 1)	0.0899	0.4 (0.2, 1)	0.0737	0	0	0					MPC >2	0.0737	1
ENSG00000080007	DDX43	10	16	NA	NA	NA	NA	1	1	NA	NA	NA	NA	2.3 (1, 5.2)	0.0738	NA (NA, NA)	NA	NA (NA, NA)	NA	NA (NA, NA)	NA	0	NA	NA					PTV	0.0738	1
ENSG00000141696	LEPREL4	3	22	0	0	0	2	1	0	0	0	0	0	0.4 (0.1, 1.2)	0.186	0.4 (0.1, 1.2)	0.186	0.3 (0.1, 1)	0.0738	- (-, -)	-	0	0	0					PTV + MPC >2	0.0738	1
ENSG00000126500	FLRT1	4	5	NA	NA	NA	NA	1	0	NA	NA	NA	NA	4.2 (1.1, 16)	0.0739	NA (NA, NA)	NA	NA (NA, NA)	NA	NA (NA, NA)	NA	0	NA	NA					PTV	0.0739	1
ENSG00000106829	TLE4	2	1	1	4	24	59	0	0	0	0	3	5	19.7 (1.2, 326.3)	0.074	3.1 (0.7, 13.5)	0.203	1.5 (0.9, 2.4)	0.112	1.4 (0.9, 2.2)	0.227	0	0	0					PTV	0.074	1
ENSG00000120563	LYZL1	4	11	5	5	0	3	0	1	0	0	0	0	1.5 (0.5, 5)	0.728	2.3 (1, 5.4)	0.074	1.9 (0.8, 4.2)	0.189	2.3 (0.7, 7)	0.24	0	0	0					PTV + MPC >3	0.074	1
ENSG00000138041	SMEK2	4	14	NA	NA	2	1	0	2	NA	NA	0	0	0.8 (0.3, 2.6)	0.993	NA (NA, NA)	NA	1.3 (0.5, 3.3)	0.767	10.2 (1, 100.3)	0.074	0	NA	0					MPC >2	0.074	1
ENSG00000257017	HP	2	18	NA	NA	NA	NA	0	2	NA	NA	NA	NA	0.2 (0, 1)	0.074	NA (NA, NA)	NA	NA (NA, NA)	NA	NA (NA, NA)	NA	0	NA	NA					PTV	0.074	1
ENSG00000141101	NOB1	3	30	NA	NA	NA	NA	0	0	NA	NA	NA	NA	0.4 (0.1, 1.1)	0.0741	NA (NA, NA)	NA	NA (NA, NA)	NA	NA (NA, NA)	NA	0	NA	NA					PTV	0.0741	1
ENSG00000141499	WRAP53	13	33	NA	NA	NA	NA	5	2	NA	NA	NA	NA	1.8 (1, 3.4)	0.0741	NA (NA, NA)	NA	NA (NA, NA)	NA	NA (NA, NA)	NA	0	NA	NA					PTV	0.0741	1
ENSG00000173621	LRFN4	4	2	NA	NA	11	39	0	1	NA	NA	1	0	4.4 (0.9, 21.2)	0.0741	NA (NA, NA)	NA	1.6 (0.9, 2.9)	0.17	1.3 (0.7, 2.5)	0.563	0	NA	0					PTV	0.0741	1
ENSG00000197961	ZNF121	4	6	NA	NA	NA	NA	1	0	NA	NA	NA	NA	3.9 (1.1, 14.1)	0.0741	NA (NA, NA)	NA	NA (NA, NA)	NA	NA (NA, NA)	NA	0	NA	NA					PTV	0.0741	1
ENSG00000168883	USP39	9	15	NA	NA	20	59	2	1	NA	NA	5	3	2.4 (1, 5.5)	0.0743	NA (NA, NA)	NA	1.4 (0.9, 2.2)	0.119	1.2 (0.7, 2)	0.508	1	NA	0					PTV	0.0743	1
ENSG00000176136	MC5R	7	10	NA	NA	NA	NA	1	0	NA	NA	NA	NA	2.7 (1, 7.2)	0.0743	NA (NA, NA)	NA	NA (NA, NA)	NA	NA (NA, NA)	NA	0	NA	NA					PTV	0.0743	1
ENSG00000163644	PPM1K	6	9	NA	NA	NA	NA	1	0	NA	NA	NA	NA	3.2 (1.1, 9.9)	0.0744	NA (NA, NA)	NA	NA (NA, NA)	NA	NA (NA, NA)	NA	0	NA	NA					PTV	0.0744	1
ENSG00000166106	ADAMTS15	13	18	NA	NA	12	33	0	1	NA	NA	0	0	2.2 (1, 4.9)	0.0786	NA (NA, NA)	NA	1.7 (1, 2.8)	0.0744	1.3 (0.7, 2.7)	0.524	0	NA	0					PTV + MPC >2	0.0744	1
ENSG00000234829	IFNA17	4	6	NA	NA	NA	NA	1	0	NA	NA	NA	NA	4.2 (1.1, 16)	0.0744	NA (NA, NA)	NA	NA (NA, NA)	NA	NA (NA, NA)	NA	0	NA	NA					PTV	0.0744	1
ENSG00000138744	NAAA	11	17	2	0	2	0	0	2	0	0	0	0	1.8 (0.8, 4.2)	0.225	2.1 (0.9, 4.6)	0.131	2.3 (1, 5)	0.0747	- (-, -)	-	0	0	0					PTV + MPC >2	0.0747	1
ENSG00000159210	SNF8	1	17	NA	NA	NA	NA	0	3	NA	NA	NA	NA	0.1 (0, 1.1)	0.0748	NA (NA, NA)	NA	NA (NA, NA)	NA	NA (NA, NA)	NA	0	NA	NA					PTV	0.0748	1
ENSG00000187773	FAM69C	7	12	NA	NA	NA	NA	1	1	NA	NA	NA	NA	2.4 (1, 5.8)	0.0748	NA (NA, NA)	NA	NA (NA, NA)	NA	NA (NA, NA)	NA	0	NA	NA					PTV	0.0748	1
ENSG00000113360	DROSHA	10	21	0	0	19	45	2	0	0	0	4	4	1.9 (0.9, 4)	0.139	1.9 (0.9, 4)	0.139	1.5 (1, 2.3)	0.0749	1.4 (0.8, 2.3)	0.311	0	0	0					PTV + MPC >2	0.0749	1
ENSG00000113520	IL4	2	1	NA	NA	NA	NA	0	0	NA	NA	NA	NA	10.1 (1, 99)	0.0749	NA (NA, NA)	NA	NA (NA, NA)	NA	NA (NA, NA)	NA	0	NA	NA					PTV	0.0749	1
ENSG00000153815	CMIP	0	0	NA	NA	2	1	0	0	NA	NA	0	0	- (-, -)	-	NA (NA, NA)	NA	19.7 (1.2, 327.2)	0.0749	19.7 (1.2, 327.2)	0.0749	0	NA	0					PTV + MPC >2	0.0749	1
ENSG00000160445	ZER1	2	1	NA	NA	15	52	0	0	NA	NA	0	2	19.7 (1.2, 327.2)	0.0749	NA (NA, NA)	NA	1.2 (0.7, 2)	0.729	1 (0.5, 1.8)	0.986	0	NA	0					PTV	0.0749	1
ENSG00000100478	AP4S1	8	13	NA	NA	NA	NA	2	0	NA	NA	NA	NA	2.8 (1.1, 7.5)	0.075	NA (NA, NA)	NA	NA (NA, NA)	NA	NA (NA, NA)	NA	0	NA	NA					PTV	0.075	1
ENSG00000148143	ZNF462	1	1	NA	NA	6	43	0	0	NA	NA	1	4	3.5 (0.1, 94.9)	0.483	NA (NA, NA)	NA	0.5 (0.2, 1.1)	0.11	0.5 (0.2, 1)	0.0751	0	NA	0					MPC >2	0.0751	1
ENSG00000128242	GAL3ST1	3	3	NA	NA	4	12	0	0	NA	NA	2	0	3.8 (0.8, 19)	0.157	NA (NA, NA)	NA	2.4 (1, 5.7)	0.0752	2 (0.7, 5.7)	0.346	0	NA	0					PTV + MPC >2	0.0752	1
ENSG00000112379	KIAA1244	12	19	NA	NA	NA	NA	1	0	NA	NA	NA	NA	2.3 (1, 5.2)	0.0753	NA (NA, NA)	NA	NA (NA, NA)	NA	NA (NA, NA)	NA	0	NA	NA					PTV	0.0753	1
ENSG00000072422	RHOBTB1	2	20	NA	NA	11	70	1	1	NA	NA	3	5	0.6 (0.2, 1.9)	0.475	NA (NA, NA)	NA	0.6 (0.4, 1)	0.0755	0.6 (0.3, 1.1)	0.134	0	NA	0					PTV + MPC >2	0.0755	1
ENSG00000126804	ZBTB1	4	5	NA	NA	1	10	2	1	NA	NA	2	1	3.6 (1, 12.5)	0.0755	NA (NA, NA)	NA	1.9 (0.8, 4.7)	0.23	1 (0.2, 3.9)	0.955	0	NA	0					PTV	0.0755	1
ENSG00000156206	C15orf26	0	14	NA	NA	NA	NA	0	1	NA	NA	NA	NA	0 (NA, NA)	0.0755	NA (NA, NA)	NA	NA (NA, NA)	NA	NA (NA, NA)	NA	0	NA	NA					PTV	0.0755	1
ENSG00000101665	SMAD7	4	1	NA	NA	14	41	0	0	NA	NA	1	0	14.2 (1, 200.6)	0.0756	NA (NA, NA)	NA	1.5 (0.8, 2.7)	0.232	1.2 (0.7, 2.3)	0.631	0	NA	0					PTV	0.0756	1
ENSG00000132639	SNAP25	0	1	2	2	6	14	0	0	0	0	0	0	- (-, -)	-	3.2 (0.5, 19.3)	0.446	2.4 (1, 5.9)	0.0997	2.6 (1, 6.4)	0.0757	0	0	0					MPC >2	0.0757	1
ENSG00000075188	NUP37	8	13	NA	NA	NA	NA	0	0	NA	NA	NA	NA	2.4 (1, 6)	0.0758	NA (NA, NA)	NA	NA (NA, NA)	NA	NA (NA, NA)	NA	0	NA	NA					PTV	0.0758	1
ENSG00000155974	GRIP1	2	29	NA	NA	NA	NA	1	4	NA	NA	NA	NA	0.3 (0.1, 1.1)	0.0758	NA (NA, NA)	NA	NA (NA, NA)	NA	NA (NA, NA)	NA	0	NA	NA					PTV	0.0758	1
ENSG00000129151	BBOX1	3	33	NA	NA	NA	NA	2	3	NA	NA	NA	NA	0.4 (0.2, 1)	0.0761	NA (NA, NA)	NA	NA (NA, NA)	NA	NA (NA, NA)	NA	0	NA	NA					PTV	0.0761	1
ENSG00000136250	AOAH	14	32	NA	NA	NA	NA	2	0	NA	NA	NA	NA	1.9 (1, 3.7)	0.0761	NA (NA, NA)	NA	NA (NA, NA)	NA	NA (NA, NA)	NA	0	NA	NA					PTV	0.0761	1
ENSG00000141371	C17orf64	6	7	NA	NA	NA	NA	0	0	NA	NA	NA	NA	4.2 (1.1, 15.1)	0.0761	NA (NA, NA)	NA	NA (NA, NA)	NA	NA (NA, NA)	NA	0	NA	NA					PTV	0.0761	1
ENSG00000130818	ZNF426	12	30	NA	NA	NA	NA	4	1	NA	NA	NA	NA	1.8 (1, 3.4)	0.0763	NA (NA, NA)	NA	NA (NA, NA)	NA	NA (NA, NA)	NA	0	NA	NA					PTV	0.0763	1
ENSG00000138670	RASGEF1B	6	5	NA	NA	NA	NA	0	0	NA	NA	NA	NA	4.8 (1.2, 20.1)	0.0765	NA (NA, NA)	NA	NA (NA, NA)	NA	NA (NA, NA)	NA	0	NA	NA					PTV	0.0765	1
ENSG00000143303	RRNAD1	14	35	NA	NA	NA	NA	1	1	NA	NA	NA	NA	1.9 (1, 3.5)	0.0765	NA (NA, NA)	NA	NA (NA, NA)	NA	NA (NA, NA)	NA	0	NA	NA					PTV	0.0765	1
ENSG00000117614	SYF2	0	21	NA	NA	NA	NA	0	0	NA	NA	NA	NA	0 (NA, NA)	0.0766	NA (NA, NA)	NA	NA (NA, NA)	NA	NA (NA, NA)	NA	0	NA	NA					PTV	0.0766	1
ENSG00000113318	MSH3	37	80	NA	NA	NA	NA	4	6	NA	NA	NA	NA	1.5 (1, 2.3)	0.0767	NA (NA, NA)	NA	NA (NA, NA)	NA	NA (NA, NA)	NA	0	NA	NA					PTV	0.0767	1
ENSG00000136193	SCRN1	6	9	NA	NA	NA	NA	3	1	NA	NA	NA	NA	2.8 (1, 7.7)	0.0767	NA (NA, NA)	NA	NA (NA, NA)	NA	NA (NA, NA)	NA	0	NA	NA					PTV	0.0767	1
ENSG00000164362	TERT	1	6	NA	NA	8	40	1	2	NA	NA	1	11	0.7 (0.1, 3.2)	0.891	NA (NA, NA)	NA	0.6 (0.3, 1.1)	0.0767	0.5 (0.3, 1.1)	0.09	0	NA	0					PTV + MPC >2	0.0767	1
ENSG00000107968	MAP3K8	3	6	1	1	6	10	0	0	0	0	1	0	1.9 (0.4, 8.2)	0.653	2.1 (0.5, 8.3)	0.509	2.3 (1, 5.5)	0.0768	2.6 (0.9, 7.4)	0.124	0	0	0					PTV + MPC >2	0.0768	1
ENSG00000166391	MOGAT2	1	23	NA	NA	NA	NA	0	1	NA	NA	NA	NA	0.1 (0, 1.2)	0.077	NA (NA, NA)	NA	NA (NA, NA)	NA	NA (NA, NA)	NA	0	NA	NA					PTV	0.077	1
ENSG00000197437	OR13G1	6	8	NA	NA	NA	NA	0	0	NA	NA	NA	NA	3 (1, 8.9)	0.0771	NA (NA, NA)	NA	NA (NA, NA)	NA	NA (NA, NA)	NA	0	NA	NA					PTV	0.0771	1
ENSG00000165449	SLC16A9	9	15	NA	NA	NA	NA	1	2	NA	NA	NA	NA	2.2 (1, 5.1)	0.0773	NA (NA, NA)	NA	NA (NA, NA)	NA	NA (NA, NA)	NA	0	NA	NA					PTV	0.0773	1
ENSG00000065150	IPO5	0	2	NA	NA	12	25	0	0	NA	NA	0	1	0 (NA, NA)	0.586	NA (NA, NA)	NA	2 (1, 4.2)	0.105	2.1 (1, 4.5)	0.0775	0	NA	0					MPC >2	0.0775	1
ENSG00000163818	LZTFL1	5	7	NA	NA	0	0	0	0	NA	NA	0	0	3.1 (1, 9.9)	0.0776	NA (NA, NA)	NA	3.1 (1, 9.9)	0.0776	- (-, -)	-	0	NA	0					PTV	0.0776	1
ENSG00000164631	ZNF12	5	15	1	0	2	2	0	1	0	0	0	0	1 (0.3, 2.9)	0.943	1.1 (0.4, 3.3)	0.803	1.5 (0.6, 3.8)	0.496	8.3 (1.1, 60.4)	0.0776	0	0	0					MPC >2	0.0776	1
ENSG00000163645	FAM194A	6	47	NA	NA	NA	NA	0	2	NA	NA	NA	NA	0.4 (0.2, 1)	0.0777	NA (NA, NA)	NA	NA (NA, NA)	NA	NA (NA, NA)	NA	0	NA	NA					PTV	0.0777	1
ENSG00000196275	GTF2IRD2	2	23	NA	NA	NA	NA	0	2	NA	NA	NA	NA	0.2 (0, 1)	0.0777	NA (NA, NA)	NA	NA (NA, NA)	NA	NA (NA, NA)	NA	0	NA	NA					PTV	0.0777	1
ENSG00000140948	ZCCHC14	3	2	NA	NA	NA	NA	0	0	NA	NA	NA	NA	9.1 (1.2, 72.2)	0.0778	NA (NA, NA)	NA	NA (NA, NA)	NA	NA (NA, NA)	NA	1	NA	NA					PTV	0.0778	1
ENSG00000242252	BGLAP	1	7	NA	NA	NA	NA	0	3	NA	NA	NA	NA	0.1 (0, 1.1)	0.0778	NA (NA, NA)	NA	NA (NA, NA)	NA	NA (NA, NA)	NA	0	NA	NA					PTV	0.0778	1
ENSG00000063438	AHRR	10	18	NA	NA	0	3	2	2	NA	NA	0	2	2.2 (1, 4.7)	0.0779	NA (NA, NA)	NA	1.6 (0.8, 3.4)	0.258	0 (NA, NA)	0.407	0	NA	0					PTV	0.0779	1
ENSG00000170775	GPR37	0	22	NA	NA	NA	NA	0	0	NA	NA	NA	NA	0 (NA, NA)	0.0779	NA (NA, NA)	NA	NA (NA, NA)	NA	NA (NA, NA)	NA	0	NA	NA					PTV	0.0779	1
ENSG00000187180	LCE2C	6	10	NA	NA	NA	NA	1	0	NA	NA	NA	NA	3 (1.1, 8.7)	0.0779	NA (NA, NA)	NA	NA (NA, NA)	NA	NA (NA, NA)	NA	0	NA	NA					PTV	0.0779	1
ENSG00000010256	UQCRC1	9	11	NA	NA	NA	NA	1	2	NA	NA	NA	NA	2.4 (1, 5.9)	0.0781	NA (NA, NA)	NA	NA (NA, NA)	NA	NA (NA, NA)	NA	0	NA	NA					PTV	0.0781	1
ENSG00000100100	PIK3IP1	7	8	NA	NA	NA	NA	2	0	NA	NA	NA	NA	3 (1, 8.8)	0.0781	NA (NA, NA)	NA	NA (NA, NA)	NA	NA (NA, NA)	NA	0	NA	NA					PTV	0.0781	1
ENSG00000186517	ARHGAP30	0	21	NA	NA	1	0	0	0	NA	NA	0	0	0 (NA, NA)	0.0781	NA (NA, NA)	NA	0.3 (0, 1.8)	0.227	- (-, -)	-	0	NA	0					PTV	0.0781	1
ENSG00000205212	CCDC144NL	2	31	NA	NA	NA	NA	0	1	NA	NA	NA	NA	0.3 (0.1, 1.1)	0.0781	NA (NA, NA)	NA	NA (NA, NA)	NA	NA (NA, NA)	NA	0	NA	NA					PTV	0.0781	1
ENSG00000101230	ISM1	0	12	NA	NA	0	5	0	0	NA	NA	0	0	0 (NA, NA)	0.213	NA (NA, NA)	NA	0 (NA, NA)	0.0782	0 (NA, NA)	0.474	0	NA	0					PTV + MPC >2	0.0782	1
ENSG00000126777	KTN1	20	44	NA	NA	NA	NA	1	2	NA	NA	NA	NA	1.7 (1, 2.9)	0.0782	NA (NA, NA)	NA	NA (NA, NA)	NA	NA (NA, NA)	NA	0	NA	NA					PTV	0.0782	1
ENSG00000025770	NCAPH2	1	21	NA	NA	NA	NA	0	0	NA	NA	NA	NA	0.1 (0, 1.2)	0.0783	NA (NA, NA)	NA	NA (NA, NA)	NA	NA (NA, NA)	NA	0	NA	NA					PTV	0.0783	1
ENSG00000189091	SF3B3	5	4	NA	NA	18	61	0	0	NA	NA	3	4	5 (1.1, 21.7)	0.0784	NA (NA, NA)	NA	1.3 (0.8, 2.2)	0.296	1.1 (0.7, 1.9)	0.721	0	NA	0					PTV	0.0784	1
ENSG00000037241	RPL26L1	0	8	NA	NA	0	0	0	2	NA	NA	0	0	0 (NA, NA)	0.0785	NA (NA, NA)	NA	0 (NA, NA)	0.0785	- (-, -)	-	0	NA	0					PTV	0.0785	1
ENSG00000111961	SASH1	9	14	NA	NA	NA	NA	1	0	NA	NA	NA	NA	2.3 (1, 5.4)	0.0785	NA (NA, NA)	NA	NA (NA, NA)	NA	NA (NA, NA)	NA	0	NA	NA					PTV	0.0785	1
ENSG00000040608	RTN4R	0	1	NA	NA	NA	NA	0	5	NA	NA	NA	NA	0 (NA, NA)	0.0786	NA (NA, NA)	NA	NA (NA, NA)	NA	NA (NA, NA)	NA	0	NA	NA					PTV	0.0786	1
ENSG00000054967	RELT	9	22	NA	NA	NA	NA	3	1	NA	NA	NA	NA	2.1 (1, 4.3)	0.0786	NA (NA, NA)	NA	NA (NA, NA)	NA	NA (NA, NA)	NA	0	NA	NA					PTV	0.0786	1
ENSG00000112290	WASF1	2	0	NA	NA	0	0	1	0	NA	NA	0	0	Inf (NA, NA)	0.0786	NA (NA, NA)	NA	Inf (NA, NA)	0.0786	- (-, -)	-	0	NA	0					PTV	0.0786	1
ENSG00000100445	SDR39U1	8	15	NA	NA	NA	NA	1	2	NA	NA	NA	NA	2.3 (1, 5.2)	0.0788	NA (NA, NA)	NA	NA (NA, NA)	NA	NA (NA, NA)	NA	0	NA	NA					PTV	0.0788	1
ENSG00000163932	PRKCD	0	6	NA	NA	6	35	0	0	NA	NA	1	4	0 (NA, NA)	0.414	NA (NA, NA)	NA	0.5 (0.2, 1)	0.0789	0.5 (0.2, 1.2)	0.162	0	NA	0					PTV + MPC >2	0.0789	1
ENSG00000088538	DOCK3	6	8	NA	NA	NA	NA	2	0	NA	NA	NA	NA	3.1 (1, 9.4)	0.079	NA (NA, NA)	NA	NA (NA, NA)	NA	NA (NA, NA)	NA	0	NA	NA					PTV	0.079	1
ENSG00000162601	MYSM1	7	17	0	0	0	5	0	0	0	0	0	2	2 (0.8, 4.7)	0.174	2 (0.8, 4.7)	0.174	1.1 (0.5, 2.4)	0.867	0 (NA, NA)	0.0791	0	0	0					MPC >2	0.0791	1
ENSG00000136155	SCEL	15	43	NA	NA	NA	NA	3	2	NA	NA	NA	NA	1.8 (1, 3.2)	0.0792	NA (NA, NA)	NA	NA (NA, NA)	NA	NA (NA, NA)	NA	0	NA	NA					PTV	0.0792	1
ENSG00000078304	PPP2R5C	3	5	NA	NA	1	24	1	2	NA	NA	0	1	1.1 (0.3, 4.1)	0.925	NA (NA, NA)	NA	0.4 (0.2, 1.2)	0.18	0.2 (0, 1.3)	0.0793	0	NA	0					MPC >2	0.0793	1
ENSG00000135926	TMBIM1	2	19	NA	NA	NA	NA	0	3	NA	NA	NA	NA	0.2 (0, 1)	0.0793	NA (NA, NA)	NA	NA (NA, NA)	NA	NA (NA, NA)	NA	0	NA	NA					PTV	0.0793	1
ENSG00000102057	KCND1	3	3	NA	NA	7	17	0	0	NA	NA	1	0	3.3 (0.7, 15.6)	0.2	NA (NA, NA)	NA	2.1 (1, 4.7)	0.0794	1.9 (0.7, 4.6)	0.285	0	NA	0					PTV + MPC >2	0.0794	1
ENSG00000205084	TMEM231	3	10	0	5	0	6	0	0	0	0	0	0	1.5 (0.4, 5.6)	0.79	0.9 (0.3, 3.3)	0.93	0.6 (0.2, 1.8)	0.429	0 (NA, NA)	0.0794	0	0	0					MPC >2	0.0794	1
ENSG00000014919	COX15	12	23	NA	NA	NA	NA	1	1	NA	NA	NA	NA	2.1 (1, 4.4)	0.0795	NA (NA, NA)	NA	NA (NA, NA)	NA	NA (NA, NA)	NA	0	NA	NA					PTV	0.0795	1
ENSG00000073614	KDM5A	7	16	NA	NA	2	3	3	0	NA	NA	0	3	2.7 (1.1, 7)	0.0796	NA (NA, NA)	NA	1.8 (0.8, 3.9)	0.227	0.7 (0.1, 3.2)	0.907	0	NA	0					PTV	0.0796	1
ENSG00000174243	DDX23	5	9	0	4	16	37	2	2	0	0	4	2	1.6 (0.6, 4.4)	0.456	1.3 (0.5, 3.2)	0.793	1.6 (1, 2.6)	0.0796	1.6 (0.9, 2.8)	0.151	0	0	0					PTV + MPC >2	0.0796	1
ENSG00000134376	CRB1	23	39	NA	NA	NA	NA	2	9	NA	NA	NA	NA	1.6 (1, 2.7)	0.0797	NA (NA, NA)	NA	NA (NA, NA)	NA	NA (NA, NA)	NA	0	NA	NA					PTV	0.0797	1
ENSG00000120156	TEK	4	10	NA	NA	3	38	1	0	NA	NA	1	2	2.2 (0.7, 6.7)	0.282	NA (NA, NA)	NA	0.7 (0.3, 1.4)	0.417	0.4 (0.1, 1.1)	0.0798	1	NA	0					MPC >2	0.0798	1
ENSG00000163453	IGFBP7	4	12	NA	NA	NA	NA	5	1	NA	NA	NA	NA	2.7 (1, 7)	0.0799	NA (NA, NA)	NA	NA (NA, NA)	NA	NA (NA, NA)	NA	0	NA	NA					PTV	0.0799	1
ENSG00000171763	SPATA5L1	16	42	NA	NA	3	2	2	2	NA	NA	0	0	1.5 (0.8, 2.6)	0.232	NA (NA, NA)	NA	1.7 (1, 2.9)	0.0799	12.3 (1.2, 126.6)	0.0894	0	NA	0					PTV + MPC >2	0.0799	1
ENSG00000073584	SMARCE1	2	2	0	0	2	2	0	0	0	0	0	0	4.8 (0.7, 34.1)	0.283	4.8 (0.7, 34.1)	0.283	4.7 (1.1, 20.1)	0.0802	4.6 (0.5, 39.9)	0.441	0	0	0					PTV + MPC >2	0.0802	1
ENSG00000099194	SCD	0	4	NA	NA	0	6	0	0	NA	NA	0	1	0 (NA, NA)	0.616	NA (NA, NA)	NA	0 (NA, NA)	0.0802	0 (NA, NA)	0.176	0	NA	0					PTV + MPC >2	0.0802	1
ENSG00000106123	EPHB6	6	39	NA	NA	NA	NA	0	5	NA	NA	NA	NA	0.4 (0.2, 1)	0.0802	NA (NA, NA)	NA	NA (NA, NA)	NA	NA (NA, NA)	NA	0	NA	NA					PTV	0.0802	1
ENSG00000136574	GATA4	2	3	0	0	3	32	0	0	0	0	0	1	3.6 (0.4, 35.6)	0.673	3.6 (0.4, 35.6)	0.673	0.4 (0.2, 1.2)	0.2	0.3 (0.1, 1)	0.0802	0	0	0					MPC >2	0.0802	1
ENSG00000174233	ADCY6	14	28	1	9	7	30	1	2	0	0	3	0	2 (1, 3.8)	0.0802	1.6 (0.8, 2.9)	0.214	1.4 (0.8, 2.2)	0.296	0.9 (0.4, 1.9)	0.972	0	0	0					PTV	0.0802	1
ENSG00000143363	PRUNE	7	12	NA	NA	NA	NA	0	0	NA	NA	NA	NA	2.6 (1, 6.8)	0.0803	NA (NA, NA)	NA	NA (NA, NA)	NA	NA (NA, NA)	NA	0	NA	NA					PTV	0.0803	1
ENSG00000164953	TMEM67	9	62	NA	NA	NA	NA	1	5	NA	NA	NA	NA	0.5 (0.3, 1)	0.0805	NA (NA, NA)	NA	NA (NA, NA)	NA	NA (NA, NA)	NA	0	NA	NA					PTV	0.0805	1
ENSG00000108557	RAI1	3	1	NA	NA	NA	NA	0	0	NA	NA	NA	NA	12.5 (1, 152.6)	0.0806	NA (NA, NA)	NA	NA (NA, NA)	NA	NA (NA, NA)	NA	0	NA	NA					PTV	0.0806	1
ENSG00000131864	USP29	8	57	NA	NA	NA	NA	0	5	NA	NA	NA	NA	0.5 (0.2, 1)	0.0806	NA (NA, NA)	NA	NA (NA, NA)	NA	NA (NA, NA)	NA	0	NA	NA					PTV	0.0806	1
ENSG00000175077	RTP1	8	9	NA	NA	NA	NA	0	0	NA	NA	NA	NA	3.2 (1.1, 9.7)	0.0806	NA (NA, NA)	NA	NA (NA, NA)	NA	NA (NA, NA)	NA	0	NA	NA					PTV	0.0806	1
ENSG00000197587	DMBX1	3	1	NA	NA	NA	NA	0	0	NA	NA	NA	NA	24.3 (1, 609.9)	0.0806	NA (NA, NA)	NA	NA (NA, NA)	NA	NA (NA, NA)	NA	0	NA	NA					PTV	0.0806	1
ENSG00000029639	TFB1M	4	33	NA	NA	NA	NA	1	4	NA	NA	NA	NA	0.4 (0.1, 1)	0.0807	NA (NA, NA)	NA	NA (NA, NA)	NA	NA (NA, NA)	NA	0	NA	NA					PTV	0.0807	1
ENSG00000118200	CAMSAP2	0	8	1	2	9	28	0	2	0	0	3	0	0 (NA, NA)	0.0807	0.2 (0, 1.6)	0.174	1.1 (0.5, 2.1)	0.869	1.6 (0.8, 3.2)	0.264	0	0	0					PTV	0.0807	1
ENSG00000132485	ZRANB2	2	5	0	1	3	3	2	0	0	0	2	1	2.4 (0.5, 10.9)	0.504	2 (0.5, 8.7)	0.609	2.9 (1, 8.2)	0.0807	3.5 (0.8, 14.3)	0.16	0	0	0					PTV + MPC >2	0.0807	1
ENSG00000135503	ACVR1B	1	8	NA	NA	13	74	0	0	NA	NA	0	3	0.4 (0.1, 3)	0.584	NA (NA, NA)	NA	0.6 (0.3, 1)	0.0807	0.6 (0.3, 1.1)	0.128	0	NA	0					PTV + MPC >2	0.0807	1
ENSG00000115415	STAT1	2	7	0	1	5	35	0	1	0	1	0	1	0.9 (0.2, 4.1)	0.918	0.6 (0.2, 2.7)	0.742	0.5 (0.2, 1.1)	0.104	0.4 (0.2, 1.1)	0.0808	0	0	0					MPC >2	0.0808	1
ENSG00000115568	ZNF142	26	70	NA	NA	NA	NA	3	1	NA	NA	NA	NA	1.6 (1, 2.5)	0.0808	NA (NA, NA)	NA	NA (NA, NA)	NA	NA (NA, NA)	NA	0	NA	NA					PTV	0.0808	1
ENSG00000130203	APOE	3	5	NA	NA	0	0	1	0	NA	NA	2	0	2.5 (0.7, 9.5)	0.267	NA (NA, NA)	NA	3.4 (1, 12)	0.0808	- (-, -)	-	0	NA	0					PTV + MPC >2	0.0808	1
ENSG00000184156	KCNQ3	2	6	NA	NA	23	55	0	0	NA	NA	1	3	1.4 (0.2, 9.4)	0.737	NA (NA, NA)	NA	1.6 (1, 2.6)	0.0808	1.6 (1, 2.7)	0.0846	0	NA	0					PTV + MPC >2	0.0808	1
ENSG00000186480	INSIG1	2	2	NA	NA	6	14	0	0	NA	NA	4	1	4.9 (0.6, 40.6)	0.345	NA (NA, NA)	NA	2.3 (1, 5.1)	0.0809	2 (0.8, 4.8)	0.203	0	NA	0					PTV + MPC >2	0.0809	1
ENSG00000171792	RHNO1	9	16	NA	NA	NA	NA	0	0	NA	NA	NA	NA	2.4 (1, 5.6)	0.0812	NA (NA, NA)	NA	NA (NA, NA)	NA	NA (NA, NA)	NA	0	NA	NA					PTV	0.0812	1
ENSG00000174946	GPR171	0	17	NA	NA	NA	NA	0	0	NA	NA	NA	NA	0 (NA, NA)	0.0812	NA (NA, NA)	NA	NA (NA, NA)	NA	NA (NA, NA)	NA	0	NA	NA					PTV	0.0812	1
ENSG00000196821	C6orf106	1	1	0	0	2	31	0	0	0	0	0	0	3.5 (0.1, 94.9)	0.483	3.5 (0.1, 94.9)	0.483	0.4 (0.1, 1.2)	0.137	0.3 (0.1, 1.1)	0.0812	0	0	0					MPC >2	0.0812	1
ENSG00000145632	PLK2	2	5	4	4	5	10	0	0	0	1	0	1	0.8 (0.1, 6.5)	0.869	2 (0.6, 6)	0.391	1.8 (0.9, 3.9)	0.153	2.1 (0.9, 4.8)	0.0813	0	0	0					MPC >2	0.0813	1
ENSG00000186834	HEXIM1	0	4	NA	NA	3	28	0	0	NA	NA	1	3	0 (NA, NA)	0.807	NA (NA, NA)	NA	0.3 (0.1, 1)	0.0813	0.4 (0.1, 1.1)	0.123	0	NA	0					PTV + MPC >2	0.0813	1
ENSG00000100053	CRYBB3	1	20	NA	NA	NA	NA	1	2	NA	NA	NA	NA	0.2 (0, 1)	0.0814	NA (NA, NA)	NA	NA (NA, NA)	NA	NA (NA, NA)	NA	0	NA	NA					PTV	0.0814	1
ENSG00000139572	GPR84	0	15	NA	NA	NA	NA	1	3	NA	NA	NA	NA	0.1 (0, 1.2)	0.0814	NA (NA, NA)	NA	NA (NA, NA)	NA	NA (NA, NA)	NA	0	NA	NA					PTV	0.0814	1
ENSG00000148834	GSTO1	1	28	NA	NA	NA	NA	0	0	NA	NA	NA	NA	0.2 (0, 1.3)	0.0814	NA (NA, NA)	NA	NA (NA, NA)	NA	NA (NA, NA)	NA	0	NA	NA					PTV	0.0814	1
ENSG00000184014	DENND5A	10	16	NA	NA	NA	NA	0	0	NA	NA	NA	NA	2.3 (1, 5.3)	0.0814	NA (NA, NA)	NA	NA (NA, NA)	NA	NA (NA, NA)	NA	0	NA	NA					PTV	0.0814	1
ENSG00000172819	RARG	0	2	2	3	0	10	0	0	0	0	0	4	0 (NA, NA)	0.519	1 (0.2, 4.5)	0.98	0.3 (0.1, 1.2)	0.0815	0.3 (0.1, 1.3)	0.104	1	0	0					PTV + MPC >2	0.0815	1
ENSG00000198482	ZNF808	8	54	NA	NA	NA	NA	1	6	NA	NA	NA	NA	0.5 (0.2, 1)	0.0815	NA (NA, NA)	NA	NA (NA, NA)	NA	NA (NA, NA)	NA	0	NA	NA					PTV	0.0815	1
ENSG00000102870	ZNF629	0	5	NA	NA	34	81	0	0	NA	NA	1	1	0 (NA, NA)	0.621	NA (NA, NA)	NA	1.4 (0.9, 2.2)	0.133	1.5 (1, 2.3)	0.0816	0	NA	0					MPC >2	0.0816	1
ENSG00000105447	GRWD1	0	19	NA	NA	NA	NA	0	0	NA	NA	NA	NA	0 (NA, NA)	0.0816	NA (NA, NA)	NA	NA (NA, NA)	NA	NA (NA, NA)	NA	0	NA	NA					PTV	0.0816	1
ENSG00000148429	USP6NL	7	18	NA	NA	NA	NA	3	0	NA	NA	NA	NA	2.4 (1, 5.5)	0.0816	NA (NA, NA)	NA	NA (NA, NA)	NA	NA (NA, NA)	NA	0	NA	NA					PTV	0.0816	1
ENSG00000107443	CCNJ	2	8	NA	NA	9	23	0	0	NA	NA	2	0	0.4 (0.1, 2)	0.425	NA (NA, NA)	NA	1.4 (0.7, 2.8)	0.41	2.1 (1, 4.5)	0.0817	0	NA	0					MPC >2	0.0817	1
ENSG00000114626	ABTB1	12	19	NA	NA	NA	NA	0	2	NA	NA	NA	NA	2.2 (1, 4.9)	0.0819	NA (NA, NA)	NA	NA (NA, NA)	NA	NA (NA, NA)	NA	0	NA	NA					PTV	0.0819	1
ENSG00000122386	ZNF205	6	24	NA	NA	12	23	0	0	NA	NA	2	0	1 (0.4, 2.5)	0.951	NA (NA, NA)	NA	1.5 (0.9, 2.8)	0.202	2.2 (1, 4.7)	0.0819	0	NA	0					MPC >2	0.0819	1
ENSG00000168237	GLYCTK	4	35	NA	NA	NA	NA	0	1	NA	NA	NA	NA	0.4 (0.1, 1.1)	0.082	NA (NA, NA)	NA	NA (NA, NA)	NA	NA (NA, NA)	NA	0	NA	NA					PTV	0.082	1
ENSG00000196156	KRTAP4-3	2	0	NA	NA	NA	NA	4	1	NA	NA	NA	NA	7.2 (0.9, 60.4)	0.0822	NA (NA, NA)	NA	NA (NA, NA)	NA	NA (NA, NA)	NA	0	NA	NA					PTV	0.0822	1
ENSG00000186716	BCR	5	9	1	0	2	7	0	1	0	0	0	0	2.3 (0.7, 7.3)	0.224	2.8 (1, 8.3)	0.0825	1.9 (0.8, 4.5)	0.178	1.5 (0.4, 5.6)	0.791	0	0	0					PTV + MPC >3	0.0825	1
ENSG00000204965	PCDHA5	14	24	NA	NA	NA	NA	2	4	NA	NA	NA	NA	1.9 (1, 3.7)	0.0825	NA (NA, NA)	NA	NA (NA, NA)	NA	NA (NA, NA)	NA	0	NA	NA					PTV	0.0825	1
ENSG00000115041	KCNIP3	6	7	NA	NA	NA	NA	1	2	NA	NA	NA	NA	2.8 (1, 8.4)	0.0826	NA (NA, NA)	NA	NA (NA, NA)	NA	NA (NA, NA)	NA	0	NA	NA					PTV	0.0826	1
ENSG00000178307	TMEM11	1	0	NA	NA	2	5	0	0	NA	NA	2	0	- (-, -)	-	NA (NA, NA)	NA	4.5 (1.1, 18.1)	0.0827	3.7 (0.9, 15.7)	0.173	0	NA	0					PTV + MPC >2	0.0827	1
ENSG00000142002	DPP9	1	9	NA	NA	12	20	0	0	NA	NA	3	2	0.7 (0.1, 5.8)	0.746	NA (NA, NA)	NA	1.8 (0.9, 3.6)	0.142	2.1 (1, 4.5)	0.0828	0	NA	0					MPC >2	0.0828	1
ENSG00000152242	C18orf25	6	8	NA	NA	NA	NA	2	2	NA	NA	NA	NA	2.7 (1, 7.3)	0.0828	NA (NA, NA)	NA	NA (NA, NA)	NA	NA (NA, NA)	NA	0	NA	NA					PTV	0.0828	1
ENSG00000156136	DCK	0	12	NA	NA	NA	NA	0	2	NA	NA	NA	NA	0 (NA, NA)	0.0829	NA (NA, NA)	NA	NA (NA, NA)	NA	NA (NA, NA)	NA	0	NA	NA					PTV	0.0829	1
ENSG00000104756	KCTD9	0	7	0	0	1	19	1	0	0	0	0	0	0.7 (0.1, 8.8)	0.811	0.7 (0.1, 8.8)	0.811	0.2 (0, 1.1)	0.102	0.1 (0, 1.1)	0.083	0	0	0					MPC >2	0.083	1
ENSG00000110799	VWF	18	102	0	1	0	0	7	10	1	2	0	0	0.7 (0.4, 1)	0.0972	0.7 (0.4, 1)	0.083	0.7 (0.4, 1)	0.083	0.5 (0, 5.4)	0.985	0	0	0					PTV + MPC >3	0.083	1
ENSG00000134278	SPIRE1	0	13	NA	NA	NA	NA	0	2	NA	NA	NA	NA	0 (NA, NA)	0.083	NA (NA, NA)	NA	NA (NA, NA)	NA	NA (NA, NA)	NA	0	NA	NA					PTV	0.083	1
ENSG00000106571	GLI3	4	3	0	0	6	14	1	1	0	0	0	1	3.6 (0.7, 17.2)	0.214	3.6 (0.7, 17.2)	0.214	2.4 (1, 5.6)	0.0831	1.9 (0.7, 5.5)	0.349	0	0	0					PTV + MPC >2	0.0831	1
ENSG00000116213	WRAP73	3	34	NA	NA	NA	NA	0	2	NA	NA	NA	NA	0.3 (0.1, 1.1)	0.0831	NA (NA, NA)	NA	NA (NA, NA)	NA	NA (NA, NA)	NA	0	NA	NA					PTV	0.0831	1
ENSG00000205726	ITSN1	10	16	NA	NA	16	48	2	0	NA	NA	4	2	1.7 (0.8, 3.7)	0.217	NA (NA, NA)	NA	1.5 (1, 2.4)	0.0831	1.4 (0.8, 2.5)	0.27	1	NA	0					PTV + MPC >2	0.0831	1
ENSG00000084463	WBP11	1	1	0	0	2	1	1	0	0	0	0	0	8 (0.5, 117.5)	0.331	8 (0.5, 117.5)	0.331	7.6 (1.1, 52.5)	0.0835	7.2 (0.4, 116)	0.431	0	0	0					PTV + MPC >2	0.0835	1
ENSG00000145016	KIAA0226	5	42	NA	NA	NA	NA	3	6	NA	NA	NA	NA	0.5 (0.2, 1)	0.0837	NA (NA, NA)	NA	NA (NA, NA)	NA	NA (NA, NA)	NA	0	NA	NA					PTV	0.0837	1
ENSG00000196091	MYBPC1	3	19	0	0	12	22	4	2	0	0	1	3	1 (0.4, 2.6)	0.971	1 (0.4, 2.6)	0.971	1.5 (0.9, 2.6)	0.192	1.9 (0.9, 3.7)	0.0839	0	0	0					MPC >2	0.0839	1
ENSG00000133138	TBC1D8B	3	35	NA	NA	NA	NA	0	0	NA	NA	NA	NA	0.3 (0.1, 1)	0.084	NA (NA, NA)	NA	NA (NA, NA)	NA	NA (NA, NA)	NA	0	NA	NA					PTV	0.084	1
ENSG00000176087	SLC35A4	6	10	NA	NA	NA	NA	0	0	NA	NA	NA	NA	2.9 (1, 8.6)	0.084	NA (NA, NA)	NA	NA (NA, NA)	NA	NA (NA, NA)	NA	0	NA	NA					PTV	0.084	1
ENSG00000187806	TMEM202	10	20	NA	NA	NA	NA	0	0	NA	NA	NA	NA	2.3 (1, 5.4)	0.084	NA (NA, NA)	NA	NA (NA, NA)	NA	NA (NA, NA)	NA	0	NA	NA					PTV	0.084	1
ENSG00000099804	CDC34	2	5	NA	NA	7	11	1	2	NA	NA	0	0	1.3 (0.3, 4.9)	0.733	NA (NA, NA)	NA	2.1 (0.9, 4.6)	0.12	2.9 (1, 7.9)	0.0842	0	NA	0					MPC >2	0.0842	1
ENSG00000170323	FABP4	5	5	NA	NA	NA	NA	2	2	NA	NA	NA	NA	2.7 (0.9, 7.8)	0.0843	NA (NA, NA)	NA	NA (NA, NA)	NA	NA (NA, NA)	NA	0	NA	NA					PTV	0.0843	1
ENSG00000039319	ZFYVE16	8	58	NA	NA	NA	NA	1	5	NA	NA	NA	NA	0.5 (0.3, 1.1)	0.0844	NA (NA, NA)	NA	NA (NA, NA)	NA	NA (NA, NA)	NA	0	NA	NA					PTV	0.0844	1
ENSG00000114113	RBP2	4	1	NA	NA	NA	NA	0	1	NA	NA	NA	NA	4.7 (0.9, 24.8)	0.0844	NA (NA, NA)	NA	NA (NA, NA)	NA	NA (NA, NA)	NA	0	NA	NA					PTV	0.0844	1
ENSG00000130950	NUTM2F	12	23	NA	NA	NA	NA	3	3	NA	NA	NA	NA	1.9 (1, 3.7)	0.0846	NA (NA, NA)	NA	NA (NA, NA)	NA	NA (NA, NA)	NA	0	NA	NA					PTV	0.0846	1
ENSG00000156831	NSMCE2	1	18	NA	NA	NA	NA	0	0	NA	NA	NA	NA	0.2 (0, 1.3)	0.0846	NA (NA, NA)	NA	NA (NA, NA)	NA	NA (NA, NA)	NA	0	NA	NA					PTV	0.0846	1
ENSG00000005700	IBTK	5	39	NA	NA	1	2	1	4	NA	NA	0	0	0.4 (0.2, 1.1)	0.0848	NA (NA, NA)	NA	0.5 (0.2, 1.1)	0.127	2.2 (0.2, 27.1)	0.528	0	NA	0					PTV	0.0848	1
ENSG00000133422	MORC2	0	9	NA	NA	16	41	0	0	NA	NA	1	5	0 (NA, NA)	0.0848	NA (NA, NA)	NA	1 (0.5, 1.7)	0.92	1.3 (0.7, 2.3)	0.571	0	NA	0					PTV	0.0848	1
ENSG00000102580	DNAJC3	10	20	NA	NA	NA	NA	0	0	NA	NA	NA	NA	2 (0.9, 4.4)	0.0849	NA (NA, NA)	NA	NA (NA, NA)	NA	NA (NA, NA)	NA	0	NA	NA					PTV	0.0849	1
ENSG00000115271	GCA	1	28	NA	NA	NA	NA	1	2	NA	NA	NA	NA	0.2 (0.1, 1.1)	0.085	NA (NA, NA)	NA	NA (NA, NA)	NA	NA (NA, NA)	NA	0	NA	NA					PTV	0.085	1
ENSG00000135093	USP30	3	23	NA	NA	NA	NA	0	3	NA	NA	NA	NA	0.3 (0.1, 1.1)	0.0851	NA (NA, NA)	NA	NA (NA, NA)	NA	NA (NA, NA)	NA	0	NA	NA					PTV	0.0851	1
ENSG00000020256	ZFP64	1	10	NA	NA	0	3	0	3	NA	NA	0	0	0.2 (0, 1.3)	0.108	NA (NA, NA)	NA	0.2 (0, 1.2)	0.0852	0 (NA, NA)	0.532	0	NA	0					PTV + MPC >2	0.0852	1
ENSG00000103274	NUBP1	11	24	NA	NA	NA	NA	1	0	NA	NA	NA	NA	2 (1, 4.2)	0.0852	NA (NA, NA)	NA	NA (NA, NA)	NA	NA (NA, NA)	NA	0	NA	NA					PTV	0.0852	1
ENSG00000141140	MYO19	26	79	NA	NA	NA	NA	5	2	NA	NA	NA	NA	1.5 (1, 2.3)	0.0852	NA (NA, NA)	NA	NA (NA, NA)	NA	NA (NA, NA)	NA	0	NA	NA					PTV	0.0852	1
ENSG00000182890	GLUD2	1	10	NA	NA	0	3	0	4	NA	NA	0	0	0.2 (0, 1.5)	0.168	NA (NA, NA)	NA	0.1 (0, 1.2)	0.0852	0 (NA, NA)	0.688	0	NA	0					PTV + MPC >2	0.0852	1
ENSG00000100228	RAB36	11	23	NA	NA	NA	NA	0	0	NA	NA	NA	NA	2 (1, 4.2)	0.0853	NA (NA, NA)	NA	NA (NA, NA)	NA	NA (NA, NA)	NA	0	NA	NA					PTV	0.0853	1
ENSG00000159871	LYPD5	0	15	NA	NA	NA	NA	0	0	NA	NA	NA	NA	0 (NA, NA)	0.0854	NA (NA, NA)	NA	NA (NA, NA)	NA	NA (NA, NA)	NA	0	NA	NA					PTV	0.0854	1
ENSG00000016082	ISL1	0	0	NA	NA	8	20	0	0	NA	NA	1	0	- (-, -)	-	NA (NA, NA)	NA	2.3 (1, 5.3)	0.0855	2.3 (1, 5.3)	0.0855	0	NA	0					PTV + MPC >2	0.0855	1
ENSG00000105221	AKT2	0	11	NA	NA	12	21	0	1	NA	NA	0	1	0 (NA, NA)	0.118	NA (NA, NA)	NA	1.3 (0.6, 2.6)	0.636	2.2 (1, 4.7)	0.0855	0	NA	0					MPC >2	0.0855	1
ENSG00000188039	NWD1	15	68	NA	NA	NA	NA	3	16	NA	NA	NA	NA	0.6 (0.3, 1)	0.0856	NA (NA, NA)	NA	NA (NA, NA)	NA	NA (NA, NA)	NA	0	NA	NA					PTV	0.0856	1
ENSG00000051620	HEBP2	8	17	NA	NA	NA	NA	0	0	NA	NA	NA	NA	2.6 (1, 6.4)	0.086	NA (NA, NA)	NA	NA (NA, NA)	NA	NA (NA, NA)	NA	0	NA	NA					PTV	0.086	1
ENSG00000105889	STEAP1B	9	12	0	4	2	9	0	2	0	0	1	0	2.2 (0.9, 5.3)	0.086	1.9 (0.8, 4.4)	0.174	1.4 (0.7, 3)	0.425	0.5 (0.1, 2.4)	0.657	0	0	0					PTV	0.086	1
ENSG00000114656	KIAA1257	12	24	NA	NA	NA	NA	1	0	NA	NA	NA	NA	2.2 (1, 4.7)	0.086	NA (NA, NA)	NA	NA (NA, NA)	NA	NA (NA, NA)	NA	0	NA	NA					PTV	0.086	1
ENSG00000115548	KDM3A	3	12	NA	NA	15	32	0	0	NA	NA	0	1	0.7 (0.2, 3.5)	0.74	NA (NA, NA)	NA	1.6 (0.9, 3)	0.187	1.9 (1, 3.8)	0.086	0	NA	0					MPC >2	0.086	1
ENSG00000182557	SPNS3	11	22	NA	NA	NA	NA	0	0	NA	NA	NA	NA	2 (1, 4.3)	0.0862	NA (NA, NA)	NA	NA (NA, NA)	NA	NA (NA, NA)	NA	0	NA	NA					PTV	0.0862	1
ENSG00000109819	PPARGC1A	6	5	NA	NA	NA	NA	1	1	NA	NA	NA	NA	3.3 (1, 11.1)	0.0863	NA (NA, NA)	NA	NA (NA, NA)	NA	NA (NA, NA)	NA	0	NA	NA					PTV	0.0863	1
ENSG00000115155	OTOF	20	112	NA	NA	NA	NA	4	7	NA	NA	NA	NA	0.7 (0.4, 1)	0.0864	NA (NA, NA)	NA	NA (NA, NA)	NA	NA (NA, NA)	NA	0	NA	NA					PTV	0.0864	1
ENSG00000183978	COA3	0	11	NA	NA	0	0	1	4	NA	NA	0	0	0.1 (0, 1.2)	0.0864	NA (NA, NA)	NA	0.1 (0, 1.2)	0.0864	- (-, -)	-	0	NA	0					PTV	0.0864	1
ENSG00000186340	THBS2	1	15	NA	NA	9	13	0	0	NA	NA	0	0	0.2 (0, 1.9)	0.27	NA (NA, NA)	NA	1.3 (0.6, 2.7)	0.682	2.3 (1, 5.7)	0.0865	0	NA	0					MPC >2	0.0865	1
ENSG00000013275	PSMC4	2	9	2	4	12	24	0	0	0	1	1	0	0.9 (0.2, 3.9)	0.847	1 (0.3, 3.2)	0.932	1.6 (0.9, 3)	0.146	1.9 (1, 3.7)	0.0866	0	0	0					MPC >2	0.0866	1
ENSG00000198492	YTHDF2	2	1	NA	NA	0	0	0	0	NA	NA	0	0	10 (1, 100.5)	0.0866	NA (NA, NA)	NA	10 (1, 100.5)	0.0866	- (-, -)	-	0	NA	0					PTV	0.0866	1
ENSG00000244165	P2RY11	3	31	NA	NA	NA	NA	0	2	NA	NA	NA	NA	0.3 (0.1, 1)	0.0866	NA (NA, NA)	NA	NA (NA, NA)	NA	NA (NA, NA)	NA	0	NA	NA					PTV	0.0866	1
ENSG00000141255	SPATA22	2	20	NA	NA	NA	NA	0	1	NA	NA	NA	NA	0.2 (0.1, 1.1)	0.0867	NA (NA, NA)	NA	NA (NA, NA)	NA	NA (NA, NA)	NA	0	NA	NA					PTV	0.0867	1
ENSG00000187017	ESPN	2	23	NA	NA	NA	NA	0	2	NA	NA	NA	NA	0.3 (0.1, 1.2)	0.0867	NA (NA, NA)	NA	NA (NA, NA)	NA	NA (NA, NA)	NA	0	NA	NA					PTV	0.0867	1
ENSG00000100346	CACNA1I	2	25	0	0	19	96	1	1	0	0	3	5	0.3 (0.1, 1.2)	0.153	0.3 (0.1, 1.2)	0.153	0.6 (0.4, 1)	0.0868	0.7 (0.5, 1.2)	0.274	0	0	1					PTV + MPC >2	0.0868	1
ENSG00000164172	MOCS2	0	11	NA	NA	NA	NA	0	1	NA	NA	NA	NA	0 (NA, NA)	0.0869	NA (NA, NA)	NA	NA (NA, NA)	NA	NA (NA, NA)	NA	0	NA	NA					PTV	0.0869	1
ENSG00000198604	BAZ1A	7	16	0	1	4	8	2	0	0	0	0	2	2.3 (1, 5.3)	0.0869	2.1 (0.9, 4.9)	0.111	1.8 (0.9, 3.6)	0.106	1.3 (0.4, 4.1)	0.907	0	0	0					PTV	0.0869	1
ENSG00000187792	ZNF70	0	15	NA	NA	NA	NA	0	0	NA	NA	NA	NA	0 (NA, NA)	0.087	NA (NA, NA)	NA	NA (NA, NA)	NA	NA (NA, NA)	NA	0	NA	NA					PTV	0.087	1
ENSG00000142449	FBN3	42	100	NA	NA	NA	NA	8	4	NA	NA	NA	NA	1.4 (1, 2)	0.0871	NA (NA, NA)	NA	NA (NA, NA)	NA	NA (NA, NA)	NA	0	NA	NA					PTV	0.0871	1
ENSG00000187605	TET3	10	12	1	1	14	31	0	0	1	0	2	2	1.6 (0.6, 3.8)	0.448	1.8 (0.8, 4)	0.253	1.6 (1, 2.7)	0.0871	1.6 (0.9, 3)	0.163	0	0	0					PTV + MPC >2	0.0871	1
ENSG00000204592	HLA-E	5	8	3	5	4	14	0	1	0	0	0	0	1.9 (0.6, 6)	0.401	2.4 (1, 5.9)	0.0871	1.8 (0.9, 3.7)	0.115	1.8 (0.7, 4.4)	0.281	0	0	0					PTV + MPC >3	0.0871	1
ENSG00000161011	SQSTM1	4	25	NA	NA	NA	NA	0	4	NA	NA	NA	NA	0.3 (0.1, 1)	0.0872	NA (NA, NA)	NA	NA (NA, NA)	NA	NA (NA, NA)	NA	0	NA	NA					PTV	0.0872	1
ENSG00000186493	C5orf38	0	14	NA	NA	NA	NA	0	2	NA	NA	NA	NA	0 (NA, NA)	0.0872	NA (NA, NA)	NA	NA (NA, NA)	NA	NA (NA, NA)	NA	0	NA	NA					PTV	0.0872	1
ENSG00000165046	LETM2	3	35	NA	NA	NA	NA	0	0	NA	NA	NA	NA	0.3 (0.1, 1.1)	0.0873	NA (NA, NA)	NA	NA (NA, NA)	NA	NA (NA, NA)	NA	0	NA	NA					PTV	0.0873	1
ENSG00000081148	IMPG2	7	48	NA	NA	NA	NA	2	8	NA	NA	NA	NA	0.5 (0.2, 1)	0.0874	NA (NA, NA)	NA	NA (NA, NA)	NA	NA (NA, NA)	NA	0	NA	NA					PTV	0.0874	1
ENSG00000109906	ZBTB16	0	4	0	0	4	37	0	0	0	0	2	1	0 (NA, NA)	0.802	0 (NA, NA)	0.802	0.4 (0.1, 1)	0.0874	0.4 (0.1, 1.1)	0.129	0	0	1					PTV + MPC >2	0.0874	1
ENSG00000144134	RABL2A	1	14	0	10	8	36	0	0	2	4	1	1	0.4 (0.1, 3.1)	0.584	0.3 (0.1, 1.1)	0.0875	0.6 (0.3, 1.1)	0.0969	0.6 (0.3, 1.2)	0.156	0	0	0					PTV + MPC >3	0.0875	1
ENSG00000180549	FUT7	0	11	NA	NA	NA	NA	0	1	NA	NA	NA	NA	0 (NA, NA)	0.0875	NA (NA, NA)	NA	NA (NA, NA)	NA	NA (NA, NA)	NA	0	NA	NA					PTV	0.0875	1
ENSG00000187514	PTMA	3	1	NA	NA	NA	NA	0	0	NA	NA	NA	NA	5.6 (0.8, 41.1)	0.0875	NA (NA, NA)	NA	NA (NA, NA)	NA	NA (NA, NA)	NA	0	NA	NA					PTV	0.0875	1
ENSG00000080503	SMARCA2	11	20	1	1	14	54	0	0	1	0	2	2	1.9 (0.9, 4.2)	0.162	2.1 (1, 4.4)	0.0876	1.3 (0.8, 2)	0.338	1.1 (0.6, 1.9)	0.929	0	0	0					PTV + MPC >3	0.0876	1
ENSG00000133773	CCDC59	13	26	NA	NA	NA	NA	1	0	NA	NA	NA	NA	2 (1, 4)	0.0876	NA (NA, NA)	NA	NA (NA, NA)	NA	NA (NA, NA)	NA	0	NA	NA					PTV	0.0876	1
ENSG00000134215	VAV3	5	53	NA	NA	NA	NA	2	3	NA	NA	NA	NA	0.5 (0.2, 1.1)	0.0876	NA (NA, NA)	NA	NA (NA, NA)	NA	NA (NA, NA)	NA	0	NA	NA					PTV	0.0876	1
ENSG00000166676	TVP23A	2	21	NA	NA	NA	NA	0	0	NA	NA	NA	NA	0.2 (0, 1)	0.0877	NA (NA, NA)	NA	NA (NA, NA)	NA	NA (NA, NA)	NA	0	NA	NA					PTV	0.0877	1
ENSG00000074964	ARHGEF10L	4	28	NA	NA	1	0	1	1	NA	NA	0	0	0.4 (0.1, 1.1)	0.0878	NA (NA, NA)	NA	0.4 (0.2, 1.1)	0.133	- (-, -)	-	0	NA	0					PTV	0.0878	1
ENSG00000198276	UCKL1	5	38	NA	NA	7	44	1	1	NA	NA	0	4	0.5 (0.2, 1.3)	0.214	NA (NA, NA)	NA	0.6 (0.3, 1.1)	0.0878	0.6 (0.3, 1.4)	0.321	0	NA	0					PTV + MPC >2	0.0878	1
ENSG00000204613	TRIM10	12	25	NA	NA	NA	NA	2	2	NA	NA	NA	NA	1.9 (1, 3.7)	0.0878	NA (NA, NA)	NA	NA (NA, NA)	NA	NA (NA, NA)	NA	0	NA	NA					PTV	0.0878	1
ENSG00000148303	RPL7A	3	0	NA	NA	0	0	0	0	NA	NA	0	0	Inf (NA, NA)	0.0879	NA (NA, NA)	NA	Inf (NA, NA)	0.0879	- (-, -)	-	0	NA	0					PTV	0.0879	1
ENSG00000147885	IFNA16	1	19	NA	NA	NA	NA	0	3	NA	NA	NA	NA	0.2 (0, 1.3)	0.088	NA (NA, NA)	NA	NA (NA, NA)	NA	NA (NA, NA)	NA	0	NA	NA					PTV	0.088	1
ENSG00000158258	CLSTN2	7	11	NA	NA	NA	NA	1	0	NA	NA	NA	NA	3 (1.1, 8.4)	0.088	NA (NA, NA)	NA	NA (NA, NA)	NA	NA (NA, NA)	NA	0	NA	NA					PTV	0.088	1
ENSG00000166118	SPATA19	2	20	NA	NA	NA	NA	0	2	NA	NA	NA	NA	0.3 (0.1, 1.2)	0.088	NA (NA, NA)	NA	NA (NA, NA)	NA	NA (NA, NA)	NA	0	NA	NA					PTV	0.088	1
ENSG00000049323	LTBP1	16	33	NA	NA	0	0	1	1	NA	NA	0	0	1.8 (1, 3.4)	0.0881	NA (NA, NA)	NA	1.8 (1, 3.4)	0.0881	- (-, -)	-	0	NA	0					PTV	0.0881	1
ENSG00000133275	CSNK1G2	3	2	0	0	13	32	0	1	0	0	2	1	2.5 (0.6, 10.8)	0.288	2.5 (0.6, 10.8)	0.288	1.7 (0.9, 3.1)	0.0881	1.6 (0.8, 3)	0.213	0	0	0					PTV + MPC >2	0.0881	1
ENSG00000170128	GPR25	0	5	NA	NA	2	28	0	0	NA	NA	0	0	0 (NA, NA)	0.502	NA (NA, NA)	NA	0.2 (0, 1)	0.0881	0.2 (0, 1.3)	0.189	0	NA	0					PTV + MPC >2	0.0881	1
ENSG00000184983	NDUFA6	2	15	NA	NA	NA	NA	1	6	NA	NA	NA	NA	0.3 (0.1, 1.1)	0.0881	NA (NA, NA)	NA	NA (NA, NA)	NA	NA (NA, NA)	NA	0	NA	NA					PTV	0.0881	1
ENSG00000124839	RAB17	2	19	NA	NA	NA	NA	0	0	NA	NA	NA	NA	0.2 (0, 1)	0.0882	NA (NA, NA)	NA	NA (NA, NA)	NA	NA (NA, NA)	NA	0	NA	NA					PTV	0.0882	1
ENSG00000125089	SH3TC1	12	79	NA	NA	NA	NA	0	4	NA	NA	NA	NA	0.6 (0.3, 1.1)	0.0882	NA (NA, NA)	NA	NA (NA, NA)	NA	NA (NA, NA)	NA	0	NA	NA					PTV	0.0882	1
ENSG00000151834	GABRA2	4	3	1	7	5	10	0	0	0	0	2	1	8.2 (1.2, 57.5)	0.0882	2.2 (0.6, 7.6)	0.402	1.8 (0.8, 4)	0.272	1.2 (0.5, 3.2)	0.885	0	0	0					PTV	0.0882	1
ENSG00000175229	GAL3ST3	1	17	NA	NA	5	16	0	0	NA	NA	1	1	0.1 (0, 1.2)	0.0882	NA (NA, NA)	NA	0.7 (0.3, 1.6)	0.513	1.4 (0.5, 3.6)	0.735	0	NA	0					PTV	0.0882	1
ENSG00000143401	ANP32E	4	5	NA	NA	NA	NA	0	0	NA	NA	NA	NA	3.8 (1, 14.1)	0.0883	NA (NA, NA)	NA	NA (NA, NA)	NA	NA (NA, NA)	NA	0	NA	NA					PTV	0.0883	1
ENSG00000180287	PLD5	6	10	2	5	4	6	0	0	0	0	0	0	2.4 (0.8, 6.7)	0.162	2.1 (0.8, 5)	0.162	2.1 (1, 4.4)	0.0884	1.8 (0.6, 5.4)	0.465	0	0	0					PTV + MPC >2	0.0884	1
ENSG00000001617	SEMA3F	7	5	NA	NA	7	53	0	0	NA	NA	3	1	3.2 (0.9, 11.1)	0.0885	NA (NA, NA)	NA	1 (0.5, 1.7)	0.989	0.6 (0.3, 1.3)	0.313	0	NA	0					PTV	0.0885	1
ENSG00000041357	PSMA4	0	5	0	1	2	11	0	1	0	1	0	0	0 (NA, NA)	0.243	0 (NA, NA)	0.131	0.3 (0.1, 1.1)	0.0886	0.4 (0.1, 1.8)	0.331	0	0	0					PTV + MPC >2	0.0886	1
ENSG00000173175	ADCY5	7	6	5	12	28	70	0	2	0	1	1	3	2.6 (0.9, 7.3)	0.0917	1.8 (0.9, 3.8)	0.145	1.4 (1, 2.1)	0.0886	1.3 (0.8, 2)	0.28	0	0	0					PTV + MPC >2	0.0886	1
ENSG00000113407	TARS	14	43	NA	NA	NA	NA	1	1	NA	NA	NA	NA	1.8 (1, 3.3)	0.0887	NA (NA, NA)	NA	NA (NA, NA)	NA	NA (NA, NA)	NA	0	NA	NA					PTV	0.0887	1
ENSG00000128536	CDHR3	16	39	NA	NA	NA	NA	3	2	NA	NA	NA	NA	1.8 (1, 3.3)	0.0887	NA (NA, NA)	NA	NA (NA, NA)	NA	NA (NA, NA)	NA	0	NA	NA					PTV	0.0887	1
ENSG00000146376	ARHGAP18	2	27	NA	NA	NA	NA	1	3	NA	NA	NA	NA	0.3 (0.1, 1.1)	0.0887	NA (NA, NA)	NA	NA (NA, NA)	NA	NA (NA, NA)	NA	0	NA	NA					PTV	0.0887	1
ENSG00000166313	APBB1	3	2	0	6	0	0	0	0	0	1	0	0	12.3 (1.2, 126.4)	0.0888	1.1 (0.3, 4.4)	0.884	1.1 (0.3, 4.4)	0.884	0 (NA, NA)	0.272	0	0	0					PTV	0.0888	1
ENSG00000170949	ZNF160	10	23	NA	NA	NA	NA	0	0	NA	NA	NA	NA	2.2 (1, 4.8)	0.0888	NA (NA, NA)	NA	NA (NA, NA)	NA	NA (NA, NA)	NA	0	NA	NA					PTV	0.0888	1
ENSG00000154096	THY1	4	7	NA	NA	NA	NA	0	0	NA	NA	NA	NA	4.2 (1.1, 16)	0.0889	NA (NA, NA)	NA	NA (NA, NA)	NA	NA (NA, NA)	NA	0	NA	NA					PTV	0.0889	1
ENSG00000197446	CYP2F1	2	22	2	5	3	12	0	1	0	0	0	0	0.2 (0.1, 1.1)	0.0889	0.5 (0.2, 1.4)	0.241	0.7 (0.3, 1.6)	0.523	1.7 (0.6, 4.6)	0.436	0	0	0					PTV	0.0889	1
ENSG00000258223	PRSS58	1	15	NA	NA	NA	NA	0	1	NA	NA	NA	NA	0.1 (0, 1.2)	0.0889	NA (NA, NA)	NA	NA (NA, NA)	NA	NA (NA, NA)	NA	0	NA	NA					PTV	0.0889	1
ENSG00000085872	CHERP	1	1	3	2	6	23	0	0	0	0	1	1	- (-, -)	-	4.2 (0.9, 18.8)	0.089	1.6 (0.8, 3.5)	0.285	1.6 (0.8, 3.6)	0.306	0	0	0					PTV + MPC >3	0.089	1
ENSG00000154447	SH3RF1	1	15	NA	NA	NA	NA	0	0	NA	NA	NA	NA	0.1 (0, 1.2)	0.089	NA (NA, NA)	NA	NA (NA, NA)	NA	NA (NA, NA)	NA	0	NA	NA					PTV	0.089	1
ENSG00000159363	ATP13A2	16	35	NA	NA	NA	NA	4	1	NA	NA	NA	NA	1.7 (1, 3.1)	0.089	NA (NA, NA)	NA	NA (NA, NA)	NA	NA (NA, NA)	NA	0	NA	NA					PTV	0.089	1
ENSG00000197591	OR11L1	1	14	NA	NA	NA	NA	0	0	NA	NA	NA	NA	0.1 (0, 1.2)	0.089	NA (NA, NA)	NA	NA (NA, NA)	NA	NA (NA, NA)	NA	0	NA	NA					PTV	0.089	1
ENSG00000105852	PON3	1	23	NA	NA	NA	NA	1	3	NA	NA	NA	NA	0.2 (0, 1.1)	0.0891	NA (NA, NA)	NA	NA (NA, NA)	NA	NA (NA, NA)	NA	0	NA	NA					PTV	0.0891	1
ENSG00000164893	SLC7A13	10	21	NA	NA	NA	NA	1	1	NA	NA	NA	NA	2.3 (1, 5.1)	0.0891	NA (NA, NA)	NA	NA (NA, NA)	NA	NA (NA, NA)	NA	0	NA	NA					PTV	0.0891	1
ENSG00000124780	KCNK17	8	11	NA	NA	NA	NA	0	1	NA	NA	NA	NA	2.6 (1, 7)	0.0892	NA (NA, NA)	NA	NA (NA, NA)	NA	NA (NA, NA)	NA	0	NA	NA					PTV	0.0892	1
ENSG00000131791	PRKAB2	1	2	NA	NA	1	0	0	0	NA	NA	1	0	0.7 (0, 12.7)	0.848	NA (NA, NA)	NA	3.3 (0.5, 21.7)	0.402	Inf (NA, NA)	0.0892	0	NA	0					MPC >2	0.0892	1
ENSG00000132670	PTPRA	0	7	NA	NA	2	10	0	2	NA	NA	0	0	0 (NA, NA)	0.0892	NA (NA, NA)	NA	0.4 (0.1, 1.5)	0.213	1 (0.2, 4.9)	0.994	0	NA	0					PTV	0.0892	1
ENSG00000185650	ZFP36L1	1	0	0	0	14	49	1	0	0	0	0	0	Inf (NA, NA)	0.0892	Inf (NA, NA)	0.0892	1.3 (0.7, 2.4)	0.474	1.1 (0.6, 2.2)	0.813	0	0	0					PTV	0.0892	1
ENSG00000042062	FAM65C	19	45	NA	NA	NA	NA	2	2	NA	NA	NA	NA	1.8 (1, 3.1)	0.0893	NA (NA, NA)	NA	NA (NA, NA)	NA	NA (NA, NA)	NA	0	NA	NA					PTV	0.0893	1
ENSG00000180772	AGTR2	0	11	NA	NA	NA	NA	0	0	NA	NA	NA	NA	0 (NA, NA)	0.0893	NA (NA, NA)	NA	NA (NA, NA)	NA	NA (NA, NA)	NA	0	NA	NA					PTV	0.0893	1
ENSG00000133401	PDZD2	15	40	NA	NA	2	32	4	2	NA	NA	0	0	1.6 (0.9, 2.9)	0.169	NA (NA, NA)	NA	1 (0.6, 1.8)	0.991	0.3 (0.1, 1.1)	0.0894	0	NA	0					MPC >2	0.0894	1
ENSG00000139117	CPNE8	0	17	NA	NA	NA	NA	1	1	NA	NA	NA	NA	0.1 (0, 1.2)	0.0895	NA (NA, NA)	NA	NA (NA, NA)	NA	NA (NA, NA)	NA	0	NA	NA					PTV	0.0895	1
ENSG00000151292	CSNK1G3	4	3	NA	NA	NA	NA	0	0	NA	NA	NA	NA	5.6 (1.1, 28.5)	0.0895	NA (NA, NA)	NA	NA (NA, NA)	NA	NA (NA, NA)	NA	0	NA	NA					PTV	0.0895	1
ENSG00000166839	ANKDD1A	13	24	NA	NA	NA	NA	1	2	NA	NA	NA	NA	1.9 (1, 3.7)	0.0895	NA (NA, NA)	NA	NA (NA, NA)	NA	NA (NA, NA)	NA	0	NA	NA					PTV	0.0895	1
ENSG00000213759	UGT2B11	6	45	NA	NA	NA	NA	0	1	NA	NA	NA	NA	0.4 (0.2, 1)	0.0895	NA (NA, NA)	NA	NA (NA, NA)	NA	NA (NA, NA)	NA	0	NA	NA					PTV	0.0895	1
ENSG00000135439	AGAP2	5	5	1	5	14	16	0	1	0	1	0	1	2.6 (0.8, 8.5)	0.171	1.6 (0.6, 4.2)	0.46	1.7 (0.9, 3.2)	0.0896	1.5 (0.7, 3)	0.317	0	0	0					PTV + MPC >2	0.0896	1
ENSG00000136802	LRRC8A	6	8	NA	NA	24	98	1	0	NA	NA	5	6	3.4 (1.1, 10.6)	0.0896	NA (NA, NA)	NA	1.1 (0.7, 1.6)	0.744	0.9 (0.6, 1.5)	0.885	0	NA	1					PTV	0.0896	1
ENSG00000143369	ECM1	7	38	NA	NA	NA	NA	0	3	NA	NA	NA	NA	0.5 (0.2, 1.1)	0.0896	NA (NA, NA)	NA	NA (NA, NA)	NA	NA (NA, NA)	NA	0	NA	NA					PTV	0.0896	1
ENSG00000235376	RPEL1	1	23	NA	NA	NA	NA	0	1	NA	NA	NA	NA	0.2 (0, 1.3)	0.0898	NA (NA, NA)	NA	NA (NA, NA)	NA	NA (NA, NA)	NA	0	NA	NA					PTV	0.0898	1
ENSG00000136059	VILL	8	59	NA	NA	NA	NA	0	0	NA	NA	NA	NA	0.5 (0.2, 1.1)	0.0899	NA (NA, NA)	NA	NA (NA, NA)	NA	NA (NA, NA)	NA	0	NA	NA					PTV	0.0899	1
ENSG00000197746	PSAP	5	6	NA	NA	NA	NA	1	1	NA	NA	NA	NA	2.8 (0.9, 8.2)	0.09	NA (NA, NA)	NA	NA (NA, NA)	NA	NA (NA, NA)	NA	0	NA	NA					PTV	0.09	1
ENSG00000176979	TRIM60	4	41	NA	NA	NA	NA	0	2	NA	NA	NA	NA	0.4 (0.1, 1.1)	0.0902	NA (NA, NA)	NA	NA (NA, NA)	NA	NA (NA, NA)	NA	0	NA	NA					PTV	0.0902	1
ENSG00000178734	C13orf45	0	1	NA	NA	NA	NA	0	4	NA	NA	NA	NA	0 (NA, NA)	0.0904	NA (NA, NA)	NA	NA (NA, NA)	NA	NA (NA, NA)	NA	0	NA	NA					PTV	0.0904	1
ENSG00000173801	JUP	8	12	NA	NA	NA	NA	1	0	NA	NA	NA	NA	2.5 (1, 6.2)	0.0905	NA (NA, NA)	NA	NA (NA, NA)	NA	NA (NA, NA)	NA	0	NA	NA					PTV	0.0905	1
ENSG00000145819	ARHGAP26	7	9	NA	NA	NA	NA	2	2	NA	NA	NA	NA	2.4 (1, 6.1)	0.0906	NA (NA, NA)	NA	NA (NA, NA)	NA	NA (NA, NA)	NA	0	NA	NA					PTV	0.0906	1
ENSG00000131738	KRT33B	7	26	3	2	1	3	0	2	0	0	0	0	1.3 (0.5, 2.9)	0.766	1.7 (0.8, 3.5)	0.249	1.7 (0.8, 3.4)	0.208	4.5 (1.1, 18.5)	0.0907	0	0	0					MPC >2	0.0907	1
ENSG00000170927	PKHD1	35	182	NA	NA	NA	NA	5	12	NA	NA	NA	NA	0.7 (0.5, 1)	0.0907	NA (NA, NA)	NA	NA (NA, NA)	NA	NA (NA, NA)	NA	1	NA	NA					PTV	0.0907	1
ENSG00000182446	NPLOC4	2	5	NA	NA	5	40	1	2	NA	NA	1	3	0.8 (0.2, 3.5)	0.807	NA (NA, NA)	NA	0.5 (0.2, 1.1)	0.106	0.4 (0.2, 1.1)	0.0907	0	NA	0					MPC >2	0.0907	1
ENSG00000204531	POU5F1	0	3	0	1	2	12	0	0	0	0	0	4	0 (NA, NA)	0.478	0 (NA, NA)	0.891	0.3 (0.1, 1.2)	0.0907	0.3 (0.1, 1.3)	0.122	0	0	0					PTV + MPC >2	0.0907	1
ENSG00000180370	PAK2	1	2	3	6	3	5	0	0	0	1	2	0	2.4 (0.1, 47.4)	0.594	1.6 (0.5, 5.2)	0.655	2.3 (0.9, 5.6)	0.0908	2.3 (0.9, 5.9)	0.108	0	0	0					PTV + MPC >2	0.0908	1
ENSG00000119938	PPP1R3C	0	16	NA	NA	NA	NA	0	0	NA	NA	NA	NA	0 (NA, NA)	0.0909	NA (NA, NA)	NA	NA (NA, NA)	NA	NA (NA, NA)	NA	0	NA	NA					PTV	0.0909	1
ENSG00000080493	SLC4A4	7	15	1	1	6	16	0	0	0	0	0	0	1.8 (0.7, 5)	0.393	2 (0.8, 5.2)	0.244	1.9 (1, 3.8)	0.0911	2 (0.8, 5.1)	0.207	0	0	0					PTV + MPC >2	0.0911	1
ENSG00000172538	FAM170B	3	1	NA	NA	NA	NA	4	0	NA	NA	NA	NA	5.9 (0.8, 44.3)	0.0911	NA (NA, NA)	NA	NA (NA, NA)	NA	NA (NA, NA)	NA	0	NA	NA					PTV	0.0911	1
ENSG00000173517	PEAK1	12	30	NA	NA	NA	NA	2	1	NA	NA	NA	NA	1.9 (1, 3.6)	0.0912	NA (NA, NA)	NA	NA (NA, NA)	NA	NA (NA, NA)	NA	0	NA	NA					PTV	0.0912	1
ENSG00000141485	SLC13A5	2	21	NA	NA	NA	NA	0	1	NA	NA	NA	NA	0.3 (0.1, 1.2)	0.0913	NA (NA, NA)	NA	NA (NA, NA)	NA	NA (NA, NA)	NA	0	NA	NA					PTV	0.0913	1
ENSG00000054179	ENTPD2	13	56	NA	NA	NA	NA	3	1	NA	NA	NA	NA	0.6 (0.3, 1.1)	0.0914	NA (NA, NA)	NA	NA (NA, NA)	NA	NA (NA, NA)	NA	0	NA	NA					PTV	0.0914	1
ENSG00000113262	GRM6	6	42	0	0	0	0	3	7	0	0	0	0	0.5 (0.2, 1.1)	0.0914	0.5 (0.2, 1.1)	0.0914	0.5 (0.2, 1.1)	0.0914	- (-, -)	-	0	0	0					PTV	0.0914	1
ENSG00000161642	ZNF385A	0	6	NA	NA	1	11	0	1	NA	NA	0	0	0 (NA, NA)	0.187	NA (NA, NA)	NA	0.2 (0, 1.3)	0.0914	0.4 (0.1, 2.7)	0.48	0	NA	0					PTV + MPC >2	0.0914	1
ENSG00000050748	MAPK9	1	20	NA	NA	0	2	1	1	NA	NA	0	0	0.3 (0.1, 1.3)	0.139	NA (NA, NA)	NA	0.3 (0.1, 1.1)	0.0915	0 (NA, NA)	0.914	0	NA	0					PTV + MPC >2	0.0915	1
ENSG00000117410	ATP6V0B	0	6	1	2	7	23	0	1	0	0	0	0	0 (NA, NA)	0.0915	0.3 (0, 2)	0.27	1 (0.5, 2.1)	0.962	1.6 (0.7, 3.5)	0.356	0	0	0					PTV	0.0915	1
ENSG00000077264	PAK3	0	2	2	4	7	15	0	0	1	1	2	1	0 (NA, NA)	0.519	1.6 (0.4, 6.6)	0.832	2 (0.9, 4.2)	0.135	2.1 (1, 4.6)	0.0917	0	0	0					MPC >2	0.0917	1
ENSG00000139517	LNX2	11	20	NA	NA	3	17	0	1	NA	NA	0	0	2 (1, 4.4)	0.0918	NA (NA, NA)	NA	1.6 (0.9, 3.1)	0.198	0.9 (0.3, 3.3)	0.896	0	NA	0					PTV	0.0918	1
ENSG00000047579	DTNBP1	8	18	NA	NA	NA	NA	5	2	NA	NA	NA	NA	2.1 (1, 4.7)	0.092	NA (NA, NA)	NA	NA (NA, NA)	NA	NA (NA, NA)	NA	0	NA	NA					PTV	0.092	1
ENSG00000145996	CDKAL1	9	14	NA	NA	NA	NA	0	1	NA	NA	NA	NA	2.2 (0.9, 5.3)	0.0921	NA (NA, NA)	NA	NA (NA, NA)	NA	NA (NA, NA)	NA	0	NA	NA					PTV	0.0921	1
ENSG00000164808	SPIDR	19	48	NA	NA	NA	NA	7	9	NA	NA	NA	NA	1.6 (1, 2.6)	0.0922	NA (NA, NA)	NA	NA (NA, NA)	NA	NA (NA, NA)	NA	0	NA	NA					PTV	0.0922	1
ENSG00000182389	CACNB4	7	7	NA	NA	0	2	0	0	NA	NA	0	0	3 (1, 9.5)	0.0922	NA (NA, NA)	NA	2.6 (0.9, 7.6)	0.149	0 (NA, NA)	0.57	0	NA	0					PTV	0.0922	1
ENSG00000100764	PSMC1	2	1	2	1	8	19	0	0	0	0	0	0	8.3 (0.6, 116.8)	0.293	7.7 (1.1, 54.8)	0.0923	1.6 (0.8, 3.5)	0.27	1.4 (0.6, 3.1)	0.54	0	0	0					PTV + MPC >3	0.0923	1
ENSG00000113240	CLK4	2	14	NA	NA	4	8	0	5	NA	NA	0	0	0.3 (0.1, 1.2)	0.0924	NA (NA, NA)	NA	0.7 (0.3, 1.6)	0.435	1.8 (0.5, 6)	0.498	0	NA	0					PTV	0.0924	1
ENSG00000186432	KPNA4	1	1	NA	NA	2	20	0	0	NA	NA	0	1	4.8 (0.3, 76.8)	0.771	NA (NA, NA)	NA	0.4 (0.1, 1.4)	0.199	0.3 (0.1, 1.2)	0.0924	0	NA	0					MPC >2	0.0924	1
ENSG00000123901	GPR83	12	33	NA	NA	NA	NA	0	0	NA	NA	NA	NA	1.9 (1, 3.6)	0.0925	NA (NA, NA)	NA	NA (NA, NA)	NA	NA (NA, NA)	NA	0	NA	NA					PTV	0.0925	1
ENSG00000198844	ARHGEF15	12	36	NA	NA	6	18	0	1	NA	NA	0	0	1.7 (0.9, 3.2)	0.179	NA (NA, NA)	NA	1.7 (1, 2.9)	0.0926	1.7 (0.6, 4.8)	0.463	0	NA	0					PTV + MPC >2	0.0926	1
ENSG00000189108	IL1RAPL2	1	0	NA	NA	5	11	0	0	NA	NA	0	0	Inf (NA, NA)	0.385	NA (NA, NA)	NA	3.1 (1, 9.1)	0.0928	2.5 (0.8, 8)	0.245	0	NA	0					PTV + MPC >2	0.0928	1
ENSG00000206535	LNP1	0	11	NA	NA	NA	NA	0	2	NA	NA	NA	NA	0 (NA, NA)	0.0928	NA (NA, NA)	NA	NA (NA, NA)	NA	NA (NA, NA)	NA	0	NA	NA					PTV	0.0928	1
ENSG00000101331	CCM2L	5	21	NA	NA	4	5	0	0	NA	NA	0	0	1.1 (0.4, 3.3)	0.849	NA (NA, NA)	NA	1.7 (0.8, 3.7)	0.3	3.4 (0.9, 12.5)	0.093	0	NA	0					MPC >2	0.093	1
ENSG00000106588	PSMA2	2	0	NA	NA	3	6	0	0	NA	NA	1	0	Inf (NA, NA)	0.134	NA (NA, NA)	NA	3.2 (0.9, 11)	0.093	2.2 (0.6, 8.5)	0.427	0	NA	0					PTV + MPC >2	0.093	1
ENSG00000132603	NIP7	5	4	NA	NA	NA	NA	0	0	NA	NA	NA	NA	4.1 (1, 17.4)	0.093	NA (NA, NA)	NA	NA (NA, NA)	NA	NA (NA, NA)	NA	0	NA	NA					PTV	0.093	1
ENSG00000130734	ATG4D	14	27	NA	NA	NA	NA	3	2	NA	NA	NA	NA	1.7 (0.9, 3.3)	0.0931	NA (NA, NA)	NA	NA (NA, NA)	NA	NA (NA, NA)	NA	0	NA	NA					PTV	0.0931	1
ENSG00000153233	PTPRR	1	15	NA	NA	NA	NA	0	1	NA	NA	NA	NA	0.2 (0, 1.2)	0.0931	NA (NA, NA)	NA	NA (NA, NA)	NA	NA (NA, NA)	NA	0	NA	NA					PTV	0.0931	1
ENSG00000170909	OSCAR	4	7	NA	NA	NA	NA	1	0	NA	NA	NA	NA	3.4 (1, 11.3)	0.0931	NA (NA, NA)	NA	NA (NA, NA)	NA	NA (NA, NA)	NA	0	NA	NA					PTV	0.0931	1
ENSG00000096433	ITPR3	24	100	NA	NA	3	43	4	3	NA	NA	3	4	1 (0.6, 1.6)	0.995	NA (NA, NA)	NA	0.8 (0.5, 1.2)	0.365	0.4 (0.2, 1)	0.0932	0	NA	0					MPC >2	0.0932	1
ENSG00000117090	SLAMF1	0	11	NA	NA	NA	NA	0	1	NA	NA	NA	NA	0 (NA, NA)	0.0932	NA (NA, NA)	NA	NA (NA, NA)	NA	NA (NA, NA)	NA	0	NA	NA					PTV	0.0932	1
ENSG00000185274	WBSCR17	2	3	NA	NA	2	2	0	0	NA	NA	0	0	3.2 (0.4, 23.3)	0.577	NA (NA, NA)	NA	4 (1, 15.6)	0.0934	5.1 (0.8, 33.2)	0.206	0	NA	0					PTV + MPC >2	0.0934	1
ENSG00000101346	POFUT1	5	5	NA	NA	NA	NA	1	2	NA	NA	NA	NA	2.9 (0.9, 9.3)	0.0935	NA (NA, NA)	NA	NA (NA, NA)	NA	NA (NA, NA)	NA	0	NA	NA					PTV	0.0935	1
ENSG00000108433	GOSR2	2	31	NA	NA	NA	NA	1	3	NA	NA	NA	NA	0.3 (0.1, 1.1)	0.0935	NA (NA, NA)	NA	NA (NA, NA)	NA	NA (NA, NA)	NA	0	NA	NA					PTV	0.0935	1
ENSG00000167700	MFSD3	6	28	0	0	0	4	1	1	0	0	0	0	0.6 (0.3, 1.5)	0.403	0.6 (0.3, 1.5)	0.403	0.5 (0.2, 1.1)	0.109	0 (NA, NA)	0.0935	0	0	0					MPC >2	0.0935	1
ENSG00000258713	C20orf141	8	14	NA	NA	NA	NA	0	0	NA	NA	NA	NA	2.8 (1, 7.6)	0.0936	NA (NA, NA)	NA	NA (NA, NA)	NA	NA (NA, NA)	NA	0	NA	NA					PTV	0.0936	1
ENSG00000109079	TNFAIP1	1	26	NA	NA	NA	NA	1	2	NA	NA	NA	NA	0.2 (0, 1.1)	0.0937	NA (NA, NA)	NA	NA (NA, NA)	NA	NA (NA, NA)	NA	0	NA	NA					PTV	0.0937	1
ENSG00000155846	PPARGC1B	7	10	NA	NA	NA	NA	0	0	NA	NA	NA	NA	3 (1, 9)	0.0937	NA (NA, NA)	NA	NA (NA, NA)	NA	NA (NA, NA)	NA	0	NA	NA					PTV	0.0937	1
ENSG00000171311	EXOSC1	7	14	NA	NA	NA	NA	2	1	NA	NA	NA	NA	2.6 (1, 6.7)	0.0939	NA (NA, NA)	NA	NA (NA, NA)	NA	NA (NA, NA)	NA	0	NA	NA					PTV	0.0939	1
ENSG00000103266	STUB1	4	7	NA	NA	7	18	0	0	NA	NA	2	1	2.3 (0.6, 8.5)	0.405	NA (NA, NA)	NA	1.9 (1, 3.9)	0.094	1.8 (0.8, 4.2)	0.225	0	NA	0					PTV + MPC >2	0.094	1
ENSG00000010072	SPRTN	0	14	NA	NA	0	8	0	0	NA	NA	0	0	0 (NA, NA)	0.22	NA (NA, NA)	NA	0 (NA, NA)	0.0941	0 (NA, NA)	0.52	0	NA	0					PTV + MPC >2	0.0941	1
ENSG00000162391	FAM151A	12	80	NA	NA	NA	NA	2	6	NA	NA	NA	NA	0.6 (0.3, 1.1)	0.0942	NA (NA, NA)	NA	NA (NA, NA)	NA	NA (NA, NA)	NA	0	NA	NA					PTV	0.0942	1
ENSG00000198183	BPIFA1	3	31	NA	NA	NA	NA	0	3	NA	NA	NA	NA	0.3 (0.1, 1.1)	0.0942	NA (NA, NA)	NA	NA (NA, NA)	NA	NA (NA, NA)	NA	0	NA	NA					PTV	0.0942	1
ENSG00000127399	LRRC61	0	15	NA	NA	NA	NA	0	0	NA	NA	NA	NA	0 (NA, NA)	0.0943	NA (NA, NA)	NA	NA (NA, NA)	NA	NA (NA, NA)	NA	0	NA	NA					PTV	0.0943	1
ENSG00000119787	ATL2	5	10	NA	NA	NA	NA	1	1	NA	NA	NA	NA	2.9 (1, 8.7)	0.0946	NA (NA, NA)	NA	NA (NA, NA)	NA	NA (NA, NA)	NA	0	NA	NA					PTV	0.0946	1
ENSG00000130558	OLFM1	4	1	NA	NA	13	54	0	0	NA	NA	4	3	14.1 (0.9, 215.5)	0.0946	NA (NA, NA)	NA	1.3 (0.8, 2.3)	0.381	1.1 (0.6, 2)	0.808	0	NA	0					PTV	0.0946	1
ENSG00000136527	TRA2B	4	1	0	1	3	9	0	0	0	0	0	1	6.7 (0.8, 55.1)	0.0946	3.4 (0.7, 17.3)	0.24	1.6 (0.6, 4.1)	0.441	0.9 (0.3, 3)	0.836	0	0	0					PTV	0.0946	1
ENSG00000177675	CD163L1	13	73	NA	NA	NA	NA	2	5	NA	NA	NA	NA	0.6 (0.3, 1.1)	0.0946	NA (NA, NA)	NA	NA (NA, NA)	NA	NA (NA, NA)	NA	0	NA	NA					PTV	0.0946	1
ENSG00000112877	CEP72	18	34	NA	NA	NA	NA	2	3	NA	NA	NA	NA	1.8 (1, 3.3)	0.0947	NA (NA, NA)	NA	NA (NA, NA)	NA	NA (NA, NA)	NA	0	NA	NA					PTV	0.0947	1
ENSG00000164509	IL31RA	6	48	NA	NA	NA	NA	4	8	NA	NA	NA	NA	0.5 (0.3, 1.1)	0.0947	NA (NA, NA)	NA	NA (NA, NA)	NA	NA (NA, NA)	NA	0	NA	NA					PTV	0.0947	1
ENSG00000198835	GJC2	5	6	NA	NA	NA	NA	1	0	NA	NA	NA	NA	3.5 (1, 12.1)	0.0947	NA (NA, NA)	NA	NA (NA, NA)	NA	NA (NA, NA)	NA	0	NA	NA					PTV	0.0947	1
ENSG00000132004	FBXW9	3	41	NA	NA	NA	NA	3	3	NA	NA	NA	NA	0.4 (0.2, 1)	0.0948	NA (NA, NA)	NA	NA (NA, NA)	NA	NA (NA, NA)	NA	0	NA	NA					PTV	0.0948	1
ENSG00000132185	FCRLA	3	30	NA	NA	NA	NA	0	1	NA	NA	NA	NA	0.3 (0.1, 1.1)	0.0948	NA (NA, NA)	NA	NA (NA, NA)	NA	NA (NA, NA)	NA	0	NA	NA					PTV	0.0948	1
ENSG00000171219	CDC42BPG	11	67	0	0	0	0	2	4	0	0	0	0	0.6 (0.3, 1.1)	0.0948	0.6 (0.3, 1.1)	0.0948	0.6 (0.3, 1.1)	0.0948	- (-, -)	-	0	0	0					PTV	0.0948	1
ENSG00000104164	BLOC1S6	0	15	NA	NA	NA	NA	0	1	NA	NA	NA	NA	0 (NA, NA)	0.095	NA (NA, NA)	NA	NA (NA, NA)	NA	NA (NA, NA)	NA	0	NA	NA					PTV	0.095	1
ENSG00000143768	LEFTY2	7	8	0	1	0	7	0	1	0	0	2	0	2.6 (0.9, 7.3)	0.095	2 (0.8, 5.4)	0.211	1.7 (0.7, 3.9)	0.342	0.6 (0.1, 3.3)	0.861	0	0	0					PTV	0.095	1
ENSG00000148677	ANKRD1	10	27	NA	NA	NA	NA	0	1	NA	NA	NA	NA	2.1 (1, 4.4)	0.095	NA (NA, NA)	NA	NA (NA, NA)	NA	NA (NA, NA)	NA	0	NA	NA					PTV	0.095	1
ENSG00000176444	CLK2	0	2	0	0	3	32	0	0	0	0	0	1	0 (NA, NA)	0.914	0 (NA, NA)	0.914	0.4 (0.1, 1.2)	0.095	0.4 (0.1, 1.3)	0.14	0	0	0					PTV + MPC >2	0.095	1
ENSG00000164944	KIAA1429	5	30	1	1	5	14	0	2	0	0	0	0	0.5 (0.2, 1.4)	0.265	0.7 (0.3, 1.6)	0.431	1 (0.5, 1.9)	0.987	2.5 (1, 6.3)	0.0951	0	0	0					MPC >2	0.0951	1
ENSG00000160201	U2AF1	2	0	0	1	0	8	1	0	0	0	0	2	Inf (NA, NA)	0.138	10.2 (0.6, 174.6)	0.241	0.6 (0.2, 2.5)	0.739	0 (NA, NA)	0.0952	0	0	0					MPC >2	0.0952	1
ENSG00000141736	ERBB2	13	28	1	2	16	48	0	2	0	0	0	3	1.8 (0.9, 3.6)	0.103	1.8 (1, 3.5)	0.0953	1.3 (0.9, 2)	0.219	1.1 (0.6, 1.9)	0.869	0	0	0					PTV + MPC >3	0.0953	1
ENSG00000185038	MROH2A	6	8	NA	NA	NA	NA	0	4	NA	NA	NA	NA	0.4 (0.1, 1)	0.0953	NA (NA, NA)	NA	NA (NA, NA)	NA	NA (NA, NA)	NA	0	NA	NA					PTV	0.0953	1
ENSG00000132698	RAB25	5	9	NA	NA	NA	NA	0	0	NA	NA	NA	NA	3 (1, 9.2)	0.0954	NA (NA, NA)	NA	NA (NA, NA)	NA	NA (NA, NA)	NA	0	NA	NA					PTV	0.0954	1
ENSG00000138792	ENPEP	22	57	NA	NA	NA	NA	3	3	NA	NA	NA	NA	1.6 (1, 2.6)	0.0955	NA (NA, NA)	NA	NA (NA, NA)	NA	NA (NA, NA)	NA	0	NA	NA					PTV	0.0955	1
ENSG00000146755	TRIM50	13	32	NA	NA	NA	NA	4	2	NA	NA	NA	NA	1.8 (1, 3.5)	0.0955	NA (NA, NA)	NA	NA (NA, NA)	NA	NA (NA, NA)	NA	0	NA	NA					PTV	0.0955	1
ENSG00000065600	TMEM206	6	42	NA	NA	NA	NA	0	1	NA	NA	NA	NA	0.4 (0.2, 1.1)	0.0956	NA (NA, NA)	NA	NA (NA, NA)	NA	NA (NA, NA)	NA	0	NA	NA					PTV	0.0956	1
ENSG00000189099	PRSS48	11	18	NA	NA	NA	NA	0	0	NA	NA	NA	NA	2.2 (1, 4.9)	0.0957	NA (NA, NA)	NA	NA (NA, NA)	NA	NA (NA, NA)	NA	0	NA	NA					PTV	0.0957	1
ENSG00000196914	ARHGEF12	2	22	1	2	3	21	0	1	0	0	0	1	0.3 (0.1, 1.4)	0.181	0.5 (0.1, 1.6)	0.292	0.5 (0.2, 1.1)	0.0958	0.6 (0.2, 1.7)	0.43	0	0	0					PTV + MPC >2	0.0958	1
ENSG00000163961	RNF168	24	53	NA	NA	NA	NA	4	5	NA	NA	NA	NA	1.5 (1, 2.5)	0.0959	NA (NA, NA)	NA	NA (NA, NA)	NA	NA (NA, NA)	NA	0	NA	NA					PTV	0.0959	1
ENSG00000099901	RANBP1	0	4	NA	NA	2	6	0	2	NA	NA	0	0	0 (NA, NA)	0.096	NA (NA, NA)	NA	0.4 (0.1, 1.6)	0.235	1 (0.2, 4.5)	0.986	0	NA	0					PTV	0.096	1
ENSG00000112584	FAM120B	16	39	NA	NA	NA	NA	2	1	NA	NA	NA	NA	1.7 (1, 3.1)	0.096	NA (NA, NA)	NA	NA (NA, NA)	NA	NA (NA, NA)	NA	0	NA	NA					PTV	0.096	1
ENSG00000187871	GFRAL	3	28	NA	NA	NA	NA	0	1	NA	NA	NA	NA	0.3 (0.1, 1.1)	0.096	NA (NA, NA)	NA	NA (NA, NA)	NA	NA (NA, NA)	NA	0	NA	NA					PTV	0.096	1
ENSG00000141367	CLTC	6	5	1	1	31	95	0	0	0	0	5	8	4.2 (1, 17.9)	0.131	4.1 (1.1, 15.4)	0.0961	1.3 (0.9, 2)	0.166	1.2 (0.8, 1.8)	0.376	0	0	0					PTV + MPC >3	0.0961	1
ENSG00000176476	CCDC101	2	8	0	3	1	16	0	1	0	0	1	3	1 (0.2, 4.9)	0.972	0.9 (0.2, 3.9)	0.834	0.4 (0.1, 1.3)	0.166	0.2 (0.1, 1.1)	0.0961	0	0	0					MPC >2	0.0961	1
ENSG00000110497	AMBRA1	6	8	NA	NA	NA	NA	1	1	NA	NA	NA	NA	2.9 (1, 8.8)	0.0962	NA (NA, NA)	NA	NA (NA, NA)	NA	NA (NA, NA)	NA	0	NA	NA					PTV	0.0962	1
ENSG00000166596	WDR16	11	22	NA	NA	NA	NA	1	0	NA	NA	NA	NA	2 (1, 4.2)	0.0964	NA (NA, NA)	NA	NA (NA, NA)	NA	NA (NA, NA)	NA	0	NA	NA					PTV	0.0964	1
ENSG00000103342	GSPT1	1	0	0	4	9	20	0	0	0	0	3	0	Inf (NA, NA)	0.385	0.8 (0.1, 6.5)	0.821	2 (1, 4.1)	0.0966	1.8 (0.8, 3.8)	0.182	0	0	0					PTV + MPC >2	0.0966	1
ENSG00000104365	IKBKB	6	18	NA	NA	14	27	2	0	NA	NA	2	4	1 (0.4, 2.3)	0.943	NA (NA, NA)	NA	1.4 (0.9, 2.3)	0.212	1.8 (0.9, 3.3)	0.0967	0	NA	0					MPC >2	0.0967	1
ENSG00000167112	TRUB2	1	25	NA	NA	NA	NA	1	1	NA	NA	NA	NA	0.2 (0, 1.1)	0.0968	NA (NA, NA)	NA	NA (NA, NA)	NA	NA (NA, NA)	NA	0	NA	NA					PTV	0.0968	1
ENSG00000197275	RAD54B	21	77	NA	NA	NA	NA	5	0	NA	NA	NA	NA	1.6 (1, 2.5)	0.0969	NA (NA, NA)	NA	NA (NA, NA)	NA	NA (NA, NA)	NA	0	NA	NA					PTV	0.0969	1
ENSG00000128710	HOXD10	5	10	NA	NA	5	13	1	1	NA	NA	2	1	2.2 (0.8, 6.6)	0.253	NA (NA, NA)	NA	2 (1, 4.1)	0.097	1.8 (0.7, 4.7)	0.353	0	NA	0					PTV + MPC >2	0.097	1
ENSG00000134020	PEBP4	0	15	NA	NA	NA	NA	0	0	NA	NA	NA	NA	0 (NA, NA)	0.097	NA (NA, NA)	NA	NA (NA, NA)	NA	NA (NA, NA)	NA	0	NA	NA					PTV	0.097	1
ENSG00000145649	GZMA	11	19	NA	NA	NA	NA	1	0	NA	NA	NA	NA	2.1 (1, 4.6)	0.0971	NA (NA, NA)	NA	NA (NA, NA)	NA	NA (NA, NA)	NA	0	NA	NA					PTV	0.0971	1
ENSG00000110583	NAA40	4	8	NA	NA	NA	NA	3	0	NA	NA	NA	NA	2.7 (0.9, 8)	0.0972	NA (NA, NA)	NA	NA (NA, NA)	NA	NA (NA, NA)	NA	0	NA	NA					PTV	0.0972	1
ENSG00000118965	WDR35	13	79	NA	NA	NA	NA	2	5	NA	NA	NA	NA	0.6 (0.3, 1)	0.0972	NA (NA, NA)	NA	NA (NA, NA)	NA	NA (NA, NA)	NA	0	NA	NA					PTV	0.0972	1
ENSG00000198887	SMC5	11	23	NA	NA	NA	NA	0	2	NA	NA	NA	NA	2 (0.9, 4.1)	0.0972	NA (NA, NA)	NA	NA (NA, NA)	NA	NA (NA, NA)	NA	0	NA	NA					PTV	0.0972	1
ENSG00000143793	C1orf35	2	10	NA	NA	4	23	0	0	NA	NA	1	1	1.2 (0.2, 5.4)	0.856	NA (NA, NA)	NA	0.5 (0.2, 1.2)	0.169	0.4 (0.1, 1)	0.0973	0	NA	0					MPC >2	0.0973	1
ENSG00000130876	SLC7A10	2	22	NA	NA	NA	NA	1	1	NA	NA	NA	NA	0.3 (0.1, 1.1)	0.0974	NA (NA, NA)	NA	NA (NA, NA)	NA	NA (NA, NA)	NA	0	NA	NA					PTV	0.0974	1
ENSG00000171861	RNMTL1	13	28	NA	NA	NA	NA	0	0	NA	NA	NA	NA	2 (1, 4.3)	0.0974	NA (NA, NA)	NA	NA (NA, NA)	NA	NA (NA, NA)	NA	0	NA	NA					PTV	0.0974	1
ENSG00000174358	SLC6A19	7	54	NA	NA	NA	NA	3	5	NA	NA	NA	NA	0.5 (0.3, 1.1)	0.0974	NA (NA, NA)	NA	NA (NA, NA)	NA	NA (NA, NA)	NA	0	NA	NA					PTV	0.0974	1
ENSG00000124256	ZBP1	5	38	NA	NA	NA	NA	0	1	NA	NA	NA	NA	0.4 (0.2, 1.1)	0.0976	NA (NA, NA)	NA	NA (NA, NA)	NA	NA (NA, NA)	NA	0	NA	NA					PTV	0.0976	1
ENSG00000180198	RCC1	3	3	NA	NA	NA	NA	1	1	NA	NA	NA	NA	3.9 (0.9, 16.6)	0.0976	NA (NA, NA)	NA	NA (NA, NA)	NA	NA (NA, NA)	NA	0	NA	NA					PTV	0.0976	1
ENSG00000136122	BORA	2	29	NA	NA	NA	NA	2	3	NA	NA	NA	NA	0.4 (0.1, 1.1)	0.0977	NA (NA, NA)	NA	NA (NA, NA)	NA	NA (NA, NA)	NA	0	NA	NA					PTV	0.0977	1
ENSG00000066032	CTNNA2	1	14	0	0	7	22	1	4	0	0	1	3	0.2 (0, 1.1)	0.0978	0.2 (0, 1.1)	0.0978	0.5 (0.3, 1.1)	0.152	0.8 (0.3, 1.8)	0.746	0	0	0					PTV	0.0978	1
ENSG00000115446	UNC50	3	24	NA	NA	NA	NA	1	4	NA	NA	NA	NA	0.4 (0.1, 1.1)	0.0978	NA (NA, NA)	NA	NA (NA, NA)	NA	NA (NA, NA)	NA	0	NA	NA					PTV	0.0978	1
ENSG00000163590	PPM1L	5	3	NA	NA	2	14	0	0	NA	NA	0	1	3.1 (0.8, 11.5)	0.0978	NA (NA, NA)	NA	1.3 (0.5, 3.2)	0.709	0.5 (0.1, 2.5)	0.618	0	NA	0					PTV	0.0978	1
ENSG00000256294	ZNF225	7	49	NA	NA	NA	NA	0	1	NA	NA	NA	NA	0.5 (0.2, 1.1)	0.0978	NA (NA, NA)	NA	NA (NA, NA)	NA	NA (NA, NA)	NA	0	NA	NA					PTV	0.0978	1
ENSG00000065485	PDIA5	3	33	NA	NA	NA	NA	0	3	NA	NA	NA	NA	0.3 (0.1, 1.1)	0.0979	NA (NA, NA)	NA	NA (NA, NA)	NA	NA (NA, NA)	NA	0	NA	NA					PTV	0.0979	1
ENSG00000084774	CAD	12	26	NA	NA	26	70	2	5	NA	NA	3	2	1.2 (0.6, 2.4)	0.697	NA (NA, NA)	NA	1.4 (1, 2.1)	0.098	1.5 (1, 2.4)	0.105	0	NA	0					PTV + MPC >2	0.098	1
ENSG00000153406	NMRAL1	2	22	NA	NA	NA	NA	0	4	NA	NA	NA	NA	0.3 (0.1, 1.2)	0.0981	NA (NA, NA)	NA	NA (NA, NA)	NA	NA (NA, NA)	NA	0	NA	NA					PTV	0.0981	1
ENSG00000197619	ZNF615	13	30	NA	NA	NA	NA	7	8	NA	NA	NA	NA	1.7 (0.9, 3.1)	0.0981	NA (NA, NA)	NA	NA (NA, NA)	NA	NA (NA, NA)	NA	0	NA	NA					PTV	0.0981	1
ENSG00000205593	DENND6B	6	15	NA	NA	NA	NA	9	6	NA	NA	NA	NA	2 (1, 4.2)	0.0982	NA (NA, NA)	NA	NA (NA, NA)	NA	NA (NA, NA)	NA	0	NA	NA					PTV	0.0982	1
ENSG00000156467	UQCRB	1	13	NA	NA	NA	NA	0	3	NA	NA	NA	NA	0.2 (0, 1.4)	0.0983	NA (NA, NA)	NA	NA (NA, NA)	NA	NA (NA, NA)	NA	0	NA	NA					PTV	0.0983	1
ENSG00000089057	SLC23A2	5	9	NA	NA	7	29	1	0	NA	NA	1	4	3 (1, 9)	0.0985	NA (NA, NA)	NA	1.2 (0.6, 2.2)	0.692	0.8 (0.4, 1.8)	0.757	0	NA	0					PTV	0.0985	1
ENSG00000106113	CRHR2	3	23	NA	NA	NA	NA	0	4	NA	NA	NA	NA	0.3 (0.1, 1.1)	0.0987	NA (NA, NA)	NA	NA (NA, NA)	NA	NA (NA, NA)	NA	0	NA	NA					PTV	0.0987	1
ENSG00000101323	HAO1	1	29	NA	NA	NA	NA	1	1	NA	NA	NA	NA	0.2 (0, 1.1)	0.0989	NA (NA, NA)	NA	NA (NA, NA)	NA	NA (NA, NA)	NA	0	NA	NA					PTV	0.0989	1
ENSG00000106688	SLC1A1	1	26	NA	NA	NA	NA	1	2	NA	NA	NA	NA	0.2 (0, 1.1)	0.0989	NA (NA, NA)	NA	NA (NA, NA)	NA	NA (NA, NA)	NA	0	NA	NA					PTV	0.0989	1
ENSG00000137872	SEMA6D	8	15	NA	NA	0	1	0	1	NA	NA	0	0	2.1 (0.9, 5)	0.0989	NA (NA, NA)	NA	2 (0.9, 4.7)	0.127	- (-, -)	-	0	NA	0					PTV	0.0989	1
ENSG00000182173	TSEN54	2	22	NA	NA	NA	NA	1	3	NA	NA	NA	NA	0.3 (0.1, 1.1)	0.0989	NA (NA, NA)	NA	NA (NA, NA)	NA	NA (NA, NA)	NA	0	NA	NA					PTV	0.0989	1
ENSG00000033867	SLC4A7	1	22	NA	NA	NA	NA	0	1	NA	NA	NA	NA	0.1 (0, 1.2)	0.099	NA (NA, NA)	NA	NA (NA, NA)	NA	NA (NA, NA)	NA	0	NA	NA					PTV	0.099	1
ENSG00000160862	AZGP1	0	24	NA	NA	NA	NA	1	0	NA	NA	NA	NA	0.1 (0, 1.2)	0.099	NA (NA, NA)	NA	NA (NA, NA)	NA	NA (NA, NA)	NA	0	NA	NA					PTV	0.099	1
ENSG00000271303	SRXN1	4	3	0	0	0	1	0	0	0	0	0	0	6.3 (1.1, 36.5)	0.099	6.3 (1.1, 36.5)	0.099	2.6 (0.6, 11.9)	0.319	- (-, -)	-	0	0	0					PTV	0.099	1
ENSG00000108242	CYP2C18	4	42	NA	NA	NA	NA	0	1	NA	NA	NA	NA	0.4 (0.1, 1.1)	0.0991	NA (NA, NA)	NA	NA (NA, NA)	NA	NA (NA, NA)	NA	0	NA	NA					PTV	0.0991	1
ENSG00000140463	BBS4	13	36	NA	NA	NA	NA	10	5	NA	NA	NA	NA	1.7 (1, 2.9)	0.0991	NA (NA, NA)	NA	NA (NA, NA)	NA	NA (NA, NA)	NA	0	NA	NA					PTV	0.0991	1
ENSG00000170631	ZNF16	9	25	NA	NA	NA	NA	6	0	NA	NA	NA	NA	2 (1, 4.1)	0.0994	NA (NA, NA)	NA	NA (NA, NA)	NA	NA (NA, NA)	NA	0	NA	NA					PTV	0.0994	1
ENSG00000144357	UBR3	4	8	NA	NA	8	21	1	0	NA	NA	1	0	2.8 (0.8, 10.6)	0.275	NA (NA, NA)	NA	1.9 (1, 3.7)	0.0995	1.6 (0.7, 3.6)	0.31	0	NA	0					PTV + MPC >2	0.0995	1
ENSG00000079134	THOC1	11	11	NA	NA	NA	NA	1	0	NA	NA	NA	NA	2.3 (1, 5.7)	0.0996	NA (NA, NA)	NA	NA (NA, NA)	NA	NA (NA, NA)	NA	0	NA	NA					PTV	0.0996	1
ENSG00000184661	CDCA2	15	36	NA	NA	NA	NA	1	1	NA	NA	NA	NA	1.8 (0.9, 3.3)	0.0996	NA (NA, NA)	NA	NA (NA, NA)	NA	NA (NA, NA)	NA	0	NA	NA					PTV	0.0996	1
ENSG00000021574	SPAST	4	4	NA	NA	4	23	2	0	NA	NA	1	1	3.1 (0.9, 10.7)	0.0997	NA (NA, NA)	NA	1.4 (0.7, 2.9)	0.521	0.8 (0.3, 2.3)	0.908	0	NA	0					PTV	0.0997	1
ENSG00000133083	DCLK1	4	3	0	3	10	30	1	0	0	0	2	0	5 (1, 26.1)	0.0997	2.8 (0.7, 10.6)	0.275	1.7 (0.9, 3.3)	0.15	1.4 (0.7, 2.8)	0.53	0	0	0					PTV	0.0997	1
ENSG00000147481	SNTG1	5	11	NA	NA	NA	NA	2	0	NA	NA	NA	NA	2.7 (1, 7.3)	0.0997	NA (NA, NA)	NA	NA (NA, NA)	NA	NA (NA, NA)	NA	0	NA	NA					PTV	0.0997	1
ENSG00000153707	PTPRD	5	8	NA	NA	NA	NA	2	0	NA	NA	NA	NA	3.2 (1, 10.3)	0.0997	NA (NA, NA)	NA	NA (NA, NA)	NA	NA (NA, NA)	NA	0	NA	NA					PTV	0.0997	1
ENSG00000176495	OR5AN1	2	23	NA	NA	NA	NA	0	2	NA	NA	NA	NA	0.2 (0.1, 1.2)	0.0997	NA (NA, NA)	NA	NA (NA, NA)	NA	NA (NA, NA)	NA	0	NA	NA					PTV	0.0997	1
ENSG00000198128	OR2L3	0	14	NA	NA	NA	NA	0	1	NA	NA	NA	NA	0 (NA, NA)	0.0997	NA (NA, NA)	NA	NA (NA, NA)	NA	NA (NA, NA)	NA	0	NA	NA					PTV	0.0997	1
ENSG00000147896	IFNK	3	22	NA	NA	NA	NA	0	2	NA	NA	NA	NA	0.4 (0.1, 1.2)	0.0998	NA (NA, NA)	NA	NA (NA, NA)	NA	NA (NA, NA)	NA	0	NA	NA					PTV	0.0998	1
ENSG00000168070	C11orf85	7	15	NA	NA	NA	NA	3	0	NA	NA	NA	NA	2.3 (0.9, 5.5)	0.0999	NA (NA, NA)	NA	NA (NA, NA)	NA	NA (NA, NA)	NA	0	NA	NA					PTV	0.0999	1
ENSG00000169223	LMAN2	0	15	NA	NA	NA	NA	0	1	NA	NA	NA	NA	0 (NA, NA)	0.0999	NA (NA, NA)	NA	NA (NA, NA)	NA	NA (NA, NA)	NA	0	NA	NA					PTV	0.0999	1
ENSG00000007264	MATK	9	17	NA	NA	NA	NA	0	0	NA	NA	NA	NA	2.4 (1, 6)	0.1	NA (NA, NA)	NA	NA (NA, NA)	NA	NA (NA, NA)	NA	0	NA	NA					PTV	0.1	1
ENSG00000011451	WIZ	5	3	NA	NA	NA	NA	0	1	NA	NA	NA	NA	3.6 (0.9, 14.4)	0.1	NA (NA, NA)	NA	NA (NA, NA)	NA	NA (NA, NA)	NA	0	NA	NA					PTV	0.1	1
ENSG00000101557	USP14	2	12	1	3	5	4	1	1	0	0	0	0	0.7 (0.2, 2.7)	0.816	0.8 (0.2, 2.5)	0.877	1.5 (0.6, 3.5)	0.469	3 (1, 9.6)	0.1	0	0	0					MPC >2	0.1	1
ENSG00000107147	KCNT1	9	26	NA	NA	4	6	1	1	NA	NA	0	0	1.4 (0.6, 3)	0.6	NA (NA, NA)	NA	1.7 (0.9, 3.3)	0.173	3.2 (0.9, 11.3)	0.1	0	NA	0					MPC >2	0.1	1
ENSG00000110768	GTF2H1	3	3	NA	NA	NA	NA	1	0	NA	NA	NA	NA	5.5 (1, 28.5)	0.1	NA (NA, NA)	NA	NA (NA, NA)	NA	NA (NA, NA)	NA	0	NA	NA					PTV	0.1	1
ENSG00000114902	SPCS1	4	4	NA	NA	2	7	0	0	NA	NA	1	1	4.4 (1, 18.8)	0.1	NA (NA, NA)	NA	2.2 (0.8, 6.2)	0.215	1.2 (0.3, 5.5)	0.81	0	NA	0					PTV	0.1	1
ENSG00000115183	TANC1	11	46	NA	NA	0	12	1	2	NA	NA	0	3	0.9 (0.5, 1.8)	0.922	NA (NA, NA)	NA	0.7 (0.3, 1.3)	0.342	0 (NA, NA)	0.1	0	NA	0					MPC >2	0.1	1
ENSG00000122574	WIPF3	6	10	NA	NA	NA	NA	0	0	NA	NA	NA	NA	2.9 (1, 8.3)	0.1	NA (NA, NA)	NA	NA (NA, NA)	NA	NA (NA, NA)	NA	0	NA	NA					PTV	0.1	1
ENSG00000144369	FAM171B	4	6	NA	NA	NA	NA	1	1	NA	NA	NA	NA	3 (0.9, 10)	0.1	NA (NA, NA)	NA	NA (NA, NA)	NA	NA (NA, NA)	NA	0	NA	NA					PTV	0.1	1
ENSG00000162434	JAK1	3	5	NA	NA	22	52	0	0	NA	NA	2	3	1.4 (0.3, 6.6)	0.992	NA (NA, NA)	NA	1.5 (1, 2.5)	0.1	1.6 (0.9, 2.6)	0.109	0	NA	0					PTV + MPC >2	0.1	1
ENSG00000166135	HIF1AN	1	10	NA	NA	0	13	0	0	NA	NA	0	0	0.6 (0.1, 4.5)	0.906	NA (NA, NA)	NA	0.2 (0, 1.4)	0.105	0 (NA, NA)	0.1	0	NA	0					MPC >2	0.1	1
ENSG00000170681	MURC	2	23	NA	NA	NA	NA	1	3	NA	NA	NA	NA	0.3 (0.1, 1.2)	0.1	NA (NA, NA)	NA	NA (NA, NA)	NA	NA (NA, NA)	NA	0	NA	NA					PTV	0.1	1
ENSG00000010803	SCMH1	6	20	NA	NA	13	41	0	0	NA	NA	6	2	1.4 (0.5, 3.8)	0.659	NA (NA, NA)	NA	1.7 (1, 2.8)	0.101	1.7 (0.9, 3.3)	0.135	0	NA	0					PTV + MPC >2	0.101	1
ENSG00000078177	N4BP2	13	79	NA	NA	NA	NA	2	2	NA	NA	NA	NA	0.6 (0.3, 1.1)	0.101	NA (NA, NA)	NA	NA (NA, NA)	NA	NA (NA, NA)	NA	0	NA	NA					PTV	0.101	1
ENSG00000086730	LAT2	2	23	NA	NA	NA	NA	1	2	NA	NA	NA	NA	0.3 (0.1, 1.1)	0.101	NA (NA, NA)	NA	NA (NA, NA)	NA	NA (NA, NA)	NA	0	NA	NA					PTV	0.101	1
ENSG00000103089	FA2H	1	16	0	0	0	0	0	1	0	0	0	0	0.1 (0, 1.2)	0.101	0.1 (0, 1.2)	0.101	0.1 (0, 1.2)	0.101	- (-, -)	-	0	0	0					PTV	0.101	1
ENSG00000119912	IDE	9	15	NA	NA	NA	NA	1	1	NA	NA	NA	NA	2.2 (0.9, 5)	0.101	NA (NA, NA)	NA	NA (NA, NA)	NA	NA (NA, NA)	NA	0	NA	NA					PTV	0.101	1
ENSG00000136147	PHF11	2	30	NA	NA	NA	NA	3	2	NA	NA	NA	NA	0.4 (0.2, 1.1)	0.101	NA (NA, NA)	NA	NA (NA, NA)	NA	NA (NA, NA)	NA	0	NA	NA					PTV	0.101	1
ENSG00000143157	POGK	1	5	NA	NA	17	46	1	0	NA	NA	5	4	1.5 (0.2, 10.6)	0.715	NA (NA, NA)	NA	1.6 (1, 2.7)	0.101	1.6 (0.9, 2.7)	0.108	0	NA	0					PTV + MPC >2	0.101	1
ENSG00000167874	TMEM88	1	13	NA	NA	6	12	1	1	NA	NA	1	0	0.6 (0.1, 2.8)	0.72	NA (NA, NA)	NA	1.5 (0.7, 3.4)	0.454	2.7 (1, 7.7)	0.101	0	NA	0					MPC >2	0.101	1
ENSG00000174282	ZBTB4	8	11	NA	NA	NA	NA	0	0	NA	NA	NA	NA	2.8 (1, 8)	0.101	NA (NA, NA)	NA	NA (NA, NA)	NA	NA (NA, NA)	NA	0	NA	NA					PTV	0.101	1
ENSG00000175221	MED16	15	49	NA	NA	NA	NA	8	2	NA	NA	NA	NA	1.6 (1, 2.8)	0.101	NA (NA, NA)	NA	NA (NA, NA)	NA	NA (NA, NA)	NA	0	NA	NA					PTV	0.101	1
ENSG00000180979	LRRC57	3	11	1	2	2	1	0	0	0	0	0	0	1.1 (0.3, 4.4)	0.876	1.3 (0.4, 4.3)	0.879	1.9 (0.7, 5.2)	0.307	5.1 (1, 25.8)	0.101	0	0	0					MPC >2	0.101	1
ENSG00000105677	TMEM147	8	14	NA	NA	NA	NA	0	0	NA	NA	NA	NA	2.5 (1, 6.4)	0.102	NA (NA, NA)	NA	NA (NA, NA)	NA	NA (NA, NA)	NA	0	NA	NA					PTV	0.102	1
ENSG00000105793	GTPBP10	11	26	NA	NA	NA	NA	1	0	NA	NA	NA	NA	2 (1, 4.3)	0.102	NA (NA, NA)	NA	NA (NA, NA)	NA	NA (NA, NA)	NA	0	NA	NA					PTV	0.102	1
ENSG00000118680	MYL12B	3	3	1	2	0	1	1	0	0	0	0	0	6.3 (1.1, 36.8)	0.102	3.6 (0.9, 15.3)	0.152	3.3 (0.8, 13.4)	0.181	1.1 (0.1, 14.1)	0.97	0	0	0					PTV	0.102	1
ENSG00000125503	PPP1R12C	0	8	NA	NA	NA	NA	0	1	NA	NA	NA	NA	0 (NA, NA)	0.102	NA (NA, NA)	NA	NA (NA, NA)	NA	NA (NA, NA)	NA	0	NA	NA					PTV	0.102	1
ENSG00000138111	TMEM180	12	20	NA	NA	NA	NA	0	0	NA	NA	NA	NA	2.1 (1, 4.7)	0.102	NA (NA, NA)	NA	NA (NA, NA)	NA	NA (NA, NA)	NA	0	NA	NA					PTV	0.102	1
ENSG00000143217	PVRL4	6	4	NA	NA	NA	NA	0	1	NA	NA	NA	NA	3.2 (0.9, 11.1)	0.102	NA (NA, NA)	NA	NA (NA, NA)	NA	NA (NA, NA)	NA	0	NA	NA					PTV	0.102	1
ENSG00000151150	ANK3	12	22	NA	NA	1	6	1	1	NA	NA	0	0	2 (1, 4.2)	0.102	NA (NA, NA)	NA	1.7 (0.8, 3.3)	0.205	0.6 (0.1, 4.4)	0.911	0	NA	0					PTV	0.102	1
ENSG00000156011	PSD3	8	14	NA	NA	NA	NA	1	1	NA	NA	NA	NA	2.4 (1, 6.1)	0.102	NA (NA, NA)	NA	NA (NA, NA)	NA	NA (NA, NA)	NA	0	NA	NA					PTV	0.102	1
ENSG00000157680	DGKI	2	20	NA	NA	14	82	2	0	NA	NA	1	4	0.4 (0.1, 1.5)	0.319	NA (NA, NA)	NA	0.6 (0.4, 1.1)	0.102	0.7 (0.4, 1.2)	0.235	0	NA	0					PTV + MPC >2	0.102	1
ENSG00000170782	OR10A4	8	13	NA	NA	NA	NA	1	1	NA	NA	NA	NA	2.3 (0.9, 5.7)	0.102	NA (NA, NA)	NA	NA (NA, NA)	NA	NA (NA, NA)	NA	0	NA	NA					PTV	0.102	1
ENSG00000172732	MUS81	7	48	NA	NA	2	8	1	4	NA	NA	0	0	0.5 (0.2, 1.1)	0.103	NA (NA, NA)	NA	0.5 (0.2, 1.1)	0.102	0.7 (0.1, 5.2)	0.76	0	NA	0					PTV + MPC >2	0.102	1
ENSG00000181418	DDN	1	11	NA	NA	3	4	0	1	NA	NA	0	0	0.2 (0, 1.4)	0.102	NA (NA, NA)	NA	0.6 (0.2, 1.9)	0.544	3 (0.6, 15.4)	0.397	0	NA	0					PTV	0.102	1
ENSG00000185926	OR4C46	4	34	NA	NA	NA	NA	2	4	NA	NA	NA	NA	0.5 (0.2, 1.1)	0.102	NA (NA, NA)	NA	NA (NA, NA)	NA	NA (NA, NA)	NA	0	NA	NA					PTV	0.102	1
ENSG00000186523	FAM86B1	5	5	3	21	3	10	0	1	0	2	2	1	3.1 (0.9, 10.7)	0.102	0.9 (0.4, 2.1)	0.883	1.1 (0.6, 2.1)	0.899	0.8 (0.3, 1.7)	0.638	0	0	0					PTV	0.102	1
ENSG00000088367	EPB41L1	5	9	NA	NA	3	12	1	0	NA	NA	0	1	2.7 (0.9, 7.8)	0.103	NA (NA, NA)	NA	1.6 (0.7, 3.5)	0.337	0.9 (0.2, 3.1)	0.805	0	NA	0					PTV	0.103	1
ENSG00000099849	RASSF7	11	27	NA	NA	NA	NA	1	1	NA	NA	NA	NA	2.1 (1, 4.5)	0.103	NA (NA, NA)	NA	NA (NA, NA)	NA	NA (NA, NA)	NA	0	NA	NA					PTV	0.103	1
ENSG00000112659	CUL9	9	35	0	0	11	21	0	0	0	0	4	4	0.8 (0.4, 1.7)	0.636	0.8 (0.4, 1.7)	0.636	1.2 (0.7, 2)	0.512	1.8 (0.9, 3.7)	0.103	0	0	0					MPC >2	0.103	1
ENSG00000123213	NLN	7	43	NA	NA	NA	NA	3	9	NA	NA	NA	NA	0.5 (0.3, 1.1)	0.103	NA (NA, NA)	NA	NA (NA, NA)	NA	NA (NA, NA)	NA	0	NA	NA					PTV	0.103	1
ENSG00000123575	FAM199X	3	1	0	0	8	21	0	0	0	0	0	0	3.7 (0.5, 25.2)	0.201	3.7 (0.5, 25.2)	0.201	2 (0.9, 4.3)	0.103	1.7 (0.7, 4.1)	0.322	0	0	0					PTV + MPC >2	0.103	1
ENSG00000127903	ZNF835	7	43	NA	NA	NA	NA	0	5	NA	NA	NA	NA	0.5 (0.2, 1.1)	0.103	NA (NA, NA)	NA	NA (NA, NA)	NA	NA (NA, NA)	NA	0	NA	NA					PTV	0.103	1
ENSG00000134255	CEPT1	0	5	NA	NA	5	30	0	0	NA	NA	1	4	0 (NA, NA)	0.533	NA (NA, NA)	NA	0.4 (0.2, 1.1)	0.103	0.5 (0.2, 1.2)	0.188	0	NA	0					PTV + MPC >2	0.103	1
ENSG00000136504	KAT7	1	2	1	1	10	15	0	0	0	0	0	0	1.1 (0.1, 13.8)	0.958	1.9 (0.2, 14.2)	0.948	1.9 (0.9, 4.2)	0.122	2.1 (0.9, 4.6)	0.103	0	0	0					MPC >2	0.103	1
ENSG00000139874	SSTR1	2	10	NA	NA	5	14	0	0	NA	NA	3	1	0.6 (0.1, 3.1)	0.8	NA (NA, NA)	NA	1.6 (0.7, 3.6)	0.365	2.6 (1, 6.7)	0.103	0	NA	0					MPC >2	0.103	1
ENSG00000156253	RWDD2B	8	18	NA	NA	NA	NA	0	0	NA	NA	NA	NA	2.3 (1, 5.4)	0.103	NA (NA, NA)	NA	NA (NA, NA)	NA	NA (NA, NA)	NA	0	NA	NA					PTV	0.103	1
ENSG00000163328	GPR155	3	31	0	0	5	6	2	3	0	1	0	0	0.5 (0.2, 1.4)	0.265	0.5 (0.2, 1.3)	0.203	0.9 (0.4, 1.9)	0.97	3.3 (0.9, 11.7)	0.103	0	0	0					MPC >2	0.103	1
ENSG00000164037	SLC9B1	9	17	4	19	4	16	0	1	0	0	0	0	2.4 (1, 5.8)	0.103	1.3 (0.7, 2.6)	0.551	1.1 (0.6, 2.1)	0.765	0.7 (0.3, 1.6)	0.522	0	0	0					PTV	0.103	1
ENSG00000171049	FPR2	5	5	NA	NA	NA	NA	0	0	NA	NA	NA	NA	4.5 (1.1, 19)	0.103	NA (NA, NA)	NA	NA (NA, NA)	NA	NA (NA, NA)	NA	0	NA	NA					PTV	0.103	1
ENSG00000178502	KLHL11	0	12	NA	NA	4	15	0	1	NA	NA	2	1	0 (NA, NA)	0.103	NA (NA, NA)	NA	0.6 (0.2, 1.4)	0.302	0.9 (0.4, 2.4)	0.892	0	NA	0					PTV	0.103	1
ENSG00000178694	NSUN3	2	19	NA	NA	NA	NA	0	2	NA	NA	NA	NA	0.2 (0, 1.1)	0.103	NA (NA, NA)	NA	NA (NA, NA)	NA	NA (NA, NA)	NA	0	NA	NA					PTV	0.103	1
ENSG00000182318	ZSCAN22	2	24	NA	NA	NA	NA	0	0	NA	NA	NA	NA	0.3 (0.1, 1.2)	0.103	NA (NA, NA)	NA	NA (NA, NA)	NA	NA (NA, NA)	NA	0	NA	NA					PTV	0.103	1
ENSG00000196139	AKR1C3	15	37	NA	NA	NA	NA	5	5	NA	NA	NA	NA	1.7 (1, 3.1)	0.103	NA (NA, NA)	NA	NA (NA, NA)	NA	NA (NA, NA)	NA	0	NA	NA					PTV	0.103	1
ENSG00000196209	SIRPB2	7	15	NA	NA	NA	NA	1	0	NA	NA	NA	NA	2.3 (0.9, 5.7)	0.103	NA (NA, NA)	NA	NA (NA, NA)	NA	NA (NA, NA)	NA	0	NA	NA					PTV	0.103	1
ENSG00000204516	MICB	3	27	NA	NA	NA	NA	0	1	NA	NA	NA	NA	0.3 (0.1, 1.1)	0.103	NA (NA, NA)	NA	NA (NA, NA)	NA	NA (NA, NA)	NA	1	NA	NA					PTV	0.103	1
ENSG00000267631	CGB1	0	4	0	1	2	12	0	0	0	0	0	3	0 (NA, NA)	0.27	0 (NA, NA)	0.233	0.3 (0.1, 1.2)	0.103	0.4 (0.1, 1.8)	0.326	0	0	0					PTV + MPC >2	0.103	1
ENSG00000033100	CHPF2	19	48	NA	NA	NA	NA	0	0	NA	NA	NA	NA	1.6 (0.9, 2.9)	0.104	NA (NA, NA)	NA	NA (NA, NA)	NA	NA (NA, NA)	NA	0	NA	NA					PTV	0.104	1
ENSG00000076356	PLXNA2	12	32	NA	NA	2	4	1	1	NA	NA	4	1	1.4 (0.7, 2.9)	0.445	NA (NA, NA)	NA	1.8 (1, 3.2)	0.11	3.7 (1, 14.2)	0.104	0	NA	0					MPC >2	0.104	1
ENSG00000099817	POLR2E	0	17	NA	NA	3	6	1	2	NA	NA	0	0	0.1 (0, 1.3)	0.104	NA (NA, NA)	NA	0.7 (0.2, 2)	0.649	4.4 (1, 19)	0.113	0	NA	0					PTV	0.104	1
ENSG00000101938	CHRDL1	5	8	NA	NA	NA	NA	0	0	NA	NA	NA	NA	3.3 (1, 11.6)	0.104	NA (NA, NA)	NA	NA (NA, NA)	NA	NA (NA, NA)	NA	0	NA	NA					PTV	0.104	1
ENSG00000108771	DHX58	5	43	NA	NA	NA	NA	3	5	NA	NA	NA	NA	0.5 (0.2, 1.1)	0.104	NA (NA, NA)	NA	NA (NA, NA)	NA	NA (NA, NA)	NA	0	NA	NA					PTV	0.104	1
ENSG00000115523	GNLY	8	17	NA	NA	NA	NA	1	0	NA	NA	NA	NA	2.5 (1, 6.3)	0.104	NA (NA, NA)	NA	NA (NA, NA)	NA	NA (NA, NA)	NA	0	NA	NA					PTV	0.104	1
ENSG00000124766	SOX4	0	3	NA	NA	1	12	0	0	NA	NA	0	1	0 (NA, NA)	0.303	NA (NA, NA)	NA	0.2 (0, 1.4)	0.104	0.3 (0, 2.2)	0.349	0	NA	0					PTV + MPC >2	0.104	1
ENSG00000125872	LRRN4	7	31	NA	NA	NA	NA	0	1	NA	NA	NA	NA	0.4 (0.2, 1.1)	0.104	NA (NA, NA)	NA	NA (NA, NA)	NA	NA (NA, NA)	NA	0	NA	NA					PTV	0.104	1
ENSG00000130304	SLC27A1	8	48	NA	NA	NA	NA	2	3	NA	NA	NA	NA	0.5 (0.3, 1.1)	0.104	NA (NA, NA)	NA	NA (NA, NA)	NA	NA (NA, NA)	NA	0	NA	NA					PTV	0.104	1
ENSG00000135164	DMTF1	0	12	0	3	1	20	1	0	0	0	2	0	0.2 (0, 1.7)	0.227	0.1 (0, 1.3)	0.104	0.4 (0.1, 1.1)	0.107	0.5 (0.1, 1.7)	0.396	0	0	0					PTV + MPC >3	0.104	1
ENSG00000135778	NTPCR	9	10	NA	NA	NA	NA	0	2	NA	NA	NA	NA	2.1 (0.9, 5.1)	0.104	NA (NA, NA)	NA	NA (NA, NA)	NA	NA (NA, NA)	NA	0	NA	NA					PTV	0.104	1
ENSG00000143393	PI4KB	0	13	0	0	20	54	0	1	0	0	4	6	0 (NA, NA)	0.104	0 (NA, NA)	0.104	1.1 (0.7, 1.8)	0.821	1.3 (0.8, 2.2)	0.307	0	0	0					PTV	0.104	1
ENSG00000157510	AFAP1L1	4	39	NA	NA	NA	NA	3	2	NA	NA	NA	NA	0.5 (0.2, 1.1)	0.104	NA (NA, NA)	NA	NA (NA, NA)	NA	NA (NA, NA)	NA	0	NA	NA					PTV	0.104	1
ENSG00000170515	PA2G4	2	0	0	0	2	11	1	0	0	0	0	0	Inf (NA, NA)	0.104	Inf (NA, NA)	0.104	1.8 (0.5, 6.7)	0.614	0.7 (0.1, 4.2)	0.993	0	0	0					PTV	0.104	1
ENSG00000184708	EIF4ENIF1	4	3	NA	NA	4	23	0	0	NA	NA	1	0	5.4 (1, 28.5)	0.104	NA (NA, NA)	NA	1.7 (0.7, 3.8)	0.364	1.1 (0.4, 3)	0.913	0	NA	0					PTV	0.104	1
ENSG00000070413	DGCR2	0	13	NA	NA	NA	NA	0	0	NA	NA	NA	NA	0 (NA, NA)	0.105	NA (NA, NA)	NA	NA (NA, NA)	NA	NA (NA, NA)	NA	0	NA	NA					PTV	0.105	1
ENSG00000100084	HIRA	3	4	0	1	11	40	0	0	0	0	6	1	2.2 (0.4, 10.9)	0.589	1.8 (0.4, 8.6)	0.715	1.7 (1, 3)	0.105	1.6 (0.9, 3.1)	0.175	0	0	0					PTV + MPC >2	0.105	1
ENSG00000101292	PROKR2	0	13	NA	NA	NA	NA	0	0	NA	NA	NA	NA	0 (NA, NA)	0.105	NA (NA, NA)	NA	NA (NA, NA)	NA	NA (NA, NA)	NA	0	NA	NA					PTV	0.105	1
ENSG00000131015	ULBP2	2	6	0	0	5	11	0	0	0	0	2	0	0.5 (0.1, 2.7)	0.662	0.5 (0.1, 2.7)	0.662	1.6 (0.6, 4)	0.453	3.2 (1, 10.4)	0.105	0	0	0					MPC >2	0.105	1
ENSG00000140090	SLC24A4	9	25	NA	NA	NA	NA	1	0	NA	NA	NA	NA	2.2 (1, 4.9)	0.105	NA (NA, NA)	NA	NA (NA, NA)	NA	NA (NA, NA)	NA	0	NA	NA					PTV	0.105	1
ENSG00000168875	SOX14	3	1	NA	NA	7	31	0	0	NA	NA	4	0	12 (0.9, 156)	0.105	NA (NA, NA)	NA	1.3 (0.7, 2.6)	0.561	1 (0.5, 2.2)	0.933	0	NA	0					PTV	0.105	1
ENSG00000177465	ACOT4	14	25	NA	NA	NA	NA	1	1	NA	NA	NA	NA	1.8 (0.9, 3.5)	0.105	NA (NA, NA)	NA	NA (NA, NA)	NA	NA (NA, NA)	NA	0	NA	NA					PTV	0.105	1
ENSG00000182909	LENG9	3	33	NA	NA	NA	NA	1	2	NA	NA	NA	NA	0.3 (0.1, 1.1)	0.105	NA (NA, NA)	NA	NA (NA, NA)	NA	NA (NA, NA)	NA	0	NA	NA					PTV	0.105	1
ENSG00000203705	TATDN3	1	10	NA	NA	NA	NA	0	4	NA	NA	NA	NA	0.2 (0, 1.3)	0.105	NA (NA, NA)	NA	NA (NA, NA)	NA	NA (NA, NA)	NA	0	NA	NA					PTV	0.105	1
ENSG00000213983	AP1G2	11	71	NA	NA	NA	NA	1	7	NA	NA	NA	NA	0.6 (0.3, 1.1)	0.105	NA (NA, NA)	NA	NA (NA, NA)	NA	NA (NA, NA)	NA	0	NA	NA					PTV	0.105	1
ENSG00000007384	RHBDF1	6	37	NA	NA	2	9	0	4	NA	NA	0	2	0.5 (0.2, 1.2)	0.14	NA (NA, NA)	NA	0.5 (0.2, 1.1)	0.106	0.6 (0.1, 2.7)	0.743	0	NA	0					PTV + MPC >2	0.106	1
ENSG00000071967	CYBRD1	0	12	NA	NA	NA	NA	0	2	NA	NA	NA	NA	0 (NA, NA)	0.106	NA (NA, NA)	NA	NA (NA, NA)	NA	NA (NA, NA)	NA	0	NA	NA					PTV	0.106	1
ENSG00000075539	FRYL	13	35	NA	NA	3	6	4	3	NA	NA	0	1	1.6 (0.9, 3.1)	0.154	NA (NA, NA)	NA	1.7 (0.9, 2.9)	0.106	1.7 (0.4, 6.7)	0.709	0	NA	0					PTV + MPC >2	0.106	1
ENSG00000090857	PDPR	10	36	0	13	0	5	3	2	1	1	0	1	1.3 (0.7, 2.5)	0.609	1 (0.5, 1.8)	0.918	0.9 (0.5, 1.6)	0.773	0.1 (0, 1.3)	0.106	0	0	0					MPC >2	0.106	1
ENSG00000130035	GALNT8	11	68	NA	NA	NA	NA	1	5	NA	NA	NA	NA	0.6 (0.3, 1.1)	0.106	NA (NA, NA)	NA	NA (NA, NA)	NA	NA (NA, NA)	NA	0	NA	NA					PTV	0.106	1
ENSG00000130700	GATA5	0	5	0	0	0	1	0	0	0	0	0	0	0 (NA, NA)	0.224	0 (NA, NA)	0.224	0 (NA, NA)	0.106	- (-, -)	-	0	0	0					PTV + MPC >2	0.106	1
ENSG00000138696	BMPR1B	3	5	0	0	2	8	1	0	0	0	0	0	3.3 (0.8, 13.2)	0.106	3.3 (0.8, 13.2)	0.106	1.2 (0.5, 3.2)	0.857	0.5 (0.1, 2.3)	0.536	0	0	0					PTV	0.106	1
ENSG00000141446	ESCO1	4	8	NA	NA	2	29	0	1	NA	NA	1	0	1 (0.3, 3.3)	0.938	NA (NA, NA)	NA	0.6 (0.2, 1.3)	0.201	0.3 (0.1, 1.1)	0.106	0	NA	0					MPC >2	0.106	1
ENSG00000143970	ASXL2	5	10	0	2	0	0	0	0	0	0	0	0	3.1 (1, 9.6)	0.106	2.6 (0.9, 7.7)	0.177	2.6 (0.9, 7.7)	0.177	0 (NA, NA)	0.584	0	0	0					PTV	0.106	1
ENSG00000160753	RUSC1	8	14	NA	NA	12	22	0	0	NA	NA	0	0	1.6 (0.6, 4.4)	0.551	NA (NA, NA)	NA	1.8 (1, 3.3)	0.106	1.9 (0.9, 4.2)	0.162	0	NA	0					PTV + MPC >2	0.106	1
ENSG00000174996	KLC2	5	11	NA	NA	NA	NA	3	0	NA	NA	NA	NA	3.2 (1, 9.7)	0.106	NA (NA, NA)	NA	NA (NA, NA)	NA	NA (NA, NA)	NA	0	NA	NA					PTV	0.106	1
ENSG00000182247	UBE2E2	2	2	NA	NA	6	20	3	1	NA	NA	0	1	4.2 (0.9, 19.3)	0.106	NA (NA, NA)	NA	1.4 (0.7, 3)	0.403	1 (0.4, 2.4)	0.983	0	NA	0					PTV	0.106	1
ENSG00000239282	GATSL3	5	5	NA	NA	NA	NA	0	0	NA	NA	NA	NA	3.8 (0.9, 15)	0.106	NA (NA, NA)	NA	NA (NA, NA)	NA	NA (NA, NA)	NA	0	NA	NA					PTV	0.106	1
ENSG00000024048	UBR2	13	29	NA	NA	NA	NA	1	0	NA	NA	NA	NA	2 (1, 4)	0.107	NA (NA, NA)	NA	NA (NA, NA)	NA	NA (NA, NA)	NA	0	NA	NA					PTV	0.107	1
ENSG00000072080	SPP2	7	14	NA	NA	NA	NA	3	2	NA	NA	NA	NA	2.1 (0.9, 4.8)	0.107	NA (NA, NA)	NA	NA (NA, NA)	NA	NA (NA, NA)	NA	0	NA	NA					PTV	0.107	1
ENSG00000100124	ANKRD54	5	6	NA	NA	NA	NA	0	1	NA	NA	NA	NA	2.9 (0.9, 9.2)	0.107	NA (NA, NA)	NA	NA (NA, NA)	NA	NA (NA, NA)	NA	0	NA	NA					PTV	0.107	1
ENSG00000106603	COA1	0	15	NA	NA	NA	NA	0	1	NA	NA	NA	NA	0 (NA, NA)	0.107	NA (NA, NA)	NA	NA (NA, NA)	NA	NA (NA, NA)	NA	0	NA	NA					PTV	0.107	1
ENSG00000109654	TRIM2	4	8	NA	NA	8	30	0	0	NA	NA	2	0	1.9 (0.5, 6.8)	0.497	NA (NA, NA)	NA	1.8 (0.9, 3.5)	0.107	1.8 (0.8, 3.8)	0.211	0	NA	0					PTV + MPC >2	0.107	1
ENSG00000113805	CNTN3	3	23	NA	NA	NA	NA	0	1	NA	NA	NA	NA	0.3 (0.1, 1.1)	0.107	NA (NA, NA)	NA	NA (NA, NA)	NA	NA (NA, NA)	NA	1	NA	NA					PTV	0.107	1
ENSG00000115268	RPS15	0	1	1	0	4	6	2	0	0	0	1	0	14.6 (0.3, 782.4)	0.483	25.5 (0.8, 800.8)	0.107	2.9 (0.9, 9.1)	0.116	2.4 (0.7, 8)	0.277	0	0	0					PTV + MPC >3	0.107	1
ENSG00000117020	AKT3	0	2	1	0	11	22	1	1	0	0	1	1	0.8 (0.1, 9.8)	0.856	2 (0.3, 13.1)	0.85	1.8 (0.9, 3.6)	0.144	1.9 (0.9, 4)	0.107	0	0	0					MPC >2	0.107	1
ENSG00000125656	CLPP	1	2	NA	NA	4	4	0	0	NA	NA	0	1	4.4 (0.3, 59.8)	0.8	NA (NA, NA)	NA	3.2 (0.9, 11.4)	0.107	3 (0.7, 12.5)	0.217	0	NA	0					PTV + MPC >2	0.107	1
ENSG00000160551	TAOK1	4	5	1	4	7	29	1	0	0	0	1	1	4.5 (1, 19.9)	0.107	3.1 (0.9, 10)	0.142	1.4 (0.7, 2.7)	0.435	1 (0.5, 2.2)	0.951	0	0	0					PTV	0.107	1
ENSG00000160868	CYP3A4	13	30	NA	NA	NA	NA	4	1	NA	NA	NA	NA	1.8 (1, 3.5)	0.107	NA (NA, NA)	NA	NA (NA, NA)	NA	NA (NA, NA)	NA	0	NA	NA					PTV	0.107	1
ENSG00000164488	DACT2	0	3	NA	NA	NA	NA	0	2	NA	NA	NA	NA	0 (NA, NA)	0.107	NA (NA, NA)	NA	NA (NA, NA)	NA	NA (NA, NA)	NA	0	NA	NA					PTV	0.107	1
ENSG00000166401	SERPINB8	9	14	NA	NA	NA	NA	1	0	NA	NA	NA	NA	2.1 (0.9, 4.9)	0.107	NA (NA, NA)	NA	NA (NA, NA)	NA	NA (NA, NA)	NA	0	NA	NA					PTV	0.107	1
ENSG00000214814	FER1L6	28	136	NA	NA	NA	NA	2	9	NA	NA	NA	NA	0.7 (0.5, 1.1)	0.107	NA (NA, NA)	NA	NA (NA, NA)	NA	NA (NA, NA)	NA	0	NA	NA					PTV	0.107	1
ENSG00000257093	KIAA1147	0	21	NA	NA	NA	NA	1	1	NA	NA	NA	NA	0.1 (0, 1.3)	0.107	NA (NA, NA)	NA	NA (NA, NA)	NA	NA (NA, NA)	NA	0	NA	NA					PTV	0.107	1
ENSG00000010295	IFFO1	12	23	NA	NA	NA	NA	0	1	NA	NA	NA	NA	2 (0.9, 4.3)	0.108	NA (NA, NA)	NA	NA (NA, NA)	NA	NA (NA, NA)	NA	0	NA	NA					PTV	0.108	1
ENSG00000107404	DVL1	5	8	NA	NA	NA	NA	0	1	NA	NA	NA	NA	2.7 (0.9, 8.2)	0.108	NA (NA, NA)	NA	NA (NA, NA)	NA	NA (NA, NA)	NA	0	NA	NA					PTV	0.108	1
ENSG00000107736	CDH23	3	25	NA	NA	NA	NA	3	9	NA	NA	NA	NA	0.4 (0.2, 1.1)	0.108	NA (NA, NA)	NA	NA (NA, NA)	NA	NA (NA, NA)	NA	0	NA	NA					PTV	0.108	1
ENSG00000116039	ATP6V1B1	15	24	NA	NA	NA	NA	5	4	NA	NA	NA	NA	1.7 (0.9, 3.2)	0.108	NA (NA, NA)	NA	NA (NA, NA)	NA	NA (NA, NA)	NA	0	NA	NA					PTV	0.108	1
ENSG00000134014	ELP3	19	46	NA	NA	NA	NA	4	5	NA	NA	NA	NA	1.7 (1, 2.9)	0.108	NA (NA, NA)	NA	NA (NA, NA)	NA	NA (NA, NA)	NA	0	NA	NA					PTV	0.108	1
ENSG00000140527	WDR93	8	43	NA	NA	NA	NA	1	0	NA	NA	NA	NA	0.4 (0.2, 1)	0.108	NA (NA, NA)	NA	NA (NA, NA)	NA	NA (NA, NA)	NA	0	NA	NA					PTV	0.108	1
ENSG00000147955	SIGMAR1	1	7	NA	NA	1	17	0	0	NA	NA	0	2	0.8 (0.1, 6.6)	0.829	NA (NA, NA)	NA	0.3 (0.1, 1.3)	0.134	0.2 (0, 1.3)	0.108	0	NA	0					MPC >2	0.108	1
ENSG00000153922	CHD1	4	5	NA	NA	12	34	0	0	NA	NA	1	0	3.8 (0.9, 16.2)	0.175	NA (NA, NA)	NA	1.8 (1, 3.4)	0.108	1.5 (0.8, 3.1)	0.337	0	NA	0					PTV + MPC >2	0.108	1
ENSG00000156162	DPY19L4	21	56	NA	NA	NA	NA	1	0	NA	NA	NA	NA	1.6 (1, 2.8)	0.108	NA (NA, NA)	NA	NA (NA, NA)	NA	NA (NA, NA)	NA	0	NA	NA					PTV	0.108	1
ENSG00000158106	RHPN1	1	30	NA	NA	NA	NA	1	0	NA	NA	NA	NA	0.3 (0.1, 1.2)	0.108	NA (NA, NA)	NA	NA (NA, NA)	NA	NA (NA, NA)	NA	0	NA	NA					PTV	0.108	1
ENSG00000165280	VCP	1	1	1	13	5	27	0	0	0	0	0	5	3.5 (0.1, 94.9)	0.483	0.5 (0.1, 2.9)	0.7	0.5 (0.2, 1.2)	0.156	0.5 (0.2, 1.1)	0.108	0	0	0					MPC >2	0.108	1
ENSG00000182162	P2RY8	4	3	NA	NA	8	29	1	1	NA	NA	1	2	3.9 (0.9, 16.6)	0.108	NA (NA, NA)	NA	1.4 (0.7, 2.6)	0.429	1 (0.5, 2.2)	0.943	0	NA	0					PTV	0.108	1
ENSG00000185621	LMLN	19	46	NA	NA	NA	NA	3	1	NA	NA	NA	NA	1.6 (0.9, 2.7)	0.108	NA (NA, NA)	NA	NA (NA, NA)	NA	NA (NA, NA)	NA	0	NA	NA					PTV	0.108	1
ENSG00000187742	SECISBP2	17	78	NA	NA	NA	NA	0	7	NA	NA	NA	NA	0.6 (0.4, 1.1)	0.108	NA (NA, NA)	NA	NA (NA, NA)	NA	NA (NA, NA)	NA	0	NA	NA					PTV	0.108	1
ENSG00000196218	RYR1	27	145	NA	NA	NA	NA	10	12	NA	NA	NA	NA	0.7 (0.5, 1.1)	0.108	NA (NA, NA)	NA	NA (NA, NA)	NA	NA (NA, NA)	NA	1	NA	NA					PTV	0.108	1
ENSG00000204394	VARS	10	46	NA	NA	NA	NA	4	9	NA	NA	NA	NA	0.6 (0.3, 1.1)	0.108	NA (NA, NA)	NA	NA (NA, NA)	NA	NA (NA, NA)	NA	0	NA	NA					PTV	0.108	1
ENSG00000213413	PVRIG	11	17	NA	NA	NA	NA	1	1	NA	NA	NA	NA	1.9 (0.9, 4.1)	0.108	NA (NA, NA)	NA	NA (NA, NA)	NA	NA (NA, NA)	NA	0	NA	NA					PTV	0.108	1
ENSG00000233822	HIST1H2BN	6	9	NA	NA	0	8	0	0	NA	NA	0	0	2.8 (0.9, 8.8)	0.147	NA (NA, NA)	NA	1.1 (0.4, 2.8)	0.894	0 (NA, NA)	0.108	0	NA	0					MPC >2	0.108	1
ENSG00000102805	CLN5	11	28	NA	NA	NA	NA	2	1	NA	NA	NA	NA	1.9 (0.9, 3.8)	0.109	NA (NA, NA)	NA	NA (NA, NA)	NA	NA (NA, NA)	NA	0	NA	NA					PTV	0.109	1
ENSG00000111241	FGF6	8	8	NA	NA	NA	NA	0	0	NA	NA	NA	NA	2.7 (0.9, 7.6)	0.109	NA (NA, NA)	NA	NA (NA, NA)	NA	NA (NA, NA)	NA	0	NA	NA					PTV	0.109	1
ENSG00000111325	OGFOD2	5	35	NA	NA	NA	NA	0	2	NA	NA	NA	NA	0.4 (0.2, 1.1)	0.109	NA (NA, NA)	NA	NA (NA, NA)	NA	NA (NA, NA)	NA	0	NA	NA					PTV	0.109	1
ENSG00000121454	LHX4	0	14	NA	NA	NA	NA	0	0	NA	NA	NA	NA	0 (NA, NA)	0.109	NA (NA, NA)	NA	NA (NA, NA)	NA	NA (NA, NA)	NA	0	NA	NA					PTV	0.109	1
ENSG00000129167	TPH1	10	26	NA	NA	NA	NA	1	1	NA	NA	NA	NA	1.9 (0.9, 3.8)	0.109	NA (NA, NA)	NA	NA (NA, NA)	NA	NA (NA, NA)	NA	0	NA	NA					PTV	0.109	1
ENSG00000132694	ARHGEF11	3	29	NA	NA	NA	NA	0	0	NA	NA	NA	NA	0.3 (0.1, 1.1)	0.109	NA (NA, NA)	NA	NA (NA, NA)	NA	NA (NA, NA)	NA	0	NA	NA					PTV	0.109	1
ENSG00000137807	KIF23	2	8	0	0	4	8	0	1	0	0	1	0	0.6 (0.1, 3.2)	0.849	0.6 (0.1, 3.2)	0.849	1.6 (0.6, 4)	0.457	3.1 (1, 9.7)	0.109	0	0	0					MPC >2	0.109	1
ENSG00000144535	DIS3L2	4	23	NA	NA	NA	NA	0	6	NA	NA	NA	NA	0.4 (0.1, 1.1)	0.109	NA (NA, NA)	NA	NA (NA, NA)	NA	NA (NA, NA)	NA	0	NA	NA					PTV	0.109	1
ENSG00000157219	HTR5A	1	20	NA	NA	NA	NA	0	0	NA	NA	NA	NA	0.2 (0, 1.3)	0.109	NA (NA, NA)	NA	NA (NA, NA)	NA	NA (NA, NA)	NA	0	NA	NA					PTV	0.109	1
ENSG00000164638	SLC29A4	8	17	NA	NA	NA	NA	1	0	NA	NA	NA	NA	2.3 (0.9, 5.5)	0.109	NA (NA, NA)	NA	NA (NA, NA)	NA	NA (NA, NA)	NA	0	NA	NA					PTV	0.109	1
ENSG00000170832	USP32	5	8	3	15	14	37	2	1	0	0	0	0	2.8 (0.9, 8)	0.109	1.7 (0.8, 3.7)	0.303	1.5 (0.9, 2.4)	0.16	1.2 (0.7, 2.2)	0.538	0	0	0					PTV	0.109	1
ENSG00000175203	DCTN2	3	5	NA	NA	5	20	0	0	NA	NA	1	3	4.4 (1, 19.5)	0.109	NA (NA, NA)	NA	1.2 (0.6, 2.5)	0.771	0.9 (0.4, 2.1)	0.889	0	NA	0					PTV	0.109	1
ENSG00000177108	ZDHHC22	0	9	NA	NA	NA	NA	0	1	NA	NA	NA	NA	0 (NA, NA)	0.109	NA (NA, NA)	NA	NA (NA, NA)	NA	NA (NA, NA)	NA	0	NA	NA					PTV	0.109	1
ENSG00000183431	SF3A3	3	3	NA	NA	7	20	0	0	NA	NA	0	0	7 (1.1, 45.7)	0.109	NA (NA, NA)	NA	1.6 (0.7, 3.4)	0.317	1.2 (0.5, 2.9)	0.89	0	NA	1					PTV	0.109	1
ENSG00000221983	UBA52	1	0	0	0	3	4	0	0	0	0	1	0	- (-, -)	-	- (-, -)	-	5.2 (1.1, 25.2)	0.109	4.1 (0.8, 21.5)	0.226	0	0	0					PTV + MPC >2	0.109	1
ENSG00000032444	PNPLA6	9	58	0	0	27	82	2	4	0	0	5	10	0.5 (0.3, 1.1)	0.11	0.5 (0.3, 1.1)	0.11	0.9 (0.6, 1.3)	0.559	1.1 (0.7, 1.7)	0.707	0	0	0					PTV	0.11	1
ENSG00000053254	FOXN3	0	5	NA	NA	NA	NA	0	2	NA	NA	NA	NA	0 (NA, NA)	0.11	NA (NA, NA)	NA	NA (NA, NA)	NA	NA (NA, NA)	NA	0	NA	NA					PTV	0.11	1
ENSG00000068654	POLR1A	10	22	1	3	0	0	0	0	0	0	0	0	2 (0.9, 4.3)	0.11	1.9 (0.9, 3.8)	0.126	1.9 (0.9, 3.8)	0.126	1.1 (0.1, 10)	0.913	0	0	0					PTV	0.11	1
ENSG00000075292	ZNF638	11	13	NA	NA	NA	NA	0	3	NA	NA	NA	NA	2.2 (0.9, 5)	0.11	NA (NA, NA)	NA	NA (NA, NA)	NA	NA (NA, NA)	NA	0	NA	NA					PTV	0.11	1
ENSG00000090674	MCOLN1	5	18	0	0	5	44	2	5	0	0	3	5	0.9 (0.4, 2.1)	0.958	0.9 (0.4, 2.1)	0.958	0.6 (0.3, 1.1)	0.15	0.5 (0.2, 1.1)	0.11	0	0	0					MPC >2	0.11	1
ENSG00000109208	SMR3A	4	5	NA	NA	NA	NA	0	0	NA	NA	NA	NA	4 (1, 16.4)	0.11	NA (NA, NA)	NA	NA (NA, NA)	NA	NA (NA, NA)	NA	0	NA	NA					PTV	0.11	1
ENSG00000130513	GDF15	6	9	NA	NA	2	3	1	0	NA	NA	0	0	2.2 (0.7, 6.5)	0.305	NA (NA, NA)	NA	2.5 (1, 6.4)	0.11	3.9 (0.6, 24.3)	0.339	0	NA	0					PTV + MPC >2	0.11	1
ENSG00000137075	RNF38	1	0	NA	NA	NA	NA	5	2	NA	NA	NA	NA	4 (0.8, 18.9)	0.11	NA (NA, NA)	NA	NA (NA, NA)	NA	NA (NA, NA)	NA	0	NA	NA					PTV	0.11	1
ENSG00000139613	SMARCC2	4	7	NA	NA	7	10	1	0	NA	NA	0	1	3.2 (0.9, 11.2)	0.139	NA (NA, NA)	NA	2 (0.9, 4.3)	0.11	1.5 (0.6, 4.1)	0.533	2	NA	0					PTV + MPC >2	0.11	1
ENSG00000162298	SYVN1	0	7	0	0	16	42	0	2	1	0	2	4	0 (NA, NA)	0.11	0.2 (0, 1.9)	0.281	1.2 (0.7, 2.1)	0.583	1.6 (0.9, 2.8)	0.163	0	0	0					PTV	0.11	1
ENSG00000165078	CPA6	2	32	NA	NA	NA	NA	0	2	NA	NA	NA	NA	0.3 (0.1, 1.2)	0.11	NA (NA, NA)	NA	NA (NA, NA)	NA	NA (NA, NA)	NA	0	NA	NA					PTV	0.11	1
ENSG00000184698	OR51M1	3	30	NA	NA	NA	NA	0	1	NA	NA	NA	NA	0.3 (0.1, 1.1)	0.11	NA (NA, NA)	NA	NA (NA, NA)	NA	NA (NA, NA)	NA	0	NA	NA					PTV	0.11	1
ENSG00000185920	PTCH1	1	8	NA	NA	0	1	1	4	NA	NA	0	2	0.4 (0.1, 1.6)	0.259	NA (NA, NA)	NA	0.3 (0.1, 1.2)	0.11	0 (NA, NA)	0.476	0	NA	0					PTV + MPC >2	0.11	1
ENSG00000188778	ADRB3	1	11	NA	NA	5	14	0	2	NA	NA	1	4	0.1 (0, 1.6)	0.197	NA (NA, NA)	NA	0.4 (0.2, 1)	0.11	0.6 (0.2, 1.6)	0.409	0	NA	0					PTV + MPC >2	0.11	1
ENSG00000196329	GIMAP5	0	20	NA	NA	NA	NA	0	0	NA	NA	NA	NA	0 (NA, NA)	0.11	NA (NA, NA)	NA	NA (NA, NA)	NA	NA (NA, NA)	NA	0	NA	NA					PTV	0.11	1
ENSG00000228278	ORM2	2	14	0	10	3	24	0	0	1	0	0	0	0.6 (0.1, 2.9)	0.739	0.5 (0.1, 1.9)	0.451	0.4 (0.2, 1.1)	0.11	0.4 (0.1, 1.2)	0.142	0	0	0					PTV + MPC >2	0.11	1
ENSG00000229937	PRPS1L1	4	5	NA	NA	NA	NA	2	2	NA	NA	NA	NA	2.7 (0.9, 8.2)	0.11	NA (NA, NA)	NA	NA (NA, NA)	NA	NA (NA, NA)	NA	0	NA	NA					PTV	0.11	1
ENSG00000067182	TNFRSF1A	1	6	NA	NA	0	1	0	5	NA	NA	0	0	0.2 (0, 1.6)	0.157	NA (NA, NA)	NA	0.2 (0, 1.4)	0.111	- (-, -)	-	0	NA	0					PTV + MPC >2	0.111	1
ENSG00000101203	COL20A1	10	67	NA	NA	NA	NA	2	6	NA	NA	NA	NA	0.6 (0.3, 1.1)	0.111	NA (NA, NA)	NA	NA (NA, NA)	NA	NA (NA, NA)	NA	0	NA	NA					PTV	0.111	1
ENSG00000114209	PDCD10	2	0	NA	NA	0	0	1	1	NA	NA	0	0	5.1 (0.7, 37.1)	0.111	NA (NA, NA)	NA	5.1 (0.7, 37.1)	0.111	- (-, -)	-	0	NA	0					PTV	0.111	1
ENSG00000156575	PRG3	6	6	NA	NA	NA	NA	1	0	NA	NA	NA	NA	2.7 (0.9, 8.6)	0.111	NA (NA, NA)	NA	NA (NA, NA)	NA	NA (NA, NA)	NA	0	NA	NA					PTV	0.111	1
ENSG00000164946	FREM1	20	100	NA	NA	NA	NA	1	7	NA	NA	NA	NA	0.7 (0.4, 1.1)	0.111	NA (NA, NA)	NA	NA (NA, NA)	NA	NA (NA, NA)	NA	0	NA	NA					PTV	0.111	1
ENSG00000165434	PGM2L1	1	19	NA	NA	1	2	0	2	NA	NA	0	0	0.2 (0, 1.4)	0.111	NA (NA, NA)	NA	0.3 (0.1, 1.3)	0.15	1.2 (0.1, 28.3)	0.923	0	NA	0					PTV	0.111	1
ENSG00000178997	EXD1	4	42	NA	NA	NA	NA	1	2	NA	NA	NA	NA	0.4 (0.2, 1.1)	0.111	NA (NA, NA)	NA	NA (NA, NA)	NA	NA (NA, NA)	NA	0	NA	NA					PTV	0.111	1
ENSG00000181804	SLC9A9	12	29	NA	NA	NA	NA	1	1	NA	NA	NA	NA	1.8 (0.9, 3.5)	0.111	NA (NA, NA)	NA	NA (NA, NA)	NA	NA (NA, NA)	NA	0	NA	NA					PTV	0.111	1
ENSG00000187446	CHP1	3	4	NA	NA	2	14	0	0	NA	NA	2	2	4.9 (1, 24)	0.111	NA (NA, NA)	NA	1.4 (0.6, 3.5)	0.636	0.8 (0.2, 2.7)	0.988	0	NA	0					PTV	0.111	1
ENSG00000196562	SULF2	7	11	NA	NA	NA	NA	1	0	NA	NA	NA	NA	3.2 (1, 9.8)	0.111	NA (NA, NA)	NA	NA (NA, NA)	NA	NA (NA, NA)	NA	0	NA	NA					PTV	0.111	1
ENSG00000203909	DPPA5	3	15	NA	NA	1	9	0	0	NA	NA	1	1	0.4 (0.1, 1.4)	0.21	NA (NA, NA)	NA	0.4 (0.1, 1.1)	0.111	0.4 (0.1, 2.2)	0.525	0	NA	0					PTV + MPC >2	0.111	1
ENSG00000065978	YBX1	3	3	0	0	8	32	0	0	0	0	1	2	4.8 (1, 23.9)	0.112	4.8 (1, 23.9)	0.112	1.2 (0.6, 2.2)	0.808	0.9 (0.4, 1.9)	0.911	0	0	0					PTV	0.112	1
ENSG00000104889	RNASEH2A	9	11	NA	NA	NA	NA	1	1	NA	NA	NA	NA	2.2 (0.9, 5.4)	0.112	NA (NA, NA)	NA	NA (NA, NA)	NA	NA (NA, NA)	NA	0	NA	NA					PTV	0.112	1
ENSG00000112576	CCND3	0	8	NA	NA	0	1	0	0	NA	NA	0	0	0 (NA, NA)	0.227	NA (NA, NA)	NA	0 (NA, NA)	0.112	- (-, -)	-	0	NA	0					PTV + MPC >2	0.112	1
ENSG00000118514	ALDH8A1	8	25	NA	NA	NA	NA	2	0	NA	NA	NA	NA	2.2 (1, 5)	0.112	NA (NA, NA)	NA	NA (NA, NA)	NA	NA (NA, NA)	NA	0	NA	NA					PTV	0.112	1
ENSG00000124380	SNRNP27	7	13	0	0	0	8	0	0	0	0	1	3	2.3 (0.9, 6.1)	0.112	2.3 (0.9, 6.1)	0.112	1.2 (0.5, 2.8)	0.775	0.2 (0, 2)	0.291	0	0	0					PTV	0.112	1
ENSG00000129691	ASH2L	4	4	NA	NA	7	25	0	0	NA	NA	1	0	2.9 (0.8, 10.9)	0.112	NA (NA, NA)	NA	1.5 (0.8, 3.1)	0.304	1.2 (0.5, 2.8)	0.881	0	NA	0					PTV	0.112	1
ENSG00000130396	MLLT4	6	16	0	2	5	12	1	1	0	0	1	0	1.8 (0.7, 4.7)	0.394	1.6 (0.6, 4.2)	0.486	2 (1, 4.1)	0.112	2.3 (0.8, 6.8)	0.255	0	0	0					PTV + MPC >2	0.112	1
ENSG00000132446	FTHL17	3	3	NA	NA	NA	NA	0	0	NA	NA	NA	NA	4.8 (1, 23.8)	0.112	NA (NA, NA)	NA	NA (NA, NA)	NA	NA (NA, NA)	NA	0	NA	NA					PTV	0.112	1
ENSG00000132801	ZSWIM3	2	18	NA	NA	NA	NA	0	2	NA	NA	NA	NA	0.3 (0.1, 1.3)	0.112	NA (NA, NA)	NA	NA (NA, NA)	NA	NA (NA, NA)	NA	0	NA	NA					PTV	0.112	1
ENSG00000139629	GALNT6	13	24	NA	NA	NA	NA	2	1	NA	NA	NA	NA	2 (1, 4)	0.112	NA (NA, NA)	NA	NA (NA, NA)	NA	NA (NA, NA)	NA	0	NA	NA					PTV	0.112	1
ENSG00000147724	FAM135B	1	14	NA	NA	9	46	0	1	NA	NA	2	4	0.2 (0, 1.4)	0.134	NA (NA, NA)	NA	0.6 (0.3, 1.1)	0.112	0.7 (0.4, 1.4)	0.396	0	NA	0					PTV + MPC >2	0.112	1
ENSG00000173171	MTX1	2	11	1	2	1	15	0	0	0	0	0	0	0.3 (0.1, 1.5)	0.241	0.4 (0.1, 1.6)	0.326	0.4 (0.1, 1.1)	0.112	0.4 (0.1, 2.1)	0.446	0	0	0					PTV + MPC >2	0.112	1
ENSG00000179709	NLRP8	25	59	NA	NA	NA	NA	0	2	NA	NA	NA	NA	1.6 (1, 2.6)	0.112	NA (NA, NA)	NA	NA (NA, NA)	NA	NA (NA, NA)	NA	0	NA	NA					PTV	0.112	1
ENSG00000188883	KLRG2	7	7	NA	NA	0	3	2	2	NA	NA	0	0	2.7 (0.9, 7.7)	0.112	NA (NA, NA)	NA	2.3 (0.8, 6.1)	0.189	0 (NA, NA)	0.509	0	NA	0					PTV	0.112	1
ENSG00000198729	PPP1R14C	0	2	NA	NA	2	1	0	0	NA	NA	0	0	0 (NA, NA)	0.584	NA (NA, NA)	NA	3.9 (0.6, 24.3)	0.339	9.8 (0.9, 103.6)	0.112	0	NA	0					MPC >2	0.112	1
ENSG00000205678	TECRL	13	23	NA	NA	NA	NA	0	2	NA	NA	NA	NA	1.9 (0.9, 3.7)	0.112	NA (NA, NA)	NA	NA (NA, NA)	NA	NA (NA, NA)	NA	0	NA	NA					PTV	0.112	1
ENSG00000213588	ZBTB9	9	19	NA	NA	NA	NA	0	0	NA	NA	NA	NA	2.2 (0.9, 4.9)	0.112	NA (NA, NA)	NA	NA (NA, NA)	NA	NA (NA, NA)	NA	0	NA	NA					PTV	0.112	1
ENSG00000258227	CLEC5A	3	3	NA	NA	NA	NA	0	0	NA	NA	NA	NA	4.8 (1, 23.9)	0.112	NA (NA, NA)	NA	NA (NA, NA)	NA	NA (NA, NA)	NA	0	NA	NA					PTV	0.112	1
ENSG00000047346	FAM214A	13	23	NA	NA	NA	NA	1	3	NA	NA	NA	NA	1.8 (0.9, 3.5)	0.113	NA (NA, NA)	NA	NA (NA, NA)	NA	NA (NA, NA)	NA	0	NA	NA					PTV	0.113	1
ENSG00000070601	FRMPD1	16	75	NA	NA	NA	NA	2	11	NA	NA	NA	NA	0.6 (0.4, 1.1)	0.113	NA (NA, NA)	NA	NA (NA, NA)	NA	NA (NA, NA)	NA	0	NA	NA					PTV	0.113	1
ENSG00000119682	AREL1	11	32	NA	NA	NA	NA	5	2	NA	NA	NA	NA	1.8 (0.9, 3.3)	0.113	NA (NA, NA)	NA	NA (NA, NA)	NA	NA (NA, NA)	NA	0	NA	NA					PTV	0.113	1
ENSG00000125447	GGA3	4	28	NA	NA	NA	NA	1	3	NA	NA	NA	NA	0.4 (0.1, 1.1)	0.113	NA (NA, NA)	NA	NA (NA, NA)	NA	NA (NA, NA)	NA	0	NA	NA					PTV	0.113	1
ENSG00000144048	DUSP11	2	25	NA	NA	NA	NA	0	1	NA	NA	NA	NA	0.3 (0.1, 1.3)	0.113	NA (NA, NA)	NA	NA (NA, NA)	NA	NA (NA, NA)	NA	0	NA	NA					PTV	0.113	1
ENSG00000148053	NTRK2	1	2	1	0	14	42	2	0	1	0	3	5	3 (0.4, 22.1)	0.543	5.1 (0.8, 31.9)	0.155	1.6 (0.9, 2.7)	0.113	1.5 (0.9, 2.6)	0.19	0	0	0					PTV + MPC >2	0.113	1
ENSG00000149201	CCDC81	17	48	NA	NA	NA	NA	1	1	NA	NA	NA	NA	1.6 (0.9, 2.9)	0.113	NA (NA, NA)	NA	NA (NA, NA)	NA	NA (NA, NA)	NA	0	NA	NA					PTV	0.113	1
ENSG00000152518	ZFP36L2	0	6	NA	NA	NA	NA	0	0	NA	NA	NA	NA	0 (NA, NA)	0.113	NA (NA, NA)	NA	NA (NA, NA)	NA	NA (NA, NA)	NA	0	NA	NA					PTV	0.113	1
ENSG00000161057	PSMC2	2	2	1	2	6	20	0	0	0	0	0	0	6.8 (0.9, 49.4)	0.136	4.3 (1, 19.1)	0.113	1.4 (0.6, 3)	0.575	1.1 (0.4, 2.6)	0.895	1	0	0					PTV + MPC >3	0.113	1
ENSG00000171459	OR1L6	3	2	NA	NA	NA	NA	1	1	NA	NA	NA	NA	3.8 (0.9, 17.2)	0.113	NA (NA, NA)	NA	NA (NA, NA)	NA	NA (NA, NA)	NA	0	NA	NA					PTV	0.113	1
ENSG00000184160	ADRA2C	3	3	NA	NA	NA	NA	0	0	NA	NA	NA	NA	4.8 (1, 23.8)	0.113	NA (NA, NA)	NA	NA (NA, NA)	NA	NA (NA, NA)	NA	0	NA	NA					PTV	0.113	1
ENSG00000186832	KRT16	5	37	NA	NA	NA	NA	0	4	NA	NA	NA	NA	0.4 (0.2, 1.1)	0.113	NA (NA, NA)	NA	NA (NA, NA)	NA	NA (NA, NA)	NA	0	NA	NA					PTV	0.113	1
ENSG00000205884	DEFB136	3	3	NA	NA	NA	NA	0	0	NA	NA	NA	NA	4.8 (1, 23.8)	0.113	NA (NA, NA)	NA	NA (NA, NA)	NA	NA (NA, NA)	NA	0	NA	NA					PTV	0.113	1
ENSG00000090615	GOLGA3	11	23	NA	NA	NA	NA	2	0	NA	NA	NA	NA	2.1 (0.9, 4.5)	0.114	NA (NA, NA)	NA	NA (NA, NA)	NA	NA (NA, NA)	NA	0	NA	NA					PTV	0.114	1
ENSG00000103496	STX4	0	16	NA	NA	0	0	0	0	NA	NA	0	0	0 (NA, NA)	0.114	NA (NA, NA)	NA	0 (NA, NA)	0.114	- (-, -)	-	0	NA	0					PTV	0.114	1
ENSG00000113327	GABRG2	4	5	0	2	8	30	0	1	0	0	1	1	3.1 (0.9, 11.1)	0.114	2.1 (0.6, 7)	0.308	1.1 (0.6, 2.1)	0.895	0.8 (0.4, 1.8)	0.724	0	0	0					PTV	0.114	1
ENSG00000135622	SEMA4F	4	39	NA	NA	NA	NA	5	5	NA	NA	NA	NA	0.5 (0.2, 1.1)	0.114	NA (NA, NA)	NA	NA (NA, NA)	NA	NA (NA, NA)	NA	0	NA	NA					PTV	0.114	1
ENSG00000150593	PDCD4	13	27	NA	NA	NA	NA	0	1	NA	NA	NA	NA	1.7 (0.9, 3.3)	0.114	NA (NA, NA)	NA	NA (NA, NA)	NA	NA (NA, NA)	NA	0	NA	NA					PTV	0.114	1
ENSG00000165194	PCDH19	5	1	0	0	13	42	0	1	0	0	2	2	4.3 (0.8, 23.1)	0.114	4.3 (0.8, 23.1)	0.114	1.4 (0.8, 2.4)	0.353	1.1 (0.6, 2.1)	0.815	0	0	0					PTV	0.114	1
ENSG00000167196	FBXO22	3	4	NA	NA	NA	NA	0	0	NA	NA	NA	NA	4.8 (1, 23.5)	0.114	NA (NA, NA)	NA	NA (NA, NA)	NA	NA (NA, NA)	NA	0	NA	NA					PTV	0.114	1
ENSG00000187094	CCK	3	10	NA	NA	5	10	0	1	NA	NA	0	0	0.7 (0.2, 2.7)	0.881	NA (NA, NA)	NA	1.5 (0.6, 3.3)	0.48	2.8 (0.9, 8.1)	0.114	0	NA	0					MPC >2	0.114	1
ENSG00000203783	PRR9	1	0	NA	NA	NA	NA	3	0	NA	NA	NA	NA	Inf (NA, NA)	0.114	NA (NA, NA)	NA	NA (NA, NA)	NA	NA (NA, NA)	NA	0	NA	NA					PTV	0.114	1
ENSG00000216588	IGSF23	1	0	NA	NA	NA	NA	3	0	NA	NA	NA	NA	Inf (NA, NA)	0.114	NA (NA, NA)	NA	NA (NA, NA)	NA	NA (NA, NA)	NA	0	NA	NA					PTV	0.114	1
ENSG00000255394	C8orf49	3	2	NA	NA	NA	NA	4	0	NA	NA	NA	NA	5 (0.8, 31.5)	0.114	NA (NA, NA)	NA	NA (NA, NA)	NA	NA (NA, NA)	NA	0	NA	NA					PTV	0.114	1
ENSG00000074370	ATP2A3	5	39	0	0	0	0	0	0	0	0	0	0	0.5 (0.2, 1.1)	0.115	0.5 (0.2, 1.1)	0.115	0.5 (0.2, 1.1)	0.115	- (-, -)	-	0	0	0					PTV	0.115	1
ENSG00000100302	RASD2	3	2	NA	NA	5	27	0	0	NA	NA	0	0	6.6 (1, 43.9)	0.115	NA (NA, NA)	NA	1 (0.4, 2.2)	0.968	0.6 (0.2, 1.7)	0.5	0	NA	0					PTV	0.115	1
ENSG00000111358	GTF2H3	0	11	NA	NA	NA	NA	0	0	NA	NA	NA	NA	0 (NA, NA)	0.115	NA (NA, NA)	NA	NA (NA, NA)	NA	NA (NA, NA)	NA	0	NA	NA					PTV	0.115	1
ENSG00000134193	REG4	0	16	NA	NA	NA	NA	0	0	NA	NA	NA	NA	0 (NA, NA)	0.115	NA (NA, NA)	NA	NA (NA, NA)	NA	NA (NA, NA)	NA	0	NA	NA					PTV	0.115	1
ENSG00000137440	FGFBP1	7	7	NA	NA	NA	NA	0	0	NA	NA	NA	NA	2.9 (0.9, 9)	0.115	NA (NA, NA)	NA	NA (NA, NA)	NA	NA (NA, NA)	NA	0	NA	NA					PTV	0.115	1
ENSG00000137817	PARP6	0	2	0	0	4	30	0	1	0	0	1	0	0 (NA, NA)	0.517	0 (NA, NA)	0.517	0.4 (0.2, 1.1)	0.115	0.5 (0.2, 1.3)	0.215	0	0	0					PTV + MPC >2	0.115	1
ENSG00000156017	C9orf41	1	17	0	0	4	4	0	0	0	0	0	0	0.2 (0, 1.6)	0.159	0.2 (0, 1.6)	0.159	0.9 (0.3, 2.3)	0.959	4.1 (0.9, 18.6)	0.115	0	0	0					MPC >2	0.115	1
ENSG00000162551	ALPL	4	36	NA	NA	NA	NA	0	1	NA	NA	NA	NA	0.4 (0.1, 1.2)	0.115	NA (NA, NA)	NA	NA (NA, NA)	NA	NA (NA, NA)	NA	0	NA	NA					PTV	0.115	1
ENSG00000198946	SSX4B	0	0	1	1	3	3	0	0	0	0	0	0	- (-, -)	-	3.6 (0.1, 96.6)	0.48	4.8 (1, 22.8)	0.115	4.8 (1, 22.8)	0.115	0	0	0					PTV + MPC >2	0.115	1
ENSG00000085644	ZNF213	3	26	NA	NA	5	10	0	1	NA	NA	0	1	0.3 (0.1, 1.1)	0.116	NA (NA, NA)	NA	0.6 (0.3, 1.5)	0.384	1.4 (0.5, 4.6)	0.766	0	NA	0					PTV	0.116	1
ENSG00000119280	C1orf198	2	6	NA	NA	8	16	1	0	NA	NA	0	0	1.5 (0.4, 6.1)	0.852	NA (NA, NA)	NA	1.9 (0.9, 4.1)	0.116	2.2 (0.9, 5.4)	0.132	0	NA	0					PTV + MPC >2	0.116	1
ENSG00000127362	TAS2R3	1	19	NA	NA	NA	NA	1	4	NA	NA	NA	NA	0.2 (0, 1.1)	0.116	NA (NA, NA)	NA	NA (NA, NA)	NA	NA (NA, NA)	NA	0	NA	NA					PTV	0.116	1
ENSG00000133636	NTS	0	17	NA	NA	NA	NA	0	0	NA	NA	NA	NA	0 (NA, NA)	0.116	NA (NA, NA)	NA	NA (NA, NA)	NA	NA (NA, NA)	NA	0	NA	NA					PTV	0.116	1
ENSG00000135655	USP15	4	6	NA	NA	9	23	1	0	NA	NA	1	2	3.7 (1, 13.7)	0.125	NA (NA, NA)	NA	1.8 (0.9, 3.6)	0.116	1.5 (0.7, 3.2)	0.47	0	NA	0					PTV + MPC >2	0.116	1
ENSG00000136169	SETDB2	9	14	NA	NA	NA	NA	1	1	NA	NA	NA	NA	2.1 (0.9, 4.9)	0.116	NA (NA, NA)	NA	NA (NA, NA)	NA	NA (NA, NA)	NA	0	NA	NA					PTV	0.116	1
ENSG00000142065	ZFP14	8	11	NA	NA	NA	NA	0	0	NA	NA	NA	NA	2.6 (0.9, 7.1)	0.116	NA (NA, NA)	NA	NA (NA, NA)	NA	NA (NA, NA)	NA	0	NA	NA					PTV	0.116	1
ENSG00000142864	SERBP1	0	3	0	5	1	20	0	0	0	0	0	0	0 (NA, NA)	0.559	0 (NA, NA)	0.391	0.2 (0, 1.4)	0.116	0.2 (0, 1.9)	0.241	0	0	0					PTV + MPC >2	0.116	1
ENSG00000158290	CUL4B	3	1	1	0	4	6	0	0	0	1	0	0	8.4 (0.4, 179.8)	0.411	4.3 (0.6, 32.7)	0.354	3 (1, 9.6)	0.116	2.4 (0.7, 8.5)	0.324	0	1	0					PTV + MPC >2	0.116	1
ENSG00000164904	ALDH7A1	13	33	NA	NA	NA	NA	6	3	NA	NA	NA	NA	1.7 (0.9, 3.2)	0.116	NA (NA, NA)	NA	NA (NA, NA)	NA	NA (NA, NA)	NA	0	NA	NA					PTV	0.116	1
ENSG00000167633	KIR3DL1	11	27	0	1	0	4	0	0	0	0	0	0	1.9 (0.9, 3.9)	0.116	1.8 (0.9, 3.8)	0.136	1.5 (0.7, 3)	0.347	0 (NA, NA)	0.41	0	0	0					PTV	0.116	1
ENSG00000182979	MTA1	2	2	0	0	13	37	1	0	0	0	2	1	5.7 (0.7, 44.5)	0.244	5.7 (0.7, 44.5)	0.244	1.7 (0.9, 3.1)	0.116	1.5 (0.8, 2.9)	0.276	0	0	0					PTV + MPC >2	0.116	1
ENSG00000196700	ZNF512B	4	6	NA	NA	NA	NA	0	1	NA	NA	NA	NA	2.9 (0.9, 9.9)	0.116	NA (NA, NA)	NA	NA (NA, NA)	NA	NA (NA, NA)	NA	1	NA	NA					PTV	0.116	1
ENSG00000197816	CCDC180	21	107	NA	NA	NA	NA	8	18	NA	NA	NA	NA	0.7 (0.5, 1.1)	0.116	NA (NA, NA)	NA	NA (NA, NA)	NA	NA (NA, NA)	NA	0	NA	NA					PTV	0.116	1
ENSG00000198033	TUBA3C	4	39	NA	NA	2	8	1	0	NA	NA	0	0	0.4 (0.1, 1.1)	0.116	NA (NA, NA)	NA	0.5 (0.2, 1.2)	0.182	1.2 (0.2, 6.4)	0.836	0	NA	0					PTV	0.116	1
ENSG00000007952	NOX1	7	16	NA	NA	NA	NA	0	0	NA	NA	NA	NA	2.3 (0.9, 5.8)	0.117	NA (NA, NA)	NA	NA (NA, NA)	NA	NA (NA, NA)	NA	0	NA	NA					PTV	0.117	1
ENSG00000011332	DPF1	2	6	NA	NA	9	21	0	0	NA	NA	1	0	1 (0.2, 5.4)	0.963	NA (NA, NA)	NA	1.8 (0.9, 3.8)	0.162	2.1 (0.9, 4.9)	0.117	0	NA	0					MPC >2	0.117	1
ENSG00000100395	L3MBTL2	6	28	1	1	2	0	0	2	0	0	0	0	0.7 (0.3, 1.7)	0.563	0.8 (0.3, 1.9)	0.77	1 (0.5, 2.2)	0.998	11.8 (0.9, 159)	0.117	0	0	0					MPC >2	0.117	1
ENSG00000101977	MCF2	4	6	NA	NA	NA	NA	0	0	NA	NA	NA	NA	3.7 (1, 13.9)	0.117	NA (NA, NA)	NA	NA (NA, NA)	NA	NA (NA, NA)	NA	0	NA	NA					PTV	0.117	1
ENSG00000102195	GPR50	3	1	NA	NA	NA	NA	0	0	NA	NA	NA	NA	11.8 (0.9, 159)	0.117	NA (NA, NA)	NA	NA (NA, NA)	NA	NA (NA, NA)	NA	0	NA	NA					PTV	0.117	1
ENSG00000107902	LHPP	1	23	NA	NA	NA	NA	0	0	NA	NA	NA	NA	0.2 (0, 1.4)	0.117	NA (NA, NA)	NA	NA (NA, NA)	NA	NA (NA, NA)	NA	0	NA	NA					PTV	0.117	1
ENSG00000147488	ST18	8	11	NA	NA	NA	NA	1	3	NA	NA	NA	NA	2.1 (0.9, 4.9)	0.117	NA (NA, NA)	NA	NA (NA, NA)	NA	NA (NA, NA)	NA	0	NA	NA					PTV	0.117	1
ENSG00000157388	CACNA1D	8	13	NA	NA	27	112	0	0	NA	NA	5	9	2.5 (0.9, 6.6)	0.117	NA (NA, NA)	NA	1.2 (0.8, 1.7)	0.395	1.1 (0.7, 1.6)	0.839	0	NA	0					PTV	0.117	1
ENSG00000164543	STK17A	7	13	NA	NA	NA	NA	0	1	NA	NA	NA	NA	2.3 (0.9, 5.8)	0.117	NA (NA, NA)	NA	NA (NA, NA)	NA	NA (NA, NA)	NA	0	NA	NA					PTV	0.117	1
ENSG00000165633	VSTM4	8	14	NA	NA	NA	NA	0	2	NA	NA	NA	NA	2.2 (0.9, 5.3)	0.117	NA (NA, NA)	NA	NA (NA, NA)	NA	NA (NA, NA)	NA	0	NA	NA					PTV	0.117	1
ENSG00000175643	RMI2	3	1	NA	NA	NA	NA	0	0	NA	NA	NA	NA	11.8 (0.9, 159)	0.117	NA (NA, NA)	NA	NA (NA, NA)	NA	NA (NA, NA)	NA	0	NA	NA					PTV	0.117	1
ENSG00000197976	AKAP17A	4	4	NA	NA	10	33	0	0	NA	NA	0	1	4.8 (1, 22.6)	0.117	NA (NA, NA)	NA	1.3 (0.7, 2.5)	0.498	1 (0.5, 2.1)	0.946	0	NA	1					PTV	0.117	1
ENSG00000203963	C1orf141	2	28	NA	NA	NA	NA	0	0	NA	NA	NA	NA	0.2 (0.1, 1.2)	0.117	NA (NA, NA)	NA	NA (NA, NA)	NA	NA (NA, NA)	NA	0	NA	NA					PTV	0.117	1
ENSG00000112706	IMPG1	9	63	NA	NA	NA	NA	1	4	NA	NA	NA	NA	0.6 (0.3, 1.1)	0.118	NA (NA, NA)	NA	NA (NA, NA)	NA	NA (NA, NA)	NA	0	NA	NA					PTV	0.118	1
ENSG00000122912	SLC25A16	9	21	NA	NA	NA	NA	3	0	NA	NA	NA	NA	2.2 (1, 5)	0.118	NA (NA, NA)	NA	NA (NA, NA)	NA	NA (NA, NA)	NA	0	NA	NA					PTV	0.118	1
ENSG00000131323	TRAF3	0	6	1	8	2	11	0	0	0	0	0	0	0 (NA, NA)	0.439	0.3 (0, 2.4)	0.407	0.4 (0.1, 1.2)	0.118	0.5 (0.1, 1.5)	0.272	0	0	0					PTV + MPC >2	0.118	1
ENSG00000167984	NLRC3	4	46	NA	NA	NA	NA	5	7	NA	NA	NA	NA	0.5 (0.2, 1.1)	0.118	NA (NA, NA)	NA	NA (NA, NA)	NA	NA (NA, NA)	NA	0	NA	NA					PTV	0.118	1
ENSG00000171320	ESCO2	4	28	NA	NA	NA	NA	0	5	NA	NA	NA	NA	0.4 (0.1, 1.2)	0.118	NA (NA, NA)	NA	NA (NA, NA)	NA	NA (NA, NA)	NA	0	NA	NA					PTV	0.118	1
ENSG00000172232	AZU1	6	4	NA	NA	NA	NA	1	0	NA	NA	NA	NA	2.9 (0.8, 9.8)	0.118	NA (NA, NA)	NA	NA (NA, NA)	NA	NA (NA, NA)	NA	0	NA	NA					PTV	0.118	1
ENSG00000214360	EFCAB9	1	2	NA	NA	NA	NA	0	4	NA	NA	NA	NA	0.1 (0, 1.3)	0.118	NA (NA, NA)	NA	NA (NA, NA)	NA	NA (NA, NA)	NA	0	NA	NA					PTV	0.118	1
ENSG00000072444	ASAH2C	1	17	2	24	3	13	2	0	2	1	0	0	0.6 (0.1, 2.4)	0.713	0.4 (0.1, 1.1)	0.119	0.6 (0.3, 1.2)	0.19	0.7 (0.3, 1.6)	0.503	0	0	0					PTV + MPC >3	0.119	1
ENSG00000103194	USP10	7	7	NA	NA	NA	NA	0	0	NA	NA	NA	NA	2.6 (0.9, 7.7)	0.119	NA (NA, NA)	NA	NA (NA, NA)	NA	NA (NA, NA)	NA	0	NA	NA					PTV	0.119	1
ENSG00000104723	TUSC3	1	23	NA	NA	NA	NA	0	1	NA	NA	NA	NA	0.2 (0, 1.4)	0.119	NA (NA, NA)	NA	NA (NA, NA)	NA	NA (NA, NA)	NA	0	NA	NA					PTV	0.119	1
ENSG00000108406	DHX40	3	8	3	8	8	16	1	0	0	0	0	2	3 (0.8, 11.2)	0.203	2.2 (0.9, 5.4)	0.161	1.7 (0.9, 3.2)	0.119	1.5 (0.7, 3)	0.37	0	0	0					PTV + MPC >2	0.119	1
ENSG00000113734	BNIP1	8	14	NA	NA	NA	NA	0	0	NA	NA	NA	NA	2.4 (0.9, 6.3)	0.119	NA (NA, NA)	NA	NA (NA, NA)	NA	NA (NA, NA)	NA	0	NA	NA					PTV	0.119	1
ENSG00000123607	TTC21B	13	78	NA	NA	NA	NA	4	6	NA	NA	NA	NA	0.6 (0.4, 1.1)	0.119	NA (NA, NA)	NA	NA (NA, NA)	NA	NA (NA, NA)	NA	0	NA	NA					PTV	0.119	1
ENSG00000140795	MYLK3	2	30	NA	NA	NA	NA	0	1	NA	NA	NA	NA	0.3 (0.1, 1.2)	0.119	NA (NA, NA)	NA	NA (NA, NA)	NA	NA (NA, NA)	NA	0	NA	NA					PTV	0.119	1
ENSG00000143320	CRABP2	6	10	NA	NA	NA	NA	1	0	NA	NA	NA	NA	2.9 (1, 8.8)	0.119	NA (NA, NA)	NA	NA (NA, NA)	NA	NA (NA, NA)	NA	0	NA	NA					PTV	0.119	1
ENSG00000143473	KCNH1	8	30	1	0	10	18	2	2	1	0	0	3	1.4 (0.7, 3)	0.469	1.6 (0.8, 3.3)	0.279	1.6 (0.9, 2.8)	0.119	1.8 (0.8, 4)	0.201	0	0	0					PTV + MPC >2	0.119	1
ENSG00000145863	GABRA6	10	19	NA	NA	NA	NA	2	1	NA	NA	NA	NA	2.1 (0.9, 4.6)	0.119	NA (NA, NA)	NA	NA (NA, NA)	NA	NA (NA, NA)	NA	0	NA	NA					PTV	0.119	1
ENSG00000155754	ALS2CR11	7	39	NA	NA	NA	NA	0	5	NA	NA	NA	NA	0.5 (0.2, 1.2)	0.119	NA (NA, NA)	NA	NA (NA, NA)	NA	NA (NA, NA)	NA	0	NA	NA					PTV	0.119	1
ENSG00000173876	TUBB8	11	26	2	5	14	44	2	2	0	0	3	5	1.8 (0.9, 3.6)	0.146	1.8 (0.9, 3.5)	0.119	1.4 (0.9, 2.1)	0.186	1.2 (0.7, 2)	0.666	0	0	0					PTV + MPC >3	0.119	1
ENSG00000177938	CAPZA3	1	14	NA	NA	NA	NA	0	2	NA	NA	NA	NA	0.2 (0, 1.5)	0.119	NA (NA, NA)	NA	NA (NA, NA)	NA	NA (NA, NA)	NA	0	NA	NA					PTV	0.119	1
ENSG00000203685	C1orf95	2	3	NA	NA	4	7	0	0	NA	NA	0	0	2.7 (0.5, 15.1)	0.461	NA (NA, NA)	NA	2.5 (0.9, 6.8)	0.119	2.3 (0.7, 8.2)	0.321	0	NA	0					PTV + MPC >2	0.119	1
ENSG00000206579	XKR4	2	6	NA	NA	0	13	0	1	NA	NA	0	0	0.8 (0.2, 3.6)	0.712	NA (NA, NA)	NA	0.3 (0.1, 1.4)	0.169	0 (NA, NA)	0.119	0	NA	0					MPC >2	0.119	1
ENSG00000220008	LINGO3	1	12	NA	NA	NA	NA	0	1	NA	NA	NA	NA	0.2 (0, 1.5)	0.119	NA (NA, NA)	NA	NA (NA, NA)	NA	NA (NA, NA)	NA	0	NA	NA					PTV	0.119	1
ENSG00000249222	ATP5L2	4	4	NA	NA	NA	NA	0	0	NA	NA	NA	NA	3.8 (0.9, 16.2)	0.119	NA (NA, NA)	NA	NA (NA, NA)	NA	NA (NA, NA)	NA	0	NA	NA					PTV	0.119	1
ENSG00000250120	PCDHA10	7	45	NA	NA	NA	NA	0	1	NA	NA	NA	NA	0.5 (0.2, 1.1)	0.119	NA (NA, NA)	NA	NA (NA, NA)	NA	NA (NA, NA)	NA	0	NA	NA					PTV	0.119	1
ENSG00000059804	SLC2A3	8	17	1	3	2	21	0	1	0	0	0	0	2.2 (0.9, 5.3)	0.12	1.9 (0.9, 4.3)	0.16	1.1 (0.6, 2.2)	0.897	0.5 (0.2, 1.6)	0.304	0	0	0					PTV	0.12	1
ENSG00000125414	MYH2	16	90	NA	NA	4	20	5	11	NA	NA	1	0	0.7 (0.4, 1.1)	0.12	NA (NA, NA)	NA	0.7 (0.5, 1.1)	0.174	1.1 (0.4, 3.1)	0.862	0	NA	0					PTV	0.12	1
ENSG00000127947	PTPN12	1	18	NA	NA	2	6	0	0	NA	NA	0	0	0.2 (0, 1.5)	0.12	NA (NA, NA)	NA	0.5 (0.1, 1.6)	0.312	1.9 (0.3, 10.9)	0.876	0	NA	0					PTV	0.12	1
ENSG00000141551	CSNK1D	3	3	0	0	18	44	0	0	0	0	3	2	2.1 (0.4, 9.8)	0.541	2.1 (0.4, 9.8)	0.541	1.5 (0.9, 2.6)	0.12	1.5 (0.9, 2.6)	0.199	0	0	1					PTV + MPC >2	0.12	1
ENSG00000167325	RRM1	1	2	1	7	0	14	0	0	0	0	0	0	1.1 (0.1, 13.7)	0.96	0.7 (0.1, 4)	0.726	0.3 (0.1, 1.3)	0.16	0.2 (0, 1.3)	0.12	0	0	0					MPC >2	0.12	1
ENSG00000168795	ZBTB5	8	15	NA	NA	NA	NA	1	0	NA	NA	NA	NA	2.7 (1, 7.2)	0.12	NA (NA, NA)	NA	NA (NA, NA)	NA	NA (NA, NA)	NA	0	NA	NA					PTV	0.12	1
ENSG00000171819	ANGPTL7	7	12	NA	NA	NA	NA	0	0	NA	NA	NA	NA	2.4 (0.9, 6.4)	0.12	NA (NA, NA)	NA	NA (NA, NA)	NA	NA (NA, NA)	NA	0	NA	NA					PTV	0.12	1
ENSG00000180263	FGD6	11	36	NA	NA	NA	NA	3	0	NA	NA	NA	NA	1.8 (0.9, 3.4)	0.12	NA (NA, NA)	NA	NA (NA, NA)	NA	NA (NA, NA)	NA	0	NA	NA					PTV	0.12	1
ENSG00000182253	SYNM	17	101	NA	NA	NA	NA	7	10	NA	NA	NA	NA	0.7 (0.4, 1.1)	0.12	NA (NA, NA)	NA	NA (NA, NA)	NA	NA (NA, NA)	NA	0	NA	NA					PTV	0.12	1
ENSG00000197798	FAM118B	5	12	NA	NA	NA	NA	2	0	NA	NA	NA	NA	2.6 (0.9, 7.4)	0.12	NA (NA, NA)	NA	NA (NA, NA)	NA	NA (NA, NA)	NA	0	NA	NA					PTV	0.12	1
ENSG00000006747	SCIN	13	26	NA	NA	NA	NA	5	4	NA	NA	NA	NA	1.8 (0.9, 3.4)	0.121	NA (NA, NA)	NA	NA (NA, NA)	NA	NA (NA, NA)	NA	0	NA	NA					PTV	0.121	1
ENSG00000011478	QPCTL	2	20	NA	NA	NA	NA	0	0	NA	NA	NA	NA	0.3 (0.1, 1.3)	0.121	NA (NA, NA)	NA	NA (NA, NA)	NA	NA (NA, NA)	NA	0	NA	NA					PTV	0.121	1
ENSG00000069712	KIAA1107	5	4	NA	NA	NA	NA	2	2	NA	NA	NA	NA	3.2 (0.9, 11.3)	0.121	NA (NA, NA)	NA	NA (NA, NA)	NA	NA (NA, NA)	NA	0	NA	NA					PTV	0.121	1
ENSG00000100024	UPB1	2	33	NA	NA	NA	NA	1	1	NA	NA	NA	NA	0.4 (0.1, 1.2)	0.121	NA (NA, NA)	NA	NA (NA, NA)	NA	NA (NA, NA)	NA	0	NA	NA					PTV	0.121	1
ENSG00000104722	NEFM	6	7	NA	NA	NA	NA	1	0	NA	NA	NA	NA	2.8 (0.9, 9.3)	0.121	NA (NA, NA)	NA	NA (NA, NA)	NA	NA (NA, NA)	NA	0	NA	NA					PTV	0.121	1
ENSG00000134028	ADAMDEC1	3	38	NA	NA	NA	NA	2	3	NA	NA	NA	NA	0.4 (0.1, 1.1)	0.121	NA (NA, NA)	NA	NA (NA, NA)	NA	NA (NA, NA)	NA	0	NA	NA					PTV	0.121	1
ENSG00000150967	ABCB9	11	25	NA	NA	NA	NA	0	0	NA	NA	NA	NA	2.1 (0.9, 4.8)	0.121	NA (NA, NA)	NA	NA (NA, NA)	NA	NA (NA, NA)	NA	0	NA	NA					PTV	0.121	1
ENSG00000160284	SPATC1L	0	5	NA	NA	NA	NA	0	0	NA	NA	NA	NA	0 (NA, NA)	0.121	NA (NA, NA)	NA	NA (NA, NA)	NA	NA (NA, NA)	NA	0	NA	NA					PTV	0.121	1
ENSG00000162722	TRIM58	11	30	NA	NA	0	0	1	1	NA	NA	0	0	1.9 (0.9, 3.8)	0.121	NA (NA, NA)	NA	1.9 (0.9, 3.8)	0.121	- (-, -)	-	0	NA	0					PTV	0.121	1
ENSG00000167077	MEI1	9	65	NA	NA	NA	NA	3	3	NA	NA	NA	NA	0.6 (0.3, 1.1)	0.121	NA (NA, NA)	NA	NA (NA, NA)	NA	NA (NA, NA)	NA	0	NA	NA					PTV	0.121	1
ENSG00000187600	TMEM247	4	0	NA	NA	NA	NA	1	0	NA	NA	NA	NA	Inf (NA, NA)	0.121	NA (NA, NA)	NA	NA (NA, NA)	NA	NA (NA, NA)	NA	0	NA	NA					PTV	0.121	1
ENSG00000214013	GANC	14	72	NA	NA	NA	NA	2	10	NA	NA	NA	NA	0.6 (0.4, 1.1)	0.121	NA (NA, NA)	NA	NA (NA, NA)	NA	NA (NA, NA)	NA	0	NA	NA					PTV	0.121	1
ENSG00000082196	C1QTNF3	3	26	NA	NA	NA	NA	0	1	NA	NA	NA	NA	0.3 (0.1, 1.2)	0.122	NA (NA, NA)	NA	NA (NA, NA)	NA	NA (NA, NA)	NA	0	NA	NA					PTV	0.122	1
ENSG00000099377	HSD3B7	4	23	NA	NA	NA	NA	1	5	NA	NA	NA	NA	0.4 (0.2, 1.1)	0.122	NA (NA, NA)	NA	NA (NA, NA)	NA	NA (NA, NA)	NA	0	NA	NA					PTV	0.122	1
ENSG00000101251	SEL1L2	6	43	NA	NA	NA	NA	1	4	NA	NA	NA	NA	0.5 (0.2, 1.1)	0.122	NA (NA, NA)	NA	NA (NA, NA)	NA	NA (NA, NA)	NA	0	NA	NA					PTV	0.122	1
ENSG00000102466	FGF14	5	1	NA	NA	1	5	1	2	NA	NA	0	0	3.7 (0.8, 16.4)	0.122	NA (NA, NA)	NA	2.4 (0.8, 7.4)	0.206	1 (0.1, 8.2)	0.971	0	NA	0					PTV	0.122	1
ENSG00000111799	COL12A1	16	36	NA	NA	NA	NA	3	2	NA	NA	NA	NA	1.7 (0.9, 3)	0.122	NA (NA, NA)	NA	NA (NA, NA)	NA	NA (NA, NA)	NA	0	NA	NA					PTV	0.122	1
ENSG00000120251	GRIA2	1	1	0	0	12	23	0	0	0	0	1	2	3.5 (0.1, 94.9)	0.483	3.5 (0.1, 94.9)	0.483	1.8 (0.9, 3.6)	0.122	1.7 (0.9, 3.5)	0.157	0	0	0					PTV + MPC >2	0.122	1
ENSG00000120899	PTK2B	5	44	NA	NA	NA	NA	1	3	NA	NA	NA	NA	0.5 (0.2, 1.1)	0.122	NA (NA, NA)	NA	NA (NA, NA)	NA	NA (NA, NA)	NA	0	NA	NA					PTV	0.122	1
ENSG00000125703	ATG4C	19	45	NA	NA	NA	NA	1	1	NA	NA	NA	NA	1.7 (0.9, 3.1)	0.122	NA (NA, NA)	NA	NA (NA, NA)	NA	NA (NA, NA)	NA	0	NA	NA					PTV	0.122	1
ENSG00000126062	TMEM115	4	1	NA	NA	1	3	0	1	NA	NA	0	0	3.5 (0.8, 16.2)	0.122	NA (NA, NA)	NA	1.8 (0.5, 5.9)	0.48	0.4 (0, 4.8)	0.868	0	NA	0					PTV	0.122	1
ENSG00000146540	C7orf50	6	13	NA	NA	NA	NA	2	1	NA	NA	NA	NA	2.3 (0.9, 6)	0.122	NA (NA, NA)	NA	NA (NA, NA)	NA	NA (NA, NA)	NA	0	NA	NA					PTV	0.122	1
ENSG00000149929	HIRIP3	13	33	NA	NA	NA	NA	4	4	NA	NA	NA	NA	1.7 (0.9, 3.1)	0.122	NA (NA, NA)	NA	NA (NA, NA)	NA	NA (NA, NA)	NA	0	NA	NA					PTV	0.122	1
ENSG00000158473	CD1D	2	24	NA	NA	NA	NA	0	0	NA	NA	NA	NA	0.3 (0.1, 1.2)	0.122	NA (NA, NA)	NA	NA (NA, NA)	NA	NA (NA, NA)	NA	0	NA	NA					PTV	0.122	1
ENSG00000169696	ASPSCR1	7	17	NA	NA	NA	NA	1	0	NA	NA	NA	NA	2.3 (0.9, 5.7)	0.122	NA (NA, NA)	NA	NA (NA, NA)	NA	NA (NA, NA)	NA	0	NA	NA					PTV	0.122	1
ENSG00000172890	NADSYN1	13	29	NA	NA	NA	NA	2	1	NA	NA	NA	NA	1.8 (0.9, 3.6)	0.122	NA (NA, NA)	NA	NA (NA, NA)	NA	NA (NA, NA)	NA	0	NA	NA					PTV	0.122	1
ENSG00000021355	SERPINB1	0	17	NA	NA	NA	NA	0	0	NA	NA	NA	NA	0 (NA, NA)	0.123	NA (NA, NA)	NA	NA (NA, NA)	NA	NA (NA, NA)	NA	0	NA	NA					PTV	0.123	1
ENSG00000053702	NRIP2	13	19	NA	NA	NA	NA	0	1	NA	NA	NA	NA	2.1 (0.9, 4.8)	0.123	NA (NA, NA)	NA	NA (NA, NA)	NA	NA (NA, NA)	NA	0	NA	NA					PTV	0.123	1
ENSG00000066056	TIE1	20	48	NA	NA	NA	NA	2	0	NA	NA	NA	NA	1.6 (0.9, 2.7)	0.123	NA (NA, NA)	NA	NA (NA, NA)	NA	NA (NA, NA)	NA	0	NA	NA					PTV	0.123	1
ENSG00000079950	STX7	1	18	NA	NA	NA	NA	0	0	NA	NA	NA	NA	0.2 (0, 1.5)	0.123	NA (NA, NA)	NA	NA (NA, NA)	NA	NA (NA, NA)	NA	0	NA	NA					PTV	0.123	1
ENSG00000082512	TRAF5	7	47	NA	NA	NA	NA	0	3	NA	NA	NA	NA	0.5 (0.2, 1.1)	0.123	NA (NA, NA)	NA	NA (NA, NA)	NA	NA (NA, NA)	NA	0	NA	NA					PTV	0.123	1
ENSG00000095564	BTAF1	5	7	0	0	7	29	1	0	0	0	1	2	3.5 (1, 12.3)	0.123	3.5 (1, 12.3)	0.123	1.3 (0.7, 2.5)	0.513	0.9 (0.4, 2.1)	0.867	0	0	0					PTV	0.123	1
ENSG00000116729	WLS	7	19	NA	NA	NA	NA	3	1	NA	NA	NA	NA	2.3 (1, 5.5)	0.123	NA (NA, NA)	NA	NA (NA, NA)	NA	NA (NA, NA)	NA	0	NA	NA					PTV	0.123	1
ENSG00000116981	NT5C1A	0	12	NA	NA	NA	NA	0	1	NA	NA	NA	NA	0 (NA, NA)	0.123	NA (NA, NA)	NA	NA (NA, NA)	NA	NA (NA, NA)	NA	0	NA	NA					PTV	0.123	1
ENSG00000136750	GAD2	4	7	NA	NA	NA	NA	2	0	NA	NA	NA	NA	2.8 (0.9, 8.7)	0.123	NA (NA, NA)	NA	NA (NA, NA)	NA	NA (NA, NA)	NA	0	NA	NA					PTV	0.123	1
ENSG00000157557	ETS2	4	5	0	9	1	10	1	0	0	0	0	0	3.5 (0.8, 15.1)	0.18	1.3 (0.4, 4.2)	0.869	0.8 (0.3, 2.2)	0.885	0.1 (0, 1.3)	0.123	0	0	0					MPC >2	0.123	1
ENSG00000177602	GSG2	11	20	NA	NA	NA	NA	1	1	NA	NA	NA	NA	2.1 (0.9, 4.6)	0.123	NA (NA, NA)	NA	NA (NA, NA)	NA	NA (NA, NA)	NA	0	NA	NA					PTV	0.123	1
ENSG00000183527	PSMG1	5	6	NA	NA	NA	NA	0	0	NA	NA	NA	NA	3 (0.8, 10.5)	0.123	NA (NA, NA)	NA	NA (NA, NA)	NA	NA (NA, NA)	NA	0	NA	NA					PTV	0.123	1
ENSG00000091039	OSBPL8	2	21	0	1	2	11	0	1	0	0	2	1	0.3 (0.1, 1.3)	0.14	0.3 (0.1, 1.3)	0.124	0.5 (0.2, 1.3)	0.251	1 (0.3, 3.4)	0.948	0	0	0					PTV + MPC >3	0.124	1
ENSG00000108639	SYNGR2	0	15	NA	NA	NA	NA	0	0	NA	NA	NA	NA	0 (NA, NA)	0.124	NA (NA, NA)	NA	NA (NA, NA)	NA	NA (NA, NA)	NA	0	NA	NA					PTV	0.124	1
ENSG00000133997	MED6	6	15	NA	NA	NA	NA	2	0	NA	NA	NA	NA	2.4 (0.9, 5.9)	0.124	NA (NA, NA)	NA	NA (NA, NA)	NA	NA (NA, NA)	NA	0	NA	NA					PTV	0.124	1
ENSG00000136161	RCBTB2	6	40	NA	NA	NA	NA	0	2	NA	NA	NA	NA	0.5 (0.2, 1.1)	0.124	NA (NA, NA)	NA	NA (NA, NA)	NA	NA (NA, NA)	NA	0	NA	NA					PTV	0.124	1
ENSG00000136875	PRPF4	0	3	NA	NA	0	5	0	1	NA	NA	0	0	0 (NA, NA)	0.434	NA (NA, NA)	NA	0 (NA, NA)	0.124	0 (NA, NA)	0.398	0	NA	0					PTV + MPC >2	0.124	1
ENSG00000139574	NPFF	0	8	NA	NA	NA	NA	0	1	NA	NA	NA	NA	0 (NA, NA)	0.124	NA (NA, NA)	NA	NA (NA, NA)	NA	NA (NA, NA)	NA	0	NA	NA					PTV	0.124	1
ENSG00000139697	SBNO1	0	11	NA	NA	3	6	0	1	NA	NA	0	0	0 (NA, NA)	0.124	NA (NA, NA)	NA	0.4 (0.1, 1.6)	0.345	1.2 (0.3, 6.2)	0.807	0	NA	0					PTV	0.124	1
ENSG00000156687	UNC5D	4	11	NA	NA	NA	NA	3	0	NA	NA	NA	NA	3 (1, 9.1)	0.124	NA (NA, NA)	NA	NA (NA, NA)	NA	NA (NA, NA)	NA	0	NA	NA					PTV	0.124	1
ENSG00000174125	TLR1	7	39	NA	NA	NA	NA	1	4	NA	NA	NA	NA	0.5 (0.2, 1.1)	0.124	NA (NA, NA)	NA	NA (NA, NA)	NA	NA (NA, NA)	NA	0	NA	NA					PTV	0.124	1
ENSG00000188162	OTOG	6	4	NA	NA	NA	NA	14	9	NA	NA	NA	NA	1.9 (0.9, 3.9)	0.124	NA (NA, NA)	NA	NA (NA, NA)	NA	NA (NA, NA)	NA	0	NA	NA					PTV	0.124	1
ENSG00000204481	PRAMEF14	0	3	2	22	2	22	0	0	0	0	2	2	0 (NA, NA)	0.532	0.4 (0.1, 1.5)	0.224	0.5 (0.2, 1.1)	0.124	0.5 (0.2, 1.2)	0.149	0	0	0					PTV + MPC >2	0.124	1
ENSG00000000460	C1orf112	7	43	NA	NA	NA	NA	1	4	NA	NA	NA	NA	0.5 (0.2, 1.1)	0.125	NA (NA, NA)	NA	NA (NA, NA)	NA	NA (NA, NA)	NA	0	NA	NA					PTV	0.125	1
ENSG00000009413	REV3L	8	15	NA	NA	1	2	2	1	NA	NA	0	0	2.2 (0.9, 5.1)	0.125	NA (NA, NA)	NA	2 (0.9, 4.5)	0.146	1.1 (0.1, 13.7)	0.96	0	NA	0					PTV	0.125	1
ENSG00000070182	SPTB	9	17	NA	NA	1	4	1	2	NA	NA	0	0	1.9 (0.8, 4.2)	0.169	NA (NA, NA)	NA	1.9 (0.9, 4.2)	0.125	2.5 (0.2, 25.8)	0.461	0	NA	0					PTV + MPC >2	0.125	1
ENSG00000091664	SLC17A6	3	5	NA	NA	NA	NA	1	0	NA	NA	NA	NA	3.6 (0.9, 14)	0.125	NA (NA, NA)	NA	NA (NA, NA)	NA	NA (NA, NA)	NA	0	NA	NA					PTV	0.125	1
ENSG00000105131	EPHX3	11	26	NA	NA	NA	NA	1	0	NA	NA	NA	NA	1.9 (0.9, 3.9)	0.125	NA (NA, NA)	NA	NA (NA, NA)	NA	NA (NA, NA)	NA	0	NA	NA					PTV	0.125	1
ENSG00000105996	HOXA2	1	8	NA	NA	4	27	1	0	NA	NA	1	1	0.7 (0.1, 3.8)	0.98	NA (NA, NA)	NA	0.5 (0.2, 1.1)	0.125	0.4 (0.1, 1.2)	0.126	0	NA	1					PTV + MPC >2	0.125	1
ENSG00000112514	CUTA	10	20	NA	NA	NA	NA	3	4	NA	NA	NA	NA	1.9 (0.9, 3.9)	0.125	NA (NA, NA)	NA	NA (NA, NA)	NA	NA (NA, NA)	NA	0	NA	NA					PTV	0.125	1
ENSG00000126106	TMEM53	4	4	NA	NA	NA	NA	1	1	NA	NA	NA	NA	3.1 (0.9, 11.2)	0.125	NA (NA, NA)	NA	NA (NA, NA)	NA	NA (NA, NA)	NA	0	NA	NA					PTV	0.125	1
ENSG00000138468	SENP7	10	13	NA	NA	2	13	0	1	NA	NA	1	2	2.1 (0.9, 5)	0.125	NA (NA, NA)	NA	1.4 (0.7, 2.9)	0.421	0.7 (0.2, 2.5)	0.784	1	NA	0					PTV	0.125	1
ENSG00000163053	SLC16A14	6	10	NA	NA	NA	NA	0	1	NA	NA	NA	NA	2.5 (0.9, 7)	0.125	NA (NA, NA)	NA	NA (NA, NA)	NA	NA (NA, NA)	NA	0	NA	NA					PTV	0.125	1
ENSG00000165204	OR1K1	6	9	NA	NA	NA	NA	1	1	NA	NA	NA	NA	2.4 (0.9, 6.7)	0.125	NA (NA, NA)	NA	NA (NA, NA)	NA	NA (NA, NA)	NA	0	NA	NA					PTV	0.125	1
ENSG00000166189	HPS6	14	27	NA	NA	NA	NA	2	3	NA	NA	NA	NA	1.8 (0.9, 3.4)	0.125	NA (NA, NA)	NA	NA (NA, NA)	NA	NA (NA, NA)	NA	0	NA	NA					PTV	0.125	1
ENSG00000174989	FBXW8	7	53	NA	NA	NA	NA	0	1	NA	NA	NA	NA	0.5 (0.2, 1.1)	0.125	NA (NA, NA)	NA	NA (NA, NA)	NA	NA (NA, NA)	NA	0	NA	NA					PTV	0.125	1
ENSG00000175309	PHYKPL	16	41	NA	NA	NA	NA	3	1	NA	NA	NA	NA	1.7 (0.9, 3)	0.125	NA (NA, NA)	NA	NA (NA, NA)	NA	NA (NA, NA)	NA	0	NA	NA					PTV	0.125	1
ENSG00000182022	CHST15	2	20	NA	NA	NA	NA	0	0	NA	NA	NA	NA	0.3 (0.1, 1.2)	0.125	NA (NA, NA)	NA	NA (NA, NA)	NA	NA (NA, NA)	NA	0	NA	NA					PTV	0.125	1
ENSG00000182179	UBA7	6	47	NA	NA	NA	NA	1	4	NA	NA	NA	NA	0.5 (0.2, 1.1)	0.125	NA (NA, NA)	NA	NA (NA, NA)	NA	NA (NA, NA)	NA	0	NA	NA					PTV	0.125	1
ENSG00000198431	TXNRD1	4	30	NA	NA	NA	NA	0	2	NA	NA	NA	NA	0.4 (0.1, 1.1)	0.125	NA (NA, NA)	NA	NA (NA, NA)	NA	NA (NA, NA)	NA	0	NA	NA					PTV	0.125	1
ENSG00000013563	DNASE1L1	0	7	NA	NA	NA	NA	0	1	NA	NA	NA	NA	0 (NA, NA)	0.126	NA (NA, NA)	NA	NA (NA, NA)	NA	NA (NA, NA)	NA	0	NA	NA					PTV	0.126	1
ENSG00000105963	ADAP1	4	4	NA	NA	NA	NA	2	2	NA	NA	NA	NA	2.9 (0.9, 9.8)	0.126	NA (NA, NA)	NA	NA (NA, NA)	NA	NA (NA, NA)	NA	0	NA	NA					PTV	0.126	1
ENSG00000111049	MYF5	5	4	NA	NA	NA	NA	0	1	NA	NA	NA	NA	3.2 (0.9, 11.5)	0.126	NA (NA, NA)	NA	NA (NA, NA)	NA	NA (NA, NA)	NA	0	NA	NA					PTV	0.126	1
ENSG00000131389	SLC6A6	4	6	NA	NA	14	36	0	1	NA	NA	1	1	1.7 (0.4, 6.3)	0.692	NA (NA, NA)	NA	1.6 (0.9, 2.9)	0.126	1.6 (0.9, 3.1)	0.185	0	NA	0					PTV + MPC >2	0.126	1
ENSG00000137073	UBAP2	8	58	NA	NA	NA	NA	3	5	NA	NA	NA	NA	0.6 (0.3, 1.1)	0.126	NA (NA, NA)	NA	NA (NA, NA)	NA	NA (NA, NA)	NA	0	NA	NA					PTV	0.126	1
ENSG00000140478	GOLGA6D	0	1	1	10	2	10	0	2	1	1	0	2	0 (NA, NA)	0.525	0.3 (0.1, 1.6)	0.258	0.4 (0.1, 1.2)	0.126	0.5 (0.2, 1.4)	0.242	0	0	0					PTV + MPC >2	0.126	1
ENSG00000174953	DHX36	10	18	NA	NA	NA	NA	3	1	NA	NA	NA	NA	1.9 (0.9, 4.1)	0.126	NA (NA, NA)	NA	NA (NA, NA)	NA	NA (NA, NA)	NA	0	NA	NA					PTV	0.126	1
ENSG00000175550	DRAP1	0	9	0	0	1	10	0	0	0	1	0	0	0 (NA, NA)	0.46	0 (NA, NA)	0.291	0.1 (0, 1.3)	0.126	0.2 (0, 2.1)	0.319	0	0	0					PTV + MPC >2	0.126	1
ENSG00000215021	PHB2	0	7	NA	NA	0	5	0	0	NA	NA	0	0	0 (NA, NA)	0.375	NA (NA, NA)	NA	0 (NA, NA)	0.126	0 (NA, NA)	0.447	0	NA	0					PTV + MPC >2	0.126	1
ENSG00000221813	OR6B1	1	24	NA	NA	NA	NA	1	1	NA	NA	NA	NA	0.2 (0.1, 1.2)	0.126	NA (NA, NA)	NA	NA (NA, NA)	NA	NA (NA, NA)	NA	0	NA	NA					PTV	0.126	1
ENSG00000105610	KLF1	0	7	NA	NA	3	9	0	0	NA	NA	0	0	0 (NA, NA)	0.127	NA (NA, NA)	NA	0.6 (0.2, 2)	0.561	1.5 (0.4, 5.8)	0.869	0	NA	0					PTV	0.127	1
ENSG00000148773	MKI67	19	126	NA	NA	NA	NA	9	7	NA	NA	NA	NA	0.7 (0.4, 1.1)	0.127	NA (NA, NA)	NA	NA (NA, NA)	NA	NA (NA, NA)	NA	2	NA	NA					PTV	0.127	1
ENSG00000161547	SRSF2	0	1	0	2	0	7	0	0	0	0	0	0	- (-, -)	-	- (-, -)	-	0 (NA, NA)	0.127	0 (NA, NA)	0.186	0	0	0					PTV + MPC >2	0.127	1
ENSG00000165120	SSMEM1	4	37	NA	NA	NA	NA	1	4	NA	NA	NA	NA	0.5 (0.2, 1.2)	0.127	NA (NA, NA)	NA	NA (NA, NA)	NA	NA (NA, NA)	NA	0	NA	NA					PTV	0.127	1
ENSG00000165650	PDZD8	2	7	NA	NA	2	14	0	4	NA	NA	1	0	0.4 (0.1, 1.8)	0.33	NA (NA, NA)	NA	0.4 (0.2, 1.2)	0.127	0.5 (0.1, 1.7)	0.375	0	NA	0					PTV + MPC >2	0.127	1
ENSG00000167625	ZNF526	8	12	NA	NA	NA	NA	0	1	NA	NA	NA	NA	2.3 (0.9, 5.7)	0.127	NA (NA, NA)	NA	NA (NA, NA)	NA	NA (NA, NA)	NA	0	NA	NA					PTV	0.127	1
ENSG00000167895	TMC8	13	41	NA	NA	1	0	4	0	NA	NA	2	1	1.6 (0.8, 3)	0.212	NA (NA, NA)	NA	1.7 (0.9, 3.1)	0.127	3.4 (0.3, 34.2)	0.566	0	NA	0					PTV + MPC >2	0.127	1
ENSG00000176927	EFCAB5	23	60	NA	NA	NA	NA	2	1	NA	NA	NA	NA	1.5 (0.9, 2.4)	0.127	NA (NA, NA)	NA	NA (NA, NA)	NA	NA (NA, NA)	NA	0	NA	NA					PTV	0.127	1
ENSG00000186513	OR9Q2	3	15	NA	NA	NA	NA	0	1	NA	NA	NA	NA	0.3 (0.1, 1.2)	0.127	NA (NA, NA)	NA	NA (NA, NA)	NA	NA (NA, NA)	NA	0	NA	NA					PTV	0.127	1
ENSG00000261247	GOLGA8T	0	5	0	5	1	5	1	1	0	2	1	0	0.3 (0, 3)	0.559	0.2 (0, 1.4)	0.127	0.3 (0.1, 1.3)	0.173	0.4 (0.1, 1.8)	0.344	0	0	0					PTV + MPC >3	0.127	1
ENSG00000023171	GRAMD1B	2	4	0	1	4	5	0	0	1	0	2	1	1.5 (0.2, 10.1)	0.701	1.7 (0.3, 8.7)	0.856	2.6 (0.9, 7.3)	0.139	3.3 (0.9, 11.6)	0.128	0	0	0					MPC >2	0.128	1
ENSG00000072210	ALDH3A2	9	20	NA	NA	NA	NA	5	2	NA	NA	NA	NA	1.9 (0.9, 4)	0.128	NA (NA, NA)	NA	NA (NA, NA)	NA	NA (NA, NA)	NA	0	NA	NA					PTV	0.128	1
ENSG00000103855	CD276	12	34	NA	NA	NA	NA	6	3	NA	NA	NA	NA	1.6 (0.9, 3)	0.128	NA (NA, NA)	NA	NA (NA, NA)	NA	NA (NA, NA)	NA	0	NA	NA					PTV	0.128	1
ENSG00000106948	AKNA	8	23	NA	NA	NA	NA	2	1	NA	NA	NA	NA	2 (0.9, 4.3)	0.128	NA (NA, NA)	NA	NA (NA, NA)	NA	NA (NA, NA)	NA	0	NA	NA					PTV	0.128	1
ENSG00000109332	UBE2D3	0	4	0	0	1	2	0	3	0	0	0	0	0 (NA, NA)	0.128	0 (NA, NA)	0.128	0.3 (0, 1.9)	0.223	1.1 (0.1, 9.7)	0.923	0	0	1					PTV	0.128	1
ENSG00000136982	DSCC1	7	14	NA	NA	NA	NA	1	1	NA	NA	NA	NA	2.1 (0.9, 5)	0.128	NA (NA, NA)	NA	NA (NA, NA)	NA	NA (NA, NA)	NA	0	NA	NA					PTV	0.128	1
ENSG00000148735	PLEKHS1	7	50	NA	NA	NA	NA	2	3	NA	NA	NA	NA	0.5 (0.2, 1.1)	0.128	NA (NA, NA)	NA	NA (NA, NA)	NA	NA (NA, NA)	NA	0	NA	NA					PTV	0.128	1
ENSG00000151475	SLC25A31	8	23	NA	NA	NA	NA	1	0	NA	NA	NA	NA	2.1 (0.9, 4.8)	0.128	NA (NA, NA)	NA	NA (NA, NA)	NA	NA (NA, NA)	NA	0	NA	NA					PTV	0.128	1
ENSG00000155893	ACPL2	3	14	NA	NA	NA	NA	0	5	NA	NA	NA	NA	0.3 (0.1, 1.2)	0.128	NA (NA, NA)	NA	NA (NA, NA)	NA	NA (NA, NA)	NA	0	NA	NA					PTV	0.128	1
ENSG00000166181	API5	0	1	NA	NA	2	5	0	4	NA	NA	0	0	0 (NA, NA)	0.128	NA (NA, NA)	NA	0.4 (0.1, 1.7)	0.27	1 (0.2, 4.4)	0.957	0	NA	0					PTV	0.128	1
ENSG00000166734	CASC4	6	13	NA	NA	NA	NA	1	0	NA	NA	NA	NA	2.6 (0.9, 7.1)	0.128	NA (NA, NA)	NA	NA (NA, NA)	NA	NA (NA, NA)	NA	0	NA	NA					PTV	0.128	1
ENSG00000167969	ECI1	11	23	NA	NA	NA	NA	9	8	NA	NA	NA	NA	1.6 (0.9, 2.9)	0.128	NA (NA, NA)	NA	NA (NA, NA)	NA	NA (NA, NA)	NA	0	NA	NA					PTV	0.128	1
ENSG00000170549	IRX1	0	12	NA	NA	NA	NA	0	1	NA	NA	NA	NA	0 (NA, NA)	0.128	NA (NA, NA)	NA	NA (NA, NA)	NA	NA (NA, NA)	NA	0	NA	NA					PTV	0.128	1
ENSG00000178996	SNX18	5	9	NA	NA	NA	NA	1	0	NA	NA	NA	NA	2.6 (0.9, 7.4)	0.128	NA (NA, NA)	NA	NA (NA, NA)	NA	NA (NA, NA)	NA	0	NA	NA					PTV	0.128	1
ENSG00000183137	CEP57L1	4	33	NA	NA	NA	NA	1	1	NA	NA	NA	NA	0.4 (0.2, 1.2)	0.128	NA (NA, NA)	NA	NA (NA, NA)	NA	NA (NA, NA)	NA	0	NA	NA					PTV	0.128	1
ENSG00000189280	GJB5	8	17	NA	NA	NA	NA	0	2	NA	NA	NA	NA	2.1 (0.9, 4.9)	0.128	NA (NA, NA)	NA	NA (NA, NA)	NA	NA (NA, NA)	NA	0	NA	NA					PTV	0.128	1
ENSG00000075240	GRAMD4	1	6	3	2	5	20	0	0	0	1	4	0	0.9 (0.1, 7.3)	0.899	1.7 (0.5, 5.9)	0.623	1.8 (0.9, 3.8)	0.175	2.1 (0.9, 4.6)	0.129	0	0	0					MPC >2	0.129	1
ENSG00000101958	GLRA2	1	3	0	0	5	44	0	0	0	1	0	3	1.6 (0.2, 15.5)	0.679	1 (0.1, 8.7)	0.994	0.5 (0.2, 1.2)	0.176	0.5 (0.2, 1.2)	0.129	0	0	0					MPC >2	0.129	1
ENSG00000120699	EXOSC8	5	36	NA	NA	NA	NA	3	6	NA	NA	NA	NA	0.5 (0.2, 1.1)	0.129	NA (NA, NA)	NA	NA (NA, NA)	NA	NA (NA, NA)	NA	0	NA	NA					PTV	0.129	1
ENSG00000130309	COLGALT1	1	29	NA	NA	NA	NA	2	3	NA	NA	NA	NA	0.3 (0.1, 1.2)	0.129	NA (NA, NA)	NA	NA (NA, NA)	NA	NA (NA, NA)	NA	0	NA	NA					PTV	0.129	1
ENSG00000134108	ARL8B	3	2	0	0	2	15	0	0	0	0	0	0	8.1 (1, 67)	0.129	8.1 (1, 67)	0.129	1.2 (0.4, 3.3)	0.95	0.6 (0.1, 2.4)	0.636	0	0	0					PTV	0.129	1
ENSG00000141968	VAV1	6	8	NA	NA	20	56	0	0	NA	NA	4	9	2.6 (0.9, 7.6)	0.129	NA (NA, NA)	NA	1.4 (0.9, 2.1)	0.195	1.2 (0.7, 2)	0.509	0	NA	0					PTV	0.129	1
ENSG00000142686	C1orf216	0	12	NA	NA	NA	NA	1	3	NA	NA	NA	NA	0.2 (0, 1.4)	0.129	NA (NA, NA)	NA	NA (NA, NA)	NA	NA (NA, NA)	NA	0	NA	NA					PTV	0.129	1
ENSG00000181830	SLC35C1	4	3	NA	NA	0	1	0	0	NA	NA	0	0	5.2 (1, 27.7)	0.129	NA (NA, NA)	NA	4.5 (0.9, 21.9)	0.162	- (-, -)	-	0	NA	0					PTV	0.129	1
ENSG00000196734	LCE1B	3	2	NA	NA	NA	NA	0	0	NA	NA	NA	NA	8.1 (1, 67)	0.129	NA (NA, NA)	NA	NA (NA, NA)	NA	NA (NA, NA)	NA	0	NA	NA					PTV	0.129	1
ENSG00000198746	GPATCH3	13	40	NA	NA	NA	NA	5	1	NA	NA	NA	NA	1.7 (0.9, 3.2)	0.129	NA (NA, NA)	NA	NA (NA, NA)	NA	NA (NA, NA)	NA	0	NA	NA					PTV	0.129	1
ENSG00000213246	SUPT4H1	0	6	NA	NA	0	5	0	2	NA	NA	0	0	0 (NA, NA)	0.239	NA (NA, NA)	NA	0 (NA, NA)	0.129	0 (NA, NA)	0.734	0	NA	0					PTV + MPC >2	0.129	1
ENSG00000261739	GOLGA8S	7	25	1	10	3	17	0	0	1	1	0	6	1.1 (0.4, 2.9)	0.864	0.8 (0.4, 1.9)	0.85	0.7 (0.3, 1.3)	0.295	0.5 (0.2, 1.2)	0.129	0	0	0					MPC >2	0.129	1
ENSG00000100151	PICK1	1	9	NA	NA	3	21	1	0	NA	NA	0	3	0.6 (0.1, 2.6)	0.681	NA (NA, NA)	NA	0.4 (0.2, 1.1)	0.13	0.4 (0.1, 1.3)	0.189	0	NA	0					PTV + MPC >2	0.13	1
ENSG00000138308	PLA2G12B	0	7	NA	NA	NA	NA	0	0	NA	NA	NA	NA	0 (NA, NA)	0.13	NA (NA, NA)	NA	NA (NA, NA)	NA	NA (NA, NA)	NA	0	NA	NA					PTV	0.13	1
ENSG00000145214	DGKQ	7	13	0	0	0	0	1	1	0	0	0	0	2.3 (0.9, 5.8)	0.13	2.3 (0.9, 5.8)	0.13	2.3 (0.9, 5.8)	0.13	- (-, -)	-	0	0	0					PTV	0.13	1
ENSG00000145700	ANKRD31	6	7	NA	NA	NA	NA	3	2	NA	NA	NA	NA	2.3 (0.9, 6.4)	0.13	NA (NA, NA)	NA	NA (NA, NA)	NA	NA (NA, NA)	NA	0	NA	NA					PTV	0.13	1
ENSG00000146223	RPL7L1	5	8	NA	NA	NA	NA	2	1	NA	NA	NA	NA	2.8 (0.9, 8.6)	0.13	NA (NA, NA)	NA	NA (NA, NA)	NA	NA (NA, NA)	NA	0	NA	NA					PTV	0.13	1
ENSG00000163914	RHO	0	16	NA	NA	NA	NA	0	0	NA	NA	NA	NA	0 (NA, NA)	0.13	NA (NA, NA)	NA	NA (NA, NA)	NA	NA (NA, NA)	NA	0	NA	NA					PTV	0.13	1
ENSG00000169193	CCDC126	2	2	NA	NA	NA	NA	0	0	NA	NA	NA	NA	6.8 (1, 49.1)	0.13	NA (NA, NA)	NA	NA (NA, NA)	NA	NA (NA, NA)	NA	0	NA	NA					PTV	0.13	1
ENSG00000173692	PSMD1	1	0	0	0	7	15	1	0	0	0	0	1	Inf (NA, NA)	0.158	Inf (NA, NA)	0.158	2.2 (0.9, 5.3)	0.13	1.7 (0.7, 4.4)	0.39	0	0	0					PTV + MPC >2	0.13	1
ENSG00000184752	NDUFA12	1	7	NA	NA	NA	NA	1	6	NA	NA	NA	NA	0.2 (0, 1.2)	0.13	NA (NA, NA)	NA	NA (NA, NA)	NA	NA (NA, NA)	NA	0	NA	NA					PTV	0.13	1
ENSG00000196963	PCDHB16	3	32	NA	NA	NA	NA	1	3	NA	NA	NA	NA	0.4 (0.1, 1.2)	0.13	NA (NA, NA)	NA	NA (NA, NA)	NA	NA (NA, NA)	NA	0	NA	NA					PTV	0.13	1
ENSG00000241644	INMT	2	19	NA	NA	NA	NA	0	1	NA	NA	NA	NA	0.2 (0, 1.2)	0.13	NA (NA, NA)	NA	NA (NA, NA)	NA	NA (NA, NA)	NA	0	NA	NA					PTV	0.13	1
ENSG00000013619	MAMLD1	2	0	NA	NA	NA	NA	0	0	NA	NA	NA	NA	Inf (NA, NA)	0.131	NA (NA, NA)	NA	NA (NA, NA)	NA	NA (NA, NA)	NA	0	NA	NA					PTV	0.131	1
ENSG00000048162	NOP16	0	9	NA	NA	NA	NA	0	2	NA	NA	NA	NA	0 (NA, NA)	0.131	NA (NA, NA)	NA	NA (NA, NA)	NA	NA (NA, NA)	NA	0	NA	NA					PTV	0.131	1
ENSG00000048649	RSF1	2	0	0	0	10	21	0	0	0	0	2	3	Inf (NA, NA)	0.131	Inf (NA, NA)	0.131	1.6 (0.8, 3.2)	0.274	1.3 (0.6, 2.8)	0.574	0	0	0					PTV	0.131	1
ENSG00000052344	PRSS8	0	6	NA	NA	NA	NA	0	2	NA	NA	NA	NA	0 (NA, NA)	0.131	NA (NA, NA)	NA	NA (NA, NA)	NA	NA (NA, NA)	NA	0	NA	NA					PTV	0.131	1
ENSG00000104856	RELB	2	0	NA	NA	0	0	0	0	NA	NA	0	0	Inf (NA, NA)	0.131	NA (NA, NA)	NA	Inf (NA, NA)	0.131	- (-, -)	-	0	NA	0					PTV	0.131	1
ENSG00000109576	AADAT	3	14	NA	NA	6	16	1	0	NA	NA	2	0	1.1 (0.3, 3.6)	0.863	NA (NA, NA)	NA	1.7 (0.8, 3.5)	0.211	2.3 (0.9, 5.6)	0.131	0	NA	0					MPC >2	0.131	1
ENSG00000118322	ATP10B	27	86	NA	NA	NA	NA	3	1	NA	NA	NA	NA	1.4 (0.9, 2.2)	0.131	NA (NA, NA)	NA	NA (NA, NA)	NA	NA (NA, NA)	NA	0	NA	NA					PTV	0.131	1
ENSG00000118523	CTGF	3	7	NA	NA	2	6	2	0	NA	NA	0	0	3.3 (0.9, 11.8)	0.137	NA (NA, NA)	NA	2.5 (0.9, 7)	0.131	1.6 (0.3, 9.2)	0.952	0	NA	0					PTV + MPC >2	0.131	1
ENSG00000140400	MAN2C1	26	63	NA	NA	NA	NA	6	4	NA	NA	NA	NA	1.5 (0.9, 2.4)	0.131	NA (NA, NA)	NA	NA (NA, NA)	NA	NA (NA, NA)	NA	0	NA	NA					PTV	0.131	1
ENSG00000140807	NKD1	2	0	NA	NA	NA	NA	0	0	NA	NA	NA	NA	Inf (NA, NA)	0.131	NA (NA, NA)	NA	NA (NA, NA)	NA	NA (NA, NA)	NA	0	NA	NA					PTV	0.131	1
ENSG00000142534	RPS11	0	0	NA	NA	2	0	0	1	NA	NA	0	0	- (-, -)	-	NA (NA, NA)	NA	3.2 (0.4, 28.5)	0.541	Inf (NA, NA)	0.131	0	NA	0					MPC >2	0.131	1
ENSG00000143153	ATP1B1	2	0	NA	NA	4	6	0	0	NA	NA	0	0	Inf (NA, NA)	0.131	NA (NA, NA)	NA	3.4 (0.9, 13)	0.139	2.1 (0.4, 9.4)	0.603	0	NA	0					PTV	0.131	1
ENSG00000149922	TBX6	1	22	NA	NA	NA	NA	0	0	NA	NA	NA	NA	0.2 (0, 1.4)	0.131	NA (NA, NA)	NA	NA (NA, NA)	NA	NA (NA, NA)	NA	0	NA	NA					PTV	0.131	1
ENSG00000155287	SLC25A28	2	2	0	0	2	13	0	0	1	0	0	0	4.8 (0.7, 34.1)	0.281	6.4 (0.9, 43.7)	0.131	1.5 (0.5, 4.1)	0.677	1 (0.3, 3.5)	0.944	0	0	0					PTV + MPC >3	0.131	1
ENSG00000164167	LSM6	1	0	1	0	1	4	0	0	0	0	0	0	Inf (NA, NA)	0.385	Inf (NA, NA)	0.131	2.2 (0.5, 11.1)	0.58	1.3 (0.2, 8.7)	0.779	0	0	0					PTV + MPC >3	0.131	1
ENSG00000174721	FGFBP3	5	3	NA	NA	NA	NA	0	1	NA	NA	NA	NA	3.8 (0.9, 16.5)	0.131	NA (NA, NA)	NA	NA (NA, NA)	NA	NA (NA, NA)	NA	0	NA	NA					PTV	0.131	1
ENSG00000174939	ASPHD1	3	10	NA	NA	2	0	0	0	NA	NA	0	0	0.8 (0.2, 3.6)	0.811	NA (NA, NA)	NA	1.5 (0.5, 5.1)	0.712	Inf (NA, NA)	0.131	0	NA	0					MPC >2	0.131	1
ENSG00000178381	ZFAND2A	8	11	NA	NA	NA	NA	1	2	NA	NA	NA	NA	1.9 (0.8, 4.3)	0.131	NA (NA, NA)	NA	NA (NA, NA)	NA	NA (NA, NA)	NA	0	NA	NA					PTV	0.131	1
ENSG00000182223	ZAR1	1	12	NA	NA	2	10	0	0	NA	NA	0	2	0.2 (0, 1.6)	0.206	NA (NA, NA)	NA	0.3 (0.1, 1.2)	0.131	0.5 (0.1, 2.4)	0.571	0	NA	0					PTV + MPC >2	0.131	1
ENSG00000187091	PLCD1	24	47	NA	NA	NA	NA	3	2	NA	NA	NA	NA	1.5 (0.9, 2.6)	0.131	NA (NA, NA)	NA	NA (NA, NA)	NA	NA (NA, NA)	NA	0	NA	NA					PTV	0.131	1
ENSG00000187189	TSPYL4	5	8	NA	NA	NA	NA	1	0	NA	NA	NA	NA	2.8 (0.9, 8.7)	0.131	NA (NA, NA)	NA	NA (NA, NA)	NA	NA (NA, NA)	NA	0	NA	NA					PTV	0.131	1
ENSG00000251380	C5orf20	1	17	NA	NA	NA	NA	0	1	NA	NA	NA	NA	0.2 (0, 1.4)	0.131	NA (NA, NA)	NA	NA (NA, NA)	NA	NA (NA, NA)	NA	0	NA	NA					PTV	0.131	1
ENSG00000040933	INPP4A	5	4	0	1	1	19	0	0	0	0	1	0	4.3 (0.9, 20.4)	0.132	3.7 (0.8, 16.6)	0.167	0.8 (0.3, 2.1)	0.885	0.3 (0.1, 1.3)	0.148	1	0	0					PTV	0.132	1
ENSG00000054356	PTPRN	2	27	0	0	1	2	2	2	0	0	1	0	0.3 (0.1, 1.1)	0.132	0.3 (0.1, 1.1)	0.132	0.5 (0.2, 1.4)	0.32	4 (0.5, 34.9)	0.515	0	0	0					PTV	0.132	1
ENSG00000070367	EXOC5	2	1	NA	NA	NA	NA	0	0	NA	NA	NA	NA	9.7 (0.9, 107.5)	0.132	NA (NA, NA)	NA	NA (NA, NA)	NA	NA (NA, NA)	NA	0	NA	NA					PTV	0.132	1
ENSG00000074755	ZZEF1	16	35	NA	NA	NA	NA	3	2	NA	NA	NA	NA	1.7 (0.9, 3)	0.132	NA (NA, NA)	NA	NA (NA, NA)	NA	NA (NA, NA)	NA	0	NA	NA					PTV	0.132	1
ENSG00000091073	DTX2	4	13	0	11	1	6	0	3	0	0	0	0	0.7 (0.2, 2)	0.64	0.5 (0.2, 1.3)	0.18	0.5 (0.2, 1.2)	0.132	0.2 (0, 1.5)	0.15	0	0	0					PTV + MPC >2	0.132	1
ENSG00000091592	NLRP1	19	48	NA	NA	NA	NA	5	4	NA	NA	NA	NA	1.6 (0.9, 2.6)	0.132	NA (NA, NA)	NA	NA (NA, NA)	NA	NA (NA, NA)	NA	0	NA	NA					PTV	0.132	1
ENSG00000099984	GSTT2	0	1	2	0	0	2	0	0	0	0	0	0	0 (NA, NA)	0.648	9.6 (0.9, 105.9)	0.132	2.9 (0.5, 17)	0.497	4.2 (0.6, 28.3)	0.329	0	0	0					PTV + MPC >3	0.132	1
ENSG00000105784	RUNDC3B	5	11	NA	NA	NA	NA	1	0	NA	NA	NA	NA	2.5 (0.9, 6.8)	0.132	NA (NA, NA)	NA	NA (NA, NA)	NA	NA (NA, NA)	NA	0	NA	NA					PTV	0.132	1
ENSG00000114480	GBE1	3	23	NA	NA	NA	NA	1	4	NA	NA	NA	NA	0.4 (0.1, 1.2)	0.132	NA (NA, NA)	NA	NA (NA, NA)	NA	NA (NA, NA)	NA	0	NA	NA					PTV	0.132	1
ENSG00000116586	LAMTOR2	2	1	NA	NA	0	6	0	0	NA	NA	0	1	9.6 (0.9, 105.9)	0.132	NA (NA, NA)	NA	0.9 (0.2, 4)	0.864	0 (NA, NA)	0.272	0	NA	0					PTV	0.132	1
[truncated: 16,321 more rows]
