# Supplementary material for: Whole-exome sequencing analysis identifies risk genes for schizophrenia
Source: Nat Commun. 2025 Aug 2;16:7102. doi: 10.1038/s41467-025-62429-y (PMC12318047; doi:10.1038/s41467-025-62429-y)
Supplement: Supplementary file 7 — Source Data [file 41467_2025_62429_MOESM7_ESM.xlsx]

## Sheet: Figure_1
Figure 1
Sample	OR	lower	upper	Mut_class
New case-control	1.17201	1.05395	1.30325	PTV
New case-control	1.63184	1.11225	2.39724	Missense (MPC >3)
New case-control	1.06179	0.966371	1.16636	Missense (MPC 2-3)
New case-control	0.926931	0.89463	0.960269	Synonymous
SCHEMA case-control	1.2625	1.2165	1.3102	PTV
SCHEMA case-control	1.0601	1.0229	1.0987	Missense (MPC 2-3)
SCHEMA case-control	1.2513	1.0888	1.4381	Missense (MPC >3)
SCHEMA case-control	0.99425	0.97983	1.0089	Synonymous
